# Supplementary material for: Integrative Metabolomic and Echocardiographic Profiling Reveals Metabolic–Cardiac Structural Coupling in Yili Horses During Incremental Exercise
Source: Animals (Basel). 2026 May 30;16(11):1672. doi: 10.3390/ani16111672 (PMC13255640; doi:10.3390/ani16111672)
Supplement: Supplementary file 1 [file animals-16-01672-s001.zip]

Archive with 14 entries (14 files):
- .DS_Store
- ._.DS_Store
- ._Table S1.xlsx
- ._Table S2.xlsx
- ._Table S3.xlsx
- ._Table S4.xlsx
- ._Table S5.xlsx
- ._Table S6.xlsx
- Table S1.xlsx
- Table S2.xlsx
- Table S3.xlsx
- Table S4.xlsx
- Table S5.xlsx
- Table S6.xlsx
