# Supplementary material for: Integrative Metabolomic and Echocardiographic Profiling Reveals Metabolic–Cardiac Structural Coupling in Yili Horses During Incremental Exercise
Source: Animals (Basel). 2026 May 30;16(11):1672. doi: 10.3390/ani16111672 (PMC13255640; doi:10.3390/ani16111672)
Supplement: Supplementary file 1 [file animals-16-01672-s001.zip › Table S1.xlsx]

## Sheet: Sheet1
Table S1. Basic information of horses.（n = 9）
Horse ID	Age	Gender	Body Height	Body length	Bust	Cannon round	Chest depth	Chest width	Weight
	（years）		（cm）	（cm）	（cm）	（cm）	（cm）	（cm）	（kg）
111	2	male	155	153	171	20	63	38	414.81
120	2	female	148.5	142	166	20	62	38.5	385.05
78	2	female	157	147	166	20.5	65	35	343.23
115	2	male	149.5	142	160	19.5	62.5	35	355.58
8	2	female	150	148	164	20	66	37	325.65
20	2	female	148	146	170	20	65	38	352.19
47	2	female	151	145	163	19	65	35.5	364.83
79	2	female	157	152	165	20	68.5	35	341.85
49	2	male	155	153	171	20	63	38	365
mean			152.4	147.4	167.4	20.2	64.8	36.6	360.9
SD			3.5	3.9	6	0.9	1.9	1.4	24.8
CV			2.3	2.7	3.6	4.5	3	3.7	6.9
