# Supplementary material for: Integrative Metabolomic and Echocardiographic Profiling Reveals Metabolic–Cardiac Structural Coupling in Yili Horses During Incremental Exercise
Source: Animals (Basel). 2026 May 30;16(11):1672. doi: 10.3390/ani16111672 (PMC13255640; doi:10.3390/ani16111672)
Supplement: Supplementary file 1 [file animals-16-01672-s001.zip › Table S2.xlsx]

## Sheet: Sheet1
Table S2. Details of the reagents used in the experiment.
Reagent Name	CAS	Manufacturer	City	Country
Methanol	67-56-1	Merck KGaA	Darmstadt	Germany
Acetonitrile	75-05-8
Acetic Acid	64-19-7
Ammonium Formate	540-69-2
Ammonium Hydroxide	1336-21-6
Formic Acid	64-18-6
