# Supplementary material for: Integrative Metabolomic and Echocardiographic Profiling Reveals Metabolic–Cardiac Structural Coupling in Yili Horses During Incremental Exercise
Source: Animals (Basel). 2026 May 30;16(11):1672. doi: 10.3390/ani16111672 (PMC13255640; doi:10.3390/ani16111672)
Supplement: Supplementary file 1 [file animals-16-01672-s001.zip › Table S3.xlsx]

## Sheet: Sheet1
Table S3. C3 vs. C0 DEMs.
Index	Compounds	Class I	C-49-3	C-47-3	C-115-3	C-8-3	C-20-3	C-78-3	C-111-3	C-120-3	C-79-3	C-49-0	C-47-0	C-115-0	C-8-0	C-20-0	C-78-0	C-79-0	C-111-0	C-120-0	VIP	P-value	FDR	Fold_Change	Log2FC	Type
MEDN1511*007	4-Methoxyphenol	Benzene and substituted derivatives	249630	139615	141063	113690	79980.9	176441	225133	195163	168981	338319	285427	176592	282727	241560	254568	342219	406512	354188	1.78727	0.00039903	0.0109736	0.555419	-0.848352	down
MEDN0117*007	4-Methylcatechol	Benzene and substituted derivatives	249630	139615	141063	113690	79980.9	176441	225133	195163	168981	338319	285427	176592	282727	241560	254568	342219	406512	354188	1.78727	0.00039903	0.0109736	0.555419	-0.848352	down
MEDN1686*018	L-threo-3-Methylaspartate	Amino acid and Its metabolites	381955	490778	318684	578459	493197	338147	352562	373232	402171	390837	594384	558143	590034	523042	684652	451552	653038	441256	1.4124	0.0102586	0.073717	0.763093	-0.39007	down
MEDN0011*018	L-Glutamic Acid	Amino acid and Its metabolites	381955	490778	318684	578459	493197	338147	352562	373232	402171	390837	594384	558143	590034	523042	684652	451552	653038	441256	1.4124	0.0102586	0.073717	0.763093	-0.39007	down
MEDN0856*021	2',4'-Dihydroxyacetophenone	Benzene and substituted derivatives	43203.2	34816	23848.2	23332.1	33368.2	33127	42266.4	34457.7	39695.5	88683	31622.1	67215	63113.3	107676	63399.8	43559.1	50987.3	41030.1	1.63274	0.00867682	0.0660595	0.552884	-0.854951	down
MEDN0748*021	Methylparaben	Benzene and substituted derivatives	43203.2	34816	23848.2	23332.1	33368.2	33127	42266.4	34457.7	39695.5	88683	31622.1	67215	63113.3	107676	63399.8	43559.1	50987.3	41030.1	1.63274	0.00867682	0.0660595	0.552884	-0.854951	down
MEDN1317*026	3,3-Dimethylglutaric acid	Organic acid and Its derivatives	173805	261438	299370	203330	98697.8	288267	260644	170513	204859	197530	284275	433470	394896	459401	406465	322245	214148	245268	1.36459	0.0140086	0.08601	0.66299	-0.592941	down
MEDN0530*026	Pimelic acid	Organic acid and Its derivatives	173805	261438	299370	203330	98697.8	288267	260644	170513	204859	197530	284275	433470	394896	459401	406465	322245	214148	245268	1.36459	0.0140086	0.08601	0.66299	-0.592941	down
MEDN1703*026	3-Methyladipic acid	Organic acid and Its derivatives	173805	261438	299370	203330	98697.8	288267	260644	170513	204859	197530	284275	433470	394896	459401	406465	322245	214148	245268	1.36459	0.0140086	0.08601	0.66299	-0.592941	down
MEDN1192*031	2',4',6'-Trihydroxyacetophenone	Benzene and substituted derivatives	16317.4	8953.33	726.054	726.054	726.054	726.054	17228.4	7988.07	9006.38	35673.6	19422.4	12690	10629.1	18420.6	19110.8	19567.5	14218.9	20636.6	1.58601	0.00211216	0.029674	0.36625	-1.4491	down
MEDN1195*031	Orsellinate	Others	16317.4	8953.33	726.054	726.054	726.054	726.054	17228.4	7988.07	9006.38	35673.6	19422.4	12690	10629.1	18420.6	19110.8	19567.5	14218.9	20636.6	1.58601	0.00211216	0.029674	0.36625	-1.4491	down
MEDN0472*034	1-Methyluric Acid	Organic acid and Its derivatives	233380	244928	160771	190105	143105	250720	258235	253550	194762	170264	206961	108805	125028	109914	121752	136230	197445	144703	1.64764	0.00262669	0.0340873	1.46057	0.546528	up
MEDN1025*034	7-Methyluric Acid	Organic acid and Its derivatives	233380	244928	160771	190105	143105	250720	258235	253550	194762	170264	206961	108805	125028	109914	121752	136230	197445	144703	1.64764	0.00262669	0.0340873	1.46057	0.546528	up
MEDN1630*038	Ferulic acid	Organic acid and Its derivatives	42867.1	46532	32397.1	11819.9	24237.3	12158.4	21222.7	15065.4	19363.6	186578	177154	233950	196531	134687	181802	140139	181203	131114	2.33059	1.49547e-07	6.41836e-05	0.144364	-2.79222	down
MEDN2153*038	Isoferulic acid	Benzene and substituted derivatives	42867.1	46532	32397.1	11819.9	24237.3	12158.4	21222.7	15065.4	19363.6	186578	177154	233950	196531	134687	181802	140139	181203	131114	2.33059	1.49547e-07	6.41836e-05	0.144364	-2.79222	down
MEDN0816*039	4-Hydroxyhippurate	Organic acid and Its derivatives	251058	85399.9	129784	34646.7	64421.8	61495.7	74436.7	47654.2	152369	408747	284352	282891	144045	216770	154422	186501	343147	242751	1.86279	0.000962423	0.0184727	0.398152	-1.32861	down
MEDN1208*039	6-hydroxy-3-succinylpyridine	Heterocyclic compounds	251058	85399.9	129784	34646.7	64421.8	61495.7	74436.7	47654.2	152369	408747	284352	282891	144045	216770	154422	186501	343147	242751	1.86279	0.000962423	0.0184727	0.398152	-1.32861	down
MEDN1984*048	Hyp-Ile	Amino acid and Its metabolites	69415.3	41751.1	13213.9	14652.3	11780	14482.3	19039.4	26458	17371.1	11379.5	8504.65	8309.91	11575.4	16844.9	4859.21	9784.36	971.843	9919.96	1.46941	0.0343218	0.144455	2.77741	1.47374	up
MEDN2119*048	Hyp-Leu	Amino acid and Its metabolites	69415.3	41751.1	13213.9	14652.3	11780	14482.3	19039.4	26458	17371.1	11379.5	8504.65	8309.91	11575.4	16844.9	4859.21	9784.36	971.843	9919.96	1.46941	0.0343218	0.144455	2.77741	1.47374	up
MEDN0463*049	Fructose-6-phosphate	Carbohydrates and Its metabolites	81798.8	61002.5	50459.1	66538.9	67240.9	61916.7	44311.4	37473.6	57021.9	55928.8	36280.8	54703.3	46893.3	27160	43072.2	43567.1	62952.3	40987.1	1.1946	0.0391336	0.1534	1.2824	0.358842	up
MEDN0227*049	D-Glucose 6-Phosphate	Carbohydrates and Its metabolites	81798.8	61002.5	50459.1	66538.9	67240.9	61916.7	44311.4	37473.6	57021.9	55928.8	36280.8	54703.3	46893.3	27160	43072.2	43567.1	62952.3	40987.1	1.1946	0.0391336	0.1534	1.2824	0.358842	up
MEDN1221*049	D-Mannose 6-phosphate	Carbohydrates and Its metabolites	81798.8	61002.5	50459.1	66538.9	67240.9	61916.7	44311.4	37473.6	57021.9	55928.8	36280.8	54703.3	46893.3	27160	43072.2	43567.1	62952.3	40987.1	1.1946	0.0391336	0.1534	1.2824	0.358842	up
MEDN1039*069	Indole-4-carboxaldehyde	Heterocyclic compounds	49697.1	43801.3	19186.5	14713.7	26534.3	24407	36936.3	33569.8	27998.9	32078.3	39653.2	39268.2	48083.3	86449.2	47573.7	50952.2	64081.8	40239.9	1.47504	0.0125701	0.0825001	0.617434	-0.695644	down
MEDP3880*080	Cathine	Benzene and substituted derivatives	28494.1	48437.2	21566.9	33412.5	32363.2	46715.2	48591.9	52464.6	34968.8	22697.9	15834.4	12081.6	30038.2	19945.3	23988.7	29099.1	37191.1	25679.6	1.58353	0.00511627	0.049674	1.60242	0.680256	up
MEDP3878*080	(-)-Norephedrine	Benzene and substituted derivatives	28494.1	48437.2	21566.9	33412.5	32363.2	46715.2	48591.9	52464.6	34968.8	22697.9	15834.4	12081.6	30038.2	19945.3	23988.7	29099.1	37191.1	25679.6	1.58353	0.00511627	0.049674	1.60242	0.680256	up
MEDP3879*080	N-Methyltyramine	Benzene and substituted derivatives	28494.1	48437.2	21566.9	33412.5	32363.2	46715.2	48591.9	52464.6	34968.8	22697.9	15834.4	12081.6	30038.2	19945.3	23988.7	29099.1	37191.1	25679.6	1.58353	0.00511627	0.049674	1.60242	0.680256	up
MEDP2132*108	1-Aminocyclobutanecarboxylic acid	Amino acid and Its metabolites	850293	691066	583281	843450	554530	584462	768794	740005	522128	710866	883650	1.78063e+06	2.45272e+06	1.92944e+06	885430	1.71492e+06	660818	744746	1.47642	0.022726	0.110595	0.521797	-0.93844	down
MEDP0519*114	L-Norleucine	Amino acid and Its metabolites	1.17951e+06	1.52441e+06	1.03923e+06	1.31151e+06	1.16404e+06	1.40748e+06	1.12377e+06	1.47592e+06	1.0941e+06	1.27794e+06	1.7071e+06	1.83653e+06	1.67929e+06	2.38229e+06	1.44137e+06	1.3083e+06	1.34107e+06	1.48978e+06	1.39262	0.0204916	0.103241	0.782649	-0.353563	down
MEDP0298*114	6-Aminocaproic Acid	Amino acid and Its metabolites	1.17951e+06	1.52441e+06	1.03923e+06	1.31151e+06	1.16404e+06	1.40748e+06	1.12377e+06	1.47592e+06	1.0941e+06	1.27794e+06	1.7071e+06	1.83653e+06	1.67929e+06	2.38229e+06	1.44137e+06	1.3083e+06	1.34107e+06	1.48978e+06	1.39262	0.0204916	0.103241	0.782649	-0.353563	down
MEDP1974*117	1-Methylpiperidine-2-carboxylic acid	Amino acid and Its metabolites	2.21252e+06	1.29862e+06	1.36269e+06	1.75897e+06	998044	1.39248e+06	1.75666e+06	1.8446e+06	1.63198e+06	1.79204e+06	2.74077e+06	3.95864e+06	3.97324e+06	3.60772e+06	3.38457e+06	5.11138e+06	1.89921e+06	1.73195e+06	1.76764	0.00392387	0.0425417	0.50556	-0.984045	down
MEDP1933*117	Cyclopentylglycine	Amino acid and Its metabolites	2.21252e+06	1.29862e+06	1.36269e+06	1.75897e+06	998044	1.39248e+06	1.75666e+06	1.8446e+06	1.63198e+06	1.79204e+06	2.74077e+06	3.95864e+06	3.97324e+06	3.60772e+06	3.38457e+06	5.11138e+06	1.89921e+06	1.73195e+06	1.76764	0.00392387	0.0425417	0.50556	-0.984045	down
MEDP0379*132	3-Hydroxyhippuric Acid	Organic acid and Its derivatives	284303	126697	175965	74946.2	92081.7	79139	94413.3	52354.2	186563	455680	339365	334080	185059	240445	193465	245344	398700	267829	1.863	0.000741231	0.0167175	0.438525	-1.18927	down
MEDP2313*133	Gly-Gln	Amino acid and Its metabolites	1.06001e+07	9.4635e+06	8.42812e+06	9.24609e+06	8.46717e+06	9.91452e+06	9.76322e+06	9.23639e+06	9.15889e+06	9.15203e+06	9.10877e+06	8.03191e+06	8.49723e+06	9.08281e+06	9.39156e+06	8.91637e+06	8.03733e+06	8.01554e+06	1.2447	0.036579	0.148367	1.07726	0.107368	up
MEDP2542*133	Gln-Gly	Amino acid and Its metabolites	1.06001e+07	9.4635e+06	8.42812e+06	9.24609e+06	8.46717e+06	9.91452e+06	9.76322e+06	9.23639e+06	9.15889e+06	9.15203e+06	9.10877e+06	8.03191e+06	8.49723e+06	9.08281e+06	9.39156e+06	8.91637e+06	8.03733e+06	8.01554e+06	1.2447	0.036579	0.148367	1.07726	0.107368	up
MEDP2453*144	Ile-Leu	Amino acid and Its metabolites	252718	164473	112528	148463	172348	171987	225788	171850	150537	149880	117873	141651	103080	174177	126839	75499	123641	147962	1.41553	0.017373	0.09388	1.35334	0.436527	up
MEDP2307*144	Leu-Leu	Amino acid and Its metabolites	252718	164473	112528	148463	172348	171987	225788	171850	150537	149880	117873	141651	103080	174177	126839	75499	123641	147962	1.41553	0.017373	0.09388	1.35334	0.436527	up
MEDP2504*145	Leu-Asn	Amino acid and Its metabolites	55253.2	57819.2	40187.1	45358.9	29973.3	41298.5	31931.5	22896.3	57138.6	38424.7	26262.7	34082.6	24197.2	29382	22806.1	24053.4	48114.4	29734.5	1.21968	0.0367236	0.148367	1.37826	0.462845	up
MEDP2570*145	Ile-Asn	Amino acid and Its metabolites	55253.2	57819.2	40187.1	45358.9	29973.3	41298.5	31931.5	22896.3	57138.6	38424.7	26262.7	34082.6	24197.2	29382	22806.1	24053.4	48114.4	29734.5	1.21968	0.0367236	0.148367	1.37826	0.462845	up
MEDP2597*158	Glu-Phe	Amino acid and Its metabolites	1.15369e+06	800395	620397	740150	463199	889400	975806	912897	747926	850015	704913	365285	448096	575323	481231	419449	897846	705925	1.22129	0.0419724	0.160131	1.34063	0.42291	up
MEDP1667*158	Phe-Glu	Amino acid and Its metabolites	1.15369e+06	800395	620397	740150	463199	889400	975806	912897	747926	850015	704913	365285	448096	575323	481231	419449	897846	705925	1.22129	0.0419724	0.160131	1.34063	0.42291	up
MEDP1231*167	Folinic acid	CoEnzyme and vitamins	628219	570106	267568	381150	255010	476980	491560	522147	371973	222858	273649	64307.2	220039	145399	228313	254695	351956	241033	1.69331	0.00084723	0.0176988	1.98013	0.985594	up
MEDP0443*167	10-Formyl-Thf	Heterocyclic compounds	628219	570106	267568	381150	255010	476980	491560	522147	371973	222858	273649	64307.2	220039	145399	228313	254695	351956	241033	1.69331	0.00084723	0.0176988	1.98013	0.985594	up
MEDN1502*177	2-Phenylbutyric acid	Organic acid and Its derivatives	91270.7	81059.9	35605.9	64038.9	45434.2	45120.1	112622	67318.1	47787.3	102425	122685	187336	114752	186031	74575.6	96735.6	93122.3	81237.2	1.60573	0.00698254	0.060106	0.557425	-0.84315	down
MEDN1704*177	3-phenylbutyric acid	Organic acid and Its derivatives	91270.7	81059.9	35605.9	64038.9	45434.2	45120.1	112622	67318.1	47787.3	102425	122685	187336	114752	186031	74575.6	96735.6	93122.3	81237.2	1.60573	0.00698254	0.060106	0.557425	-0.84315	down
MEDN1909*186	4-Hydroxybenzoic Acid	Benzene and substituted derivatives	816603	394737	528780	47661.4	321990	397541	443773	403060	627564	1.19273e+06	481509	1.13413e+06	661605	1.3249e+06	855985	707419	902657	695109	1.46671	0.00189392	0.0282112	0.500464	-0.998662	down
MEDN2338*186	Salicylic acid	Organic acid and Its derivatives	816603	394737	528780	47661.4	321990	397541	443773	403060	627564	1.19273e+06	481509	1.13413e+06	661605	1.3249e+06	855985	707419	902657	695109	1.46671	0.00189392	0.0282112	0.500464	-0.998662	down
MEDN1395*187	(R)-(-)-2-Phenylpropionic Acid	Organic acid and Its derivatives	381982	156638	319159	131149	102273	159777	341592	166746	234168	315972	138766	347446	488702	446456	294150	456684	371235	364954	1.35936	0.012933	0.0836006	0.618256	-0.693723	down
MEDN0320*187	Hydrocinnamic Acid	Organic acid and Its derivatives	381982	156638	319159	131149	102273	159777	341592	166746	234168	315972	138766	347446	488702	446456	294150	456684	371235	364954	1.35936	0.012933	0.0836006	0.618256	-0.693723	down
MEDN1721*187	M-toluene acetic acid	Organic acid and Its derivatives	381982	156638	319159	131149	102273	159777	341592	166746	234168	315972	138766	347446	488702	446456	294150	456684	371235	364954	1.35936	0.012933	0.0836006	0.618256	-0.693723	down
MEDN2026*196	4-Acetylaminobenzoic acid	Organic acid and Its derivatives	4.73103e+07	1.91876e+07	2.16463e+07	1.90075e+07	8.81662e+06	1.47859e+07	3.39087e+07	2.3431e+07	2.97434e+07	5.63936e+07	5.78813e+07	3.34715e+07	3.96947e+07	2.63223e+07	3.30821e+07	3.99682e+07	6.07703e+07	4.78842e+07	1.63772	0.00286294	0.0363088	0.550834	-0.860311	down
MEDN1077*209	alpha-Muricholic acid	Bile acids	46694.6	2212.4	55415.7	35776.9	26990.3	55467.6	2212.4	31663.2	22712.9	32386	26703	65728.3	63522.2	79495.7	77306.1	57255.4	31205.6	32562	1.07054	0.0481234	0.175305	0.598815	-0.739819	down
MEDN1902*209	beta-Muricholic acid	Bile acids	46694.6	2212.4	55415.7	35776.9	26990.3	55467.6	2212.4	31663.2	22712.9	32386	26703	65728.3	63522.2	79495.7	77306.1	57255.4	31205.6	32562	1.07054	0.0481234	0.175305	0.598815	-0.739819	down
MEDP1663*243	N,N-Dimethylarginine	Amino acid and Its metabolites	3.5257e+06	3.56523e+06	2.89327e+06	2.20531e+06	4.29256e+06	3.20324e+06	2.55301e+06	3.50304e+06	2.54498e+06	2.08183e+06	2.26564e+06	4.2951e+06	1.87379e+06	1.8348e+06	2.2071e+06	1.97074e+06	1.34207e+06	1.49068e+06	1.50135	0.0148549	0.0874449	1.46094	0.546896	up
MEDP2431*245	Phe-Gly	Amino acid and Its metabolites	660043	511193	326947	344361	335054	472013	448540	448675	471569	256174	325350	137546	142562	186141	183461	140645	263492	279589	2.01318	7.1801e-05	0.00307488	2.09842	1.06931	up
MEDP0859*245	Gly-Phe	Amino acid and Its metabolites	660043	511193	326947	344361	335054	472013	448540	448675	471569	256174	325350	137546	142562	186141	183461	140645	263492	279589	2.01318	7.1801e-05	0.00307488	2.09842	1.06931	up
MEDP2508*246	Gly-Tyr	Amino acid and Its metabolites	266428	228995	158587	210470	155721	248706	199972	219449	194853	133668	130729	81887.4	124305	113364	74646.6	81893.2	165171	152998	1.97907	4.48757e-05	0.0025624	1.77883	0.83093	up
MEDP2566*246	Tyr-Gly	Amino acid and Its metabolites	266428	228995	158587	210470	155721	248706	199972	219449	194853	133668	130729	81887.4	124305	113364	74646.6	81893.2	165171	152998	1.97907	4.48757e-05	0.0025624	1.77883	0.83093	up
MEDP1869*251	His-Leu	Amino acid and Its metabolites	235417	171043	220312	167922	132636	99737.3	122430	95893.9	182511	120610	116266	86990.2	109660	85332.9	109552	92059.3	122740	83082.3	1.5307	0.0100789	0.0737027	1.54152	0.624358	up
MEDP2585*251	Ile-His	Amino acid and Its metabolites	235417	171043	220312	167922	132636	99737.3	122430	95893.9	182511	120610	116266	86990.2	109660	85332.9	109552	92059.3	122740	83082.3	1.5307	0.0100789	0.0737027	1.54152	0.624358	up
MEDP0037*252	Asp-Phe	Amino acid and Its metabolites	285667	245883	178327	186322	203855	164198	216901	194990	218637	207514	220879	86226.6	138051	127653	102212	70678.5	184973	189824	1.40437	0.0131197	0.0842087	1.42678	0.512762	up
MADN0178*261	L-Homoserine	Organic acid and Its derivatives	3.05506e+06	2.07035e+06	1.77661e+06	2.799e+06	1.22568e+06	2.52809e+06	2.15736e+06	3.63459e+06	2.5502e+06	2.87423e+06	4.08917e+06	6.46431e+06	7.995e+06	8.95963e+06	3.30321e+06	3.5433e+06	3.44249e+06	4.86036e+06	1.71369	0.00728827	0.0614741	0.47872	-1.06275	down
MADN0666*261	L-Threonine	Amino acid and Its metabolites	3.05506e+06	2.07035e+06	1.77661e+06	2.799e+06	1.22568e+06	2.52809e+06	2.15736e+06	3.63459e+06	2.5502e+06	2.87423e+06	4.08917e+06	6.46431e+06	7.995e+06	8.95963e+06	3.30321e+06	3.5433e+06	3.44249e+06	4.86036e+06	1.71369	0.00728827	0.0614741	0.47872	-1.06275	down
MADN0388*261	L-Allothreonine	Amino acid and Its metabolites	3.05506e+06	2.07035e+06	1.77661e+06	2.799e+06	1.22568e+06	2.52809e+06	2.15736e+06	3.63459e+06	2.5502e+06	2.87423e+06	4.08917e+06	6.46431e+06	7.995e+06	8.95963e+06	3.30321e+06	3.5433e+06	3.44249e+06	4.86036e+06	1.71369	0.00728827	0.0614741	0.47872	-1.06275	down
MEDP1345*274	LPC(18:3/0:0)	GP	4.66536e+07	2.15169e+07	3.89756e+07	4.97285e+07	2.26466e+07	4.68434e+07	9.46603e+07	7.50248e+07	6.42691e+07	3.71973e+07	3.20273e+07	1.90158e+07	1.3025e+07	3.8494e+07	1.92917e+07	1.34711e+07	4.92569e+07	5.44419e+07	1.18919	0.0482011	0.175305	1.66649	0.73681	up
MEDP1343*274	LPC(0:0/18:3)	GP	4.66536e+07	2.15169e+07	3.89756e+07	4.97285e+07	2.26466e+07	4.68434e+07	9.46603e+07	7.50248e+07	6.42691e+07	3.71973e+07	3.20273e+07	1.90158e+07	1.3025e+07	3.8494e+07	1.92917e+07	1.34711e+07	4.92569e+07	5.44419e+07	1.18919	0.0482011	0.175305	1.66649	0.73681	up
MEDP0495*275	LPC(0:0/18:2)	GP	7.44366e+06	6.69743e+06	7.78491e+06	8.69656e+06	6.86715e+06	8.95109e+06	1.1916e+07	1.12656e+07	1.00564e+07	5.4197e+06	6.86003e+06	5.74498e+06	6.24159e+06	8.48642e+06	6.56795e+06	5.90922e+06	7.66281e+06	8.89222e+06	1.41271	0.0192167	0.100279	1.28962	0.36694	up
MEDP1341*275	LPC(18:2/0:0)	GP	7.44366e+06	6.69743e+06	7.78491e+06	8.69656e+06	6.86715e+06	8.95109e+06	1.1916e+07	1.12656e+07	1.00564e+07	5.4197e+06	6.86003e+06	5.74498e+06	6.24159e+06	8.48642e+06	6.56795e+06	5.90922e+06	7.66281e+06	8.89222e+06	1.41271	0.0192167	0.100279	1.28962	0.36694	up
MADN2925*306	4-Methoxysalicylaldehyde	Benzene and substituted derivatives	483608	300344	265765	275386	136321	267264	322419	225459	210658	819376	870566	219983	345333	480094	259752	648898	778165	651209	1.53349	0.00816592	0.0641662	0.49025	-1.02841	down
MADN2117*306	2,5-Dihydroxyacetophenone	Benzene and substituted derivatives	483608	300344	265765	275386	136321	267264	322419	225459	210658	819376	870566	219983	345333	480094	259752	648898	778165	651209	1.53349	0.00816592	0.0641662	0.49025	-1.02841	down
FDATN00014P	Pazopanib hydrochloride	Benzene and substituted derivatives	22973.3	779.473	16092.3	779.473	779.473	10635.4	12943.2	16735.7	12541.6	53384.9	36778.8	26625.7	33563.3	35580	30887.3	50181.6	53107.7	49020.3	1.7501	4.31438e-06	0.000911029	0.255357	-1.96941	down
FDATN00665N	Diacerein	Benzene and substituted derivatives	90578	61243	260742	141438	19055.2	45874.8	105989	3.77571e+06	73042.1	334093	607207	3.70748e+06	3.6299e+06	3.50497e+06	6.48525e+06	7.50544e+06	476951	7.3368e+06	1.8477	0.0106701	0.0741227	0.136169	-2.87653	down
MADN0006	L-Tryptophan	Amino acid and Its metabolites	2.32683e+06	2.1184e+06	1.88867e+06	1.51213e+06	1.54988e+06	2.11394e+06	1.6092e+06	3.51508e+06	2.9625e+06	3.07612e+06	2.21408e+06	4.84452e+06	5.09861e+06	7.12852e+06	2.85827e+06	2.08507e+06	1.9288e+06	4.8301e+06	1.37153	0.0290695	0.130698	0.575286	-0.797648	down
MADN0017	N-Isovaleroylglycine	Amino acid and Its metabolites	161341	173287	190533	147532	79709	200459	145076	177846	171123	82445	111366	75018.1	76007.6	127265	77225.8	59747.1	133378	155306	1.62685	0.00163247	0.0261348	1.61169	0.688573	up
MADN0040	Succinic Acid	Organic acid and Its derivatives	742305	760349	396499	764949	573775	685658	1.0483e+06	978484	554328	361685	448684	312352	352151	384441	465532	428408	428844	338372	2.0097	0.00106682	0.0196502	1.84767	0.885704	up
MADN0055	Arabinose	Carbohydrates and Its metabolites	91257.2	103553	66562	97621.7	34830.6	111401	108610	86441.8	114126	61284.1	6139.99	66014.1	99214.1	50379	62723.7	58850.7	72658.4	64819	1.04923	0.0206543	0.103452	1.50236	0.587228	up
MADN0079	3-Hydroxy-3-Methyl Butyric Acid	Organic acid and Its derivatives	1.30144e+06	2.29442e+06	1.00538e+06	843333	1.3106e+06	1.80055e+06	1.41343e+06	1.20565e+06	1.83183e+06	1.26621e+06	1.16936e+06	783858	571636	763343	444872	1.04987e+06	1.32974e+06	1.15612e+06	1.34082	0.0173178	0.09388	1.52392	0.607783	up
MADN0091	Hippuric Acid	Organic acid and Its derivatives	2.16802e+07	7.25353e+06	7.9e+06	6.57887e+06	3.03532e+06	4.98591e+06	1.33669e+07	8.43183e+06	1.11073e+07	2.61468e+07	2.59344e+07	1.2378e+07	1.5342e+07	1.05898e+07	1.22107e+07	1.7062e+07	2.78976e+07	2.09457e+07	1.62321	0.00545963	0.0522478	0.500512	-0.998523	down
MADN0099	Malonic acid	Organic acid and Its derivatives	322240	367808	250503	254351	260733	257446	248453	257643	284348	304557	270318	545841	701203	427228	368949	398500	269589	293745	1.35232	0.0402251	0.156248	0.699323	-0.515969	down
MADN0111	3-(3-Hydroxyphenyl)Propionate Acid	Organic acid and Its derivatives	40751	29598.2	19229.9	1398.4	6992.01	17981	17982.7	26486.2	14635.8	41782.1	58723.2	351431	118854	83537.6	77214.6	108217	46232.6	49982.3	1.83367	0.0306561	0.136028	0.18703	-2.41866	down
MADN0140	3-Methyl-2-Oxobutanoic Acid	Organic acid and Its derivatives	25470.1	31146.7	36145.8	30517.4	10524	23367.2	18543.5	37610.2	8033.17	16876.5	13036.5	14190.3	1484.17	1484.17	29486.7	13282.9	11580.7	14532.9	1.1722	0.0195535	0.100951	1.909	0.93282	up
MADN0148HN	Thiodiglycolic acid	Organic acid and Its derivatives	165254	71569.9	108814	115632	109438	101855	104967	126186	135578	172236	146864	253331	116673	209980	70373.4	99034.9	219007	222038	1.07309	0.0431245	0.164161	0.688486	-0.538502	down
MADN0163	Ureidosuccinic acid	Amino acid and Its metabolites	15933.7	10522	526	10650	9759.72	526	12481.9	7987.5	7077.23	526	526	526	526	526	526	8875.11	9786.91	526	1.4193	0.0149629	0.0877789	3.37737	1.7559	up
MADN0246	Pyrocatechol	Benzene and substituted derivatives	668210	324454	352055	306390	133111	331821	365735	322998	246578	884534	828136	2.1783e+06	2.11126e+06	2.81747e+06	2.1774e+06	2.48035e+06	743620	583465	2.03953	0.0018848	0.0282112	0.206109	-2.27852	down
MADN0266	4-Hydroxy-3-methoxybenzaldehyde	Benzene and substituted derivatives	31966.7	20455.2	32053.5	18354.2	1252.72	22948.3	23357.3	22121.6	1252.72	61415	56996.2	13730.5	34515.4	31982.1	31214.5	48213	38976.5	60853.6	1.25643	0.00370813	0.0407181	0.459814	-1.12088	down
MADN0327HN	3-(Methylthio)propionic acid	Organic acid and Its derivatives	240799	224560	316629	266702	266277	199308	274108	300559	265348	354716	294458	463187	296042	434219	307970	315721	340862	322209	1.71893	0.00294267	0.0363088	0.752318	-0.410586	down
MADN0350	2,5-Dihydroxybenzoic acid	Benzene and substituted derivatives	346870	321718	336979	278562	318210	324107	285224	314596	263171	419564	441583	1.61073e+06	1.41891e+06	2.28151e+06	1.41097e+06	1.42911e+06	314040	398464	1.7233	0.0111295	0.0760082	0.286835	-1.80171	down
MADN0353	Vanillyl Alcohol	Benzene and substituted derivatives	1.74048e+07	7.7486e+06	8.71718e+06	6.29899e+06	1.83361e+06	5.70443e+06	8.0832e+06	7.66485e+06	6.4252e+06	2.03285e+07	1.68222e+07	6.55403e+07	6.73204e+07	8.66691e+07	6.75268e+07	7.44435e+07	1.85716e+07	1.31724e+07	1.95605	0.00364078	0.0407016	0.162364	-2.62269	down
MADN0421	2,6-Dihydroxybenzoic acid	Organic acid and Its derivatives	9.07729e+06	4.4621e+06	5.29633e+06	4.0348e+06	1.92342e+06	3.24897e+06	5.03504e+06	5.5306e+06	8.10138e+06	1.24316e+07	1.87524e+07	8.14323e+07	7.44393e+07	7.79704e+07	4.06709e+07	4.93119e+07	1.25864e+07	1.71434e+07	2.08409	0.00484194	0.0485043	0.121407	-3.04208	down
MADN0447	Val-Met	Amino acid and Its metabolites	40837.1	17946	24548.4	19530	24067.6	28126.7	25226.8	32574.9	22829.3	25005.6	20029.8	17029	9579.03	16556.2	20467.7	14055.5	26422	21573.4	1.31118	0.0260728	0.122045	1.38056	0.465254	up
MADN0520	3,5-Dichlorosalicylic acid	Organic acid and Its derivatives	784903	505344	557726	338217	189973	368464	426433	375121	411945	668623	608572	746893	927944	1.01897e+06	901850	1.31206e+06	813013	656486	1.85127	0.000474231	0.0121356	0.517104	-0.951474	down
MADN0572	Homovanillic Acid sulfate (sodium salt)	Organic acid and Its derivatives	30797.9	14565.4	31561.5	7357.58	945.56	945.56	10567.2	5802.06	15953.4	53780.7	98190.6	16551.4	33666.6	21557	16719.5	44433.6	79261.9	38425.2	1.59524	0.0105683	0.0740373	0.294337	-1.76446	down
MADN0656	Asn-Phe	Amino acid and Its metabolites	29785.9	28711.8	23777.7	22164.8	32422.5	20922.7	26794.7	31599.7	27517.7	36710.2	27572.1	51085.7	49086.8	40463.3	32651.5	24661.4	19277.7	44935.6	1.15858	0.0418084	0.160131	0.746521	-0.421746	down
MADN0718	Aspartic Acid	Amino acid and Its metabolites	89255.3	118552	71658.4	94381.2	92512.3	86337.4	90157.6	125907	78954.6	89498.4	109189	150788	165920	169481	235841	146221	127268	122295	1.63949	0.00627489	0.0571749	0.643916	-0.635057	down
MADN0819	L-Homocitrulline	Amino acid and Its metabolites	126993	136676	67803.4	81645.3	65010.6	159235	145666	174971	83609.1	63353.6	79571.9	45817.2	44841	32088	64188.1	90478.7	103330	110201	1.38278	0.0165968	0.0921341	1.64326	0.716558	up
MADN0868	4-Hydroxyphthalic acid	Benzene and substituted derivatives	166945	165106	185927	168003	125660	151882	145316	202083	160760	185728	158790	165838	214244	224350	184434	180942	233789	191175	1.31739	0.0184787	0.0976977	0.84614	-0.241032	down
MADN1017	Uridine	Nucleotide and Its metabolites	3.6097e+06	3.85817e+06	3.05769e+06	4.46755e+06	3.02077e+06	4.30755e+06	4.57591e+06	5.71008e+06	3.37946e+06	2.87163e+06	3.64187e+06	1.57644e+06	2.882e+06	3.24995e+06	3.42723e+06	2.11831e+06	3.40935e+06	3.56702e+06	1.40473	0.0142436	0.0860942	1.34562	0.428267	up
MADN1028	2-Hydroxy-4-methylbenzaldehyde	Benzene and substituted derivatives	152194	63244.4	96336.1	37839.5	55661	6793.48	47867	78966	6793.48	150263	137061	304352	344081	327239	290901	357297	178629	92155.6	1.76926	0.000474657	0.0121356	0.250092	-1.99947	down
MADN1070	8-Aniline-1-naphthalenesulfonic acid	Benzene and substituted derivatives	144186	145263	85966.2	117397	115542	194977	131745	156596	210096	166791	177042	379054	326493	314850	155633	283007	84237.4	175940	1.18432	0.0369994	0.148899	0.630993	-0.664305	down
MADN1495	N-Myristoylglycine	Amino acid and Its metabolites	41710.2	41705.5	23825.8	34923	36225.4	26112.9	32250.5	27180.5	25133.3	16150	18182.3	15617.7	1516.58	27261.9	24003.5	15097	25056.7	1516.58	1.38902	0.000896528	0.0182828	2.00182	1.00131	up
MADN1534	2'-Hydroxyacetophenone	Benzene and substituted derivatives	123644	203569	114878	154119	9641.66	155271	199913	200068	9641.66	322713	512445	303440	340166	374195	250582	356444	303839	338528	1.51121	1.39959e-05	0.00170348	0.377374	-1.40593	down
MADN1566	Octadecanedioic acid	Organic acid and Its derivatives	143148	112447	122843	156970	129526	270073	153432	172199	135727	72633.9	136381	80085.9	115637	121503	58109.1	71475.1	123050	11621.8	1.38832	0.00482926	0.0485043	1.76644	0.820847	up
MADN1723	3-Amino-2-piperidinone	Heterocyclic compounds	4.22633e+06	3.75028e+06	3.41589e+06	4.13319e+06	4.85952e+06	4.74639e+06	3.57496e+06	5.01466e+06	6.23109e+06	2.87734e+06	2.37255e+06	2.1529e+06	2.34075e+06	2.42555e+06	1.78578e+06	2.00543e+06	2.51661e+06	3.88276e+06	2.04128	7.79846e-05	0.00325823	1.7868	0.83738	up
MADN1745	Canrenone	Hormones and hormone related compounds	378395	468606	209108	265246	160138	351589	337358	490901	319545	204664	813381	572810	504938	500107	1.08495e+06	1.34286e+06	514507	488665	1.44218	0.0208776	0.103963	0.494598	-1.01567	down
MADN1820	Apraclonidine	Benzene and substituted derivatives	30044.8	42872.6	38872.9	50010.4	27206.8	56403.1	59615.1	56356.2	47210.9	33893.2	45246.1	3628.11	39522.3	32487.4	34902.8	20685.6	21208.4	35162.6	1.13491	0.013807	0.08601	1.53182	0.615247	up
MADN1826	Urocanic Acid	Organic acid and Its derivatives	763915	350915	518581	407878	141581	596573	547802	545610	1.23476e+06	579848	655706	571920	1.15425e+06	1.17219e+06	872359	1.06275e+06	967502	994002	1.32379	0.0232139	0.112332	0.636025	-0.652844	down
MADN1951	N-Acetylthreonine	Amino acid and Its metabolites	73506.3	38299.1	72783.4	56923.5	10684	87565.7	50566.9	78964.7	102658	88108.3	99376.7	99361.8	147781	124823	92200	64954.9	67859.4	119908	1.25498	0.0111372	0.0760082	0.632429	-0.661025	down
MADN2097	4-Methyl-3-nitroaniline	Benzene and substituted derivatives	503992	249987	316411	262258	175266	243256	382590	240592	215733	777391	720514	253483	371282	495614	268659	689405	934936	621283	1.58526	0.00746635	0.0614897	0.504637	-0.986681	down
MADN2103	3-methyl-4-hydroxybenzaldehyde	Benzene and substituted derivatives	87821.5	59285.2	69603.7	82682.1	27276.5	84876.7	67882.4	47189.7	22357.7	44159.4	27056.7	14045.6	26539.4	46251.3	79563.6	49196.8	33254.6	27547.5	1.14546	0.0458391	0.169962	1.57926	0.659252	up
MADN2254	7α,12α-Dihydroxycholest-4-en-3-one	Hormones and hormone related compounds	51403.3	21385.8	18904.6	18695.1	17228.5	25443.5	37203	20648.8	17616.2	67698.1	55685.4	17084.1	17023.4	45582.4	44889.7	56936.7	91496	46412.3	1.33318	0.0180364	0.0959513	0.51609	-0.954306	down
MADN2256	2-Methoxyestrone	Hormones and hormone related compounds	22930.1	54087.3	27039.5	2490.29	43643.5	39271.1	2490.29	17952.6	25996.6	17098.4	57491.7	62847	60687.2	54153.6	38144.6	45693.1	133839	24903.6	1.23409	0.0417347	0.160131	0.476705	-1.06883	down
MADN2333	γ-Glu-Lys	Amino acid and Its metabolites	25776.4	33471.5	11606.6	18618.1	26422.5	28880.5	20958.7	19715.4	13115.5	30855.9	29923.6	24945.5	39876	29994.2	30719	22286.9	23818.9	24355.4	1.13251	0.0485169	0.176079	0.773302	-0.370896	down
MADN3021	6-Methyluridine	Nucleotide and Its metabolites	42018.8	33857.8	29932.8	24248.3	22989.6	35428.8	49254.2	26721	28843.6	16670.3	26238	14054.8	22063.3	23802.2	18711.3	17668.3	33139	28934.6	1.50248	0.0116808	0.0790875	1.45713	0.543134	up
MADN3579	Acetoxyacetic acid	Organic acid and Its derivatives	160326	123780	149048	91135.2	84778.8	126366	130794	179541	160975	215643	191275	208844	186222	220861	107656	218012	210942	234821	1.64779	0.00112125	0.0200072	0.672552	-0.572282	down
MADN3859	(R)-(+)-3-hydroxy-3-phenylpropionic acid	Organic acid and Its derivatives	175819	77905	63194.6	57546.8	44091.3	43562.7	120988	77898.4	92496.3	215869	318576	149737	167055	284000	199107	206574	248548	162062	2.0307	5.35844e-05	0.00266606	0.386108	-1.37292	down
MADN3870	Spongouridine	Nucleotide and Its metabolites	211137	202486	149880	232280	133024	153078	238351	240824	166427	146292	204614	82379.7	138797	180849	168039	116046	142208	159231	1.24019	0.0321186	0.139642	1.29066	0.368105	up
MADN4125	Alanylcysteine	Amino acid and Its metabolites	10684	19514.1	8900.6	1071.6	1071.6	10249.3	9816.72	14327.1	10719.5	38420.2	59939.2	5358	6251.27	30368.8	28534.2	8003.85	103899	82582.1	1.32504	0.0306561	0.136028	0.237658	-2.07304	down
MEDL00329P	Cytidine 2',3'-cyclic monophosphate	Nucleotide and Its metabolites	129829	139254	136453	145171	161381	119159	97702.7	112278	122177	76549.3	120325	135702	126678	111157	102485	128212	94648.9	83247	1.14696	0.044764	0.167425	1.18835	0.248965	up
MEDL01963HN	Salicylamide	Benzene and substituted derivatives	2.24767e+06	2.3585e+06	1.68103e+06	1.91025e+06	1.68454e+06	2.18896e+06	2.93284e+06	2.78317e+06	1.62365e+06	1.8487e+06	2.08734e+06	844714	893821	939044	761342	1.00728e+06	1.07052e+06	1.50689e+06	1.7972	0.000741699	0.0167175	1.7711	0.824644	up
MEDL02551P	20-Hydroxyecdysone	Aldehyde,Ketones,Esters	20377.7	136036	65951.8	18799.3	36269.2	37750.5	26688.3	41727.6	21762.9	23783.8	1.37178e+06	516596	2.98037e+06	884053	1.07733e+06	3.82888e+06	102337	57760.1	1.76369	0.0327922	0.140785	0.0373851	-4.74139	down
MEDL02641HN	Moracin M	Others	1.37871e+06	469573	630558	920083	340664	479944	997449	813912	728450	1.6356e+06	1.37781e+06	762136	1.05924e+06	1.10578e+06	709644	838663	1.44127e+06	2.12273e+06	1.3647	0.023306	0.11246	0.611546	-0.709467	down
MEDN0041	Hexanoyl Glycine	Amino acid and Its metabolites	10761.6	30948	9756.94	41788	20180	55754.2	19112.1	44167.8	11889.3	7133.31	25464.4	7589.14	12181.8	9234.85	6826.73	4818.26	9225.42	16361.5	1.53543	0.0218015	0.107098	2.47237	1.3059	up
MEDN0071	S-Sulfo-L-Cysteine	Amino acid and Its metabolites	134636	156955	105773	123774	61064.8	190483	163638	202975	140829	78389.5	97551.7	51598.1	62436.7	99754.7	76806.7	84744	93154.6	103739	1.65346	0.00319908	0.0378357	1.711	0.77484	up
MEDN0087	(3,4-Dimethoxyphenyl) Acetic Acid	Benzene and substituted derivatives	293284	52146.3	268170	33656.2	41648.9	2473.15	32009.4	21472.8	51714.2	735502	801457	264895	220511	47872.7	64818.3	200384	600490	628062	1.57906	0.014585	0.0870528	0.223506	-2.16161	down
MEDN0092N	3,4-Dihydroxybenzeneacetic acid	Benzene and substituted derivatives	492411	309412	256169	293484	157940	220449	642583	528142	297473	1.79933e+06	2.88085e+06	1.23898e+06	1.26053e+06	408030	1.61641e+06	1.27596e+06	3.26968e+06	3.13073e+06	2.05822	0.00168802	0.0265283	0.189453	-2.40009	down
MEDN0099	4-Pyridoxic Acid	Heterocyclic compounds	518798	433957	345321	347188	312381	445555	522366	469871	393450	349571	414557	228668	214169	224447	177000	203926	475583	395517	1.43117	0.0158013	0.0902252	1.41195	0.497691	up
MEDN0204	Pyruvic Acid	Organic acid and Its derivatives	64816.1	35604.8	70862.4	6538.65	65862.8	47432.6	58964.8	77462.2	52518.4	67853.5	64331.4	134382	46488.7	149118	102087	59830.9	74060.2	172270	1.24074	0.0235968	0.113225	0.551529	-0.858491	down
MEDN0231	L-Fucose	Carbohydrates and Its metabolites	41055.6	50937.1	70091.6	33567.3	38989.1	47577.4	49516.3	37859.2	41068.9	101897	72794.3	54410.7	55184.5	42975.3	50981.5	54574.7	76248.8	72919.7	1.5148	0.0176787	0.0949331	0.705622	-0.503033	down
MEDN0242	Ascorbic acid	CoEnzyme and vitamins	58825.6	100316	74113.3	61437.9	26265.7	194090	136036	92649.3	71111.5	36759.9	102559	3379.51	40740.1	16897.5	73743.8	28017.8	45689.7	72410.4	1.17172	0.041519	0.160131	1.9392	0.955459	up
MEDN0294	3-Methylcrotonyl Glycine	Organic acid and Its derivatives	152834	226839	179137	179853	93851.9	295288	167154	192181	264270	85405.2	113238	36810.4	43991.9	44237.8	46337	61206.1	121257	126195	1.92186	0.000207144	0.00709674	2.58061	1.36771	up
MEDN0299	Adipic Acid	Organic acid and Its derivatives	156612	96457.9	49341.3	70588.5	55393.1	110654	113919	115715	89229.6	101760	142626	139439	178271	132904	109275	188032	123861	127852	1.42504	0.0105891	0.0740373	0.689627	-0.536112	down
MEDN0300	Azelaic Acid	Organic acid and Its derivatives	2.00528e+06	1.77005e+06	1.65932e+06	1.70904e+06	1.42846e+06	2.05662e+06	1.93392e+06	1.85919e+06	2.15268e+06	3.48027e+06	3.78177e+06	2.43774e+06	3.11354e+06	2.70445e+06	2.67239e+06	2.93417e+06	3.91562e+06	3.5657e+06	2.18226	2.58871e-05	0.00201566	0.579415	-0.78733	down
MEDN0301	Caffeic Acid	Organic acid and Its derivatives	4.30376e+06	1.85381e+06	1.85923e+06	1.678e+06	852083	1.34121e+06	3.07486e+06	1.98924e+06	2.70317e+06	4.87941e+06	5.43367e+06	2.85949e+06	3.56109e+06	2.32519e+06	2.81522e+06	3.58662e+06	5.47206e+06	4.32893e+06	1.61543	0.00426928	0.0447862	0.557414	-0.843178	down
MEDN0311	Dodecanedioic Acid	FA	1.42929e+06	1.67634e+06	1.77919e+06	1.55184e+06	1.39314e+06	2.75025e+06	2.0571e+06	2.04664e+06	2.45084e+06	2.16862e+06	2.01876e+06	4.33856e+06	3.50518e+06	3.89383e+06	3.19389e+06	3.72598e+06	2.60264e+06	2.50591e+06	1.7334	0.00218495	0.0298629	0.612971	-0.706108	down
MEDN0335	Methylmalonic Acid	Organic acid and Its derivatives	1.74291e+06	1.36229e+06	1.52542e+06	1.58733e+06	1.10213e+06	2.13532e+06	1.99968e+06	1.61071e+06	1.62691e+06	658651	715173	1.02616e+06	1.0023e+06	721334	746918	674686	1.15703e+06	698445	2.16481	1.35871e-05	0.00170348	1.98531	0.989368	up
MEDN0340	Pyrrole-2-Carboxylic Acid	Organic acid and Its derivatives	10744.1	8066.56	13407.1	7534.1	643.2	12840.8	9158.86	11553.2	9752.78	15378.3	15433.1	30300.7	39416	45043.8	28438.9	32538.6	18495.6	18436.6	1.62607	0.000933598	0.0184727	0.343766	-1.5405	down
MEDN0342	Sebacate	Organic acid and Its derivatives	602606	743236	516172	715123	486039	918754	776468	839211	872178	916267	957895	846212	765037	1.04469e+06	955945	862288	1.09674e+06	1.00641e+06	1.53264	0.00320267	0.0378357	0.76552	-0.385487	down
MEDN0374HN	(±)9-HpODE	FA	54677	37087.1	18504.6	220394	42332.3	93110.1	88856.5	97417.7	38218.3	68893.7	97597.8	339297	229429	308665	215199	196730	126630	98640.8	1.4776	0.0119938	0.0799432	0.410806	-1.28347	down
MEDN0415	2-(Formylamino)Benzoic Acid	Benzene and substituted derivatives	100519	84795.6	39581.4	39167.8	68807.1	40549.9	82797.5	61413.1	92004.2	126098	94718.5	165397	197789	167039	152385	112068	129986	99949.4	1.89842	0.000172169	0.00641142	0.489498	-1.03063	down
MEDN0445N	Orotidine	CoEnzyme and vitamins	91011.7	76000.9	52131.8	114317	59371.6	83670.3	78301.9	80346.1	58431.1	115364	105812	108405	100587	131475	59709.8	77334.9	98730.2	95208	1.14527	0.0324122	0.140421	0.777014	-0.363987	down
MEDN0471	3-Methoxy-4-hydroxyphenylglycol sulfate	Benzene and substituted derivatives	160855	106052	76652.6	104851	51919	96151	147216	175787	187762	226997	210381	173967	584912	122051	376543	711820	249385	325170	1.72592	0.0133616	0.0846907	0.371406	-1.42893	down
MEDN0478	Aminomalonic Acid	Organic acid and Its derivatives	62880	58561.9	39387.4	45628.6	32626.7	58444.6	47313.2	62733.5	46973.5	21201.1	22848.6	35175.7	48285.9	18807.7	47708.5	38054.6	39485.2	38034.5	1.48372	0.00633024	0.0573741	1.46817	0.554024	up
MEDN0493N	4-Methoxycinnamic acid	Organic acid and Its derivatives	53628.1	329787	53628.1	412481	53628.1	53628.1	409919	53628.1	371895	53628.1	53628.1	2.49413e+06	1.17984e+06	966042	1.20427e+06	1.05073e+06	53628.1	600460	1.0255	0.0389459	0.1534	0.234083	-2.09491	down
MEDN0536N	estrone 3-sulfate	Hormones and hormone related compounds	110144	58551.5	323726	2229.66	2229.66	2229.66	78716.1	4.93068e+06	119662	253283	662911	3.48857e+06	3.3327e+06	3.34027e+06	6.00837e+06	6.97099e+06	493306	9.41836e+06	1.76191	0.0211215	0.104873	0.165687	-2.59347	down
MEDN0547	dihydrotachysterol	Hormones and hormone related compounds	15605.6	7124.08	20159.1	22169	9630.5	13532.9	29425.4	26684.7	17959.7	10270.7	1424.82	1424.82	1424.82	1424.82	1424.82	1424.82	29090.7	17623.9	1.65507	0.0206327	0.103452	2.47643	1.30826	up
MEDN0560	Marmesin	Aldehyde,Ketones,Esters	68877.8	49853.7	52069.6	58371.9	74072.2	81575.2	80514.1	53431.3	64711.9	112549	98223.5	92856.7	80900.1	92407.1	84037.6	90615.1	121511	88088.1	1.92061	0.000102436	0.00417794	0.677526	-0.561652	down
MEDN0579	N-lactoyl-phenylalanine	Amino acid and Its metabolites	83880.1	56040.8	57773	33608.7	45521	41624.4	55777.6	57316.3	63692.4	91069.1	108752	146805	79191.7	104394	65085.4	58652.2	97123.9	65008.8	1.69758	0.0050956	0.049674	0.606844	-0.720603	down
MEDN0621	Indoxylsulfuric acid	Heterocyclic compounds	6.84594e+07	4.77206e+07	4.22672e+07	3.13102e+07	2.7081e+07	6.32538e+07	3.71313e+07	3.84805e+07	5.8886e+07	5.62993e+07	5.5808e+07	1.16152e+08	9.09716e+07	7.98637e+07	5.57207e+07	9.7673e+07	5.48421e+07	6.17202e+07	1.60137	0.00750378	0.0615022	0.619668	-0.690432	down
MEDN0622	Porphobilinogen	Organic acid and Its derivatives	2.99657e+06	2.32955e+06	3.47617e+06	2.29715e+06	3.33349e+06	4.69682e+06	3.67182e+06	4.95523e+06	4.35056e+06	4.14767e+06	4.10726e+06	3.86687e+06	5.75708e+06	4.58656e+06	5.05558e+06	4.12895e+06	4.43546e+06	3.5437e+06	1.20953	0.0494411	0.179054	0.810196	-0.303657	down
MEDN0685	Undecanedioic acid	FA	430036	127397	276011	206385	146441	218343	341514	324454	140930	136420	78254.8	3949.52	3949.52	3949.52	3949.52	19747.6	106899	53886.1	1.83756	0.000263764	0.00836718	5.38073	2.4278	up
MEDN0822	Cysteine-glutathione disulfide	Amino acid and Its metabolites	221886	217904	303558	160399	142197	220290	143422	182108	162885	97157.8	98937.1	235388	125295	97098.8	165273	137144	161740	89518.6	1.42364	0.0196846	0.10126	1.45306	0.539097	up
MEDN1035	13(R)-HODE	FA	93840.8	68319	156631	113163	74936.8	133062	130913	83288.6	74927.8	94967.9	48628.6	79691.2	52565.6	57972.9	67094.3	47120.8	48083.4	87592.2	1.58083	0.00759237	0.0616259	1.59167	0.670539	up
MEDN1093	2-Isopropylmalate	Organic acid and Its derivatives	190789	230790	172469	140052	155055	237036	173889	149725	173774	192627	172143	356497	468887	345167	278669	216617	358500	207823	1.53031	0.0119537	0.0799432	0.625191	-0.67763	down
MEDN1150	Indole-3-carboxylic acid	Heterocyclic compounds	163128	297354	175923	304437	266163	318015	258545	284195	534841	131990	220199	105823	205821	95041.3	100313	250389	213384	114381	1.60034	0.00789425	0.062897	1.8107	0.856551	up
MEDN1159	FFA(15:1)	FA	389718	222795	393545	183445	1.17609e+06	4.74694e+06	1.78363e+06	3.31589e+06	3.82078e+06	4.17934e+06	5.82666e+06	5.26442e+06	4.14895e+06	7.884e+06	8.61462e+06	4.61377e+06	5.41137e+06	2.64192e+06	1.68784	0.000635603	0.015335	0.329995	-1.59948	down
MEDN1181	5-hydroxyindole acetaldehyde	Heterocyclic compounds	415165	386504	268180	200698	247597	258779	314646	359412	319790	406101	507924	481255	604238	838214	436661	544243	540171	539511	1.98058	0.000303572	0.00928604	0.565657	-0.821999	down
MEDN1183	Multifidol	Benzene and substituted derivatives	164323	154883	126031	124398	128758	153334	179290	151894	165475	270682	290137	175900	223266	214049	193559	250333	319870	281223	2.05835	0.000187389	0.00668746	0.60765	-0.718688	down
MEDN1191	1,2-epoxy-3-(p-nitrophenoxy) propane	Benzene and substituted derivatives	31122.1	12284.3	29446.9	18505.2	12783.3	13289	40878.8	51031.2	20003.1	14190.1	42103.3	162458	123268	75446.7	108148	146001	33941.3	40242.9	1.56223	0.012758	0.0834139	0.307515	-1.70127	down
MEDN1193N	Acetaminophen	Benzene and substituted derivatives	297149	105350	110900	152234	51413.9	77292.8	164636	148007	111445	287408	315134	562684	756520	822515	343684	412362	252278	246565	1.95269	0.00257257	0.0338986	0.304672	-1.71467	down
MEDN1206HN	3-Sulfocatechol	Benzene and substituted derivatives	4.14827e+07	2.09349e+07	2.2772e+07	1.60578e+07	1.44415e+07	2.94039e+07	2.54401e+07	2.10548e+07	1.51657e+07	4.1929e+07	4.41535e+07	3.97549e+07	3.17452e+07	3.02589e+07	3.62724e+07	3.48381e+07	6.15e+07	4.14327e+07	1.81465	0.000835356	0.0176988	0.571324	-0.807618	down
MEDN1213	2-(4-hydroxyphenyl) propionate	Benzene and substituted derivatives	466787	370868	347237	276855	306591	286275	309165	252641	289394	561078	457246	1.55691e+06	613334	542235	507441	562324	520931	469577	1.85077	0.024186	0.115406	0.501774	-0.994889	down
MEDN1260	LPS(16:0)	GP	1398.07	22732.2	45411.2	28752.1	12658.9	15716.8	27380.8	28638.1	15269.9	1398.07	1398.07	1398.07	10476.1	1398.07	14006.8	1398.07	20915.4	12610.6	1.4086	0.00958586	0.0710847	3.04554	1.6067	up
MEDN1303	D-Mannose 1-phosphate	Carbohydrates and Its metabolites	141639	99895.8	66157.8	112968	62375	85721	82584.7	113452	120866	39742.5	62457.3	61288.1	65441.5	57934.6	79165.9	68190.3	63060.2	106175	1.48804	0.0105114	0.0740373	1.46765	0.553506	up
MEDN1394	3-Hydroxybenzoic Acid	Organic acid and Its derivatives	1.98957e+06	1.01118e+06	954515	1.02079e+06	845273	970192	1.81475e+06	1.58973e+06	1.43531e+06	1.80466e+06	1.87947e+06	1.69686e+06	1.72069e+06	2.4327e+06	2.11961e+06	1.82797e+06	1.83861e+06	1.82775e+06	1.68335	0.00236961	0.0316565	0.678277	-0.560053	down
MEDN1403	10-Hydroxy-2-Decenoic Acid	Organic acid and Its derivatives	22471.8	809.669	809.669	19560.2	809.669	809.669	21284.5	809.669	809.669	16885.4	16938.3	28772.3	29247.7	31611.9	39070.5	54245.1	31420.7	809.669	1.45178	0.00513269	0.049674	0.273792	-1.86885	down
MEDN1438N	(±)8(9)-DiHET	FA	295355	158710	235733	151352	11653.5	238494	239606	291262	58267.4	11653.5	11653.5	11653.5	136237	11653.5	173666	11653.5	11653.5	133567	1.4745	0.0062543	0.0571749	3.2732	1.7107	up
MEDN1449N	Prostaglandin D3	Hormones and hormone related compounds	79606.1	47478.4	112690	49450.1	36203.3	73062.1	131208	70696.8	64236.9	27097.9	31838.8	4181.17	20905.9	4181.17	32716.3	27007.6	70966.4	44030.2	1.5457	0.00284316	0.0363088	2.52784	1.3379	up
MEDN1484	Ethionamide	Heterocyclic compounds	1.92249e+07	1.76892e+07	1.94279e+07	1.79353e+07	2.20403e+07	3.08732e+07	2.48417e+07	2.85767e+07	2.69141e+07	2.778e+07	2.91771e+07	2.89554e+07	2.99438e+07	2.88282e+07	3.01937e+07	2.54872e+07	2.86372e+07	2.64415e+07	1.50404	0.0118917	0.0799432	0.812402	-0.299734	down
MEDN1493	3-Hydroxybutanoic acid	Organic acid and Its derivatives	7.29676e+06	4.99081e+06	6.71014e+06	6.08334e+06	4.72278e+06	5.59988e+06	6.69589e+06	7.34304e+06	7.24928e+06	1.40368e+07	1.44562e+07	8.67753e+06	6.27864e+06	9.16315e+06	5.95626e+06	8.60622e+06	1.10119e+07	1.15016e+07	1.67074	0.00666281	0.0593589	0.632099	-0.661778	down
MEDN1504	3-Hydroxycinnamic acid	Organic acid and Its derivatives	88306	740354	740510	88306	844274	88306	627055	88306	859201	1.39401e+06	539088	1.40573e+06	1.48954e+06	1.53913e+06	2.03128e+06	1.12549e+06	1.53777e+06	625050	1.65234	0.0007303	0.0167175	0.356344	-1.48866	down
MEDN1545	Guanosine-5'-monophosphate	Nucleotide and Its metabolites	13771	757.6	14433.6	7486.5	7216.6	5921.84	757.6	6652.33	757.6	757.6	757.6	757.6	757.6	757.6	757.6	3788	757.6	757.6	1.52482	0.0154004	0.0891245	5.86412	2.55192	up
MEDN1589	Traumatic acid	Organic acid and Its derivatives	69608.3	93376.3	47314.3	83898.1	46728.8	116223	55638.8	42392.6	69018.5	78924.3	81186.5	226218	199351	210016	221095	225284	79948.7	70675.7	1.56973	0.00826868	0.0646769	0.448194	-1.15781	down
MEDN1596N	Xanthoxylin	Aldehyde,Ketones,Esters	3.29477e+06	1.21004e+06	1.70228e+06	1.20552e+06	1.28038e+06	1.98854e+06	2.14659e+06	1.73876e+06	1.5457e+06	5.17553e+06	4.0225e+06	1.25438e+07	1.61395e+07	7.70079e+06	1.34942e+07	1.35206e+07	4.73179e+06	6.18025e+06	2.17596	0.00119004	0.0210159	0.192945	-2.37374	down
MEDN1681	3-(2-Naphthyl)-L-alanine	Amino acid and Its metabolites	363341	255387	188463	172335	155599	288291	187123	179990	258700	334431	344553	483529	487436	460737	243744	414943	278283	296853	1.7281	0.0019844	0.0290536	0.612714	-0.706715	down
MEDN1692	Phosphatidylethanolamine lyso alkenyl 18:3	GP	6.0956e+06	4.97781e+06	5.43982e+06	4.64655e+06	5.5951e+06	6.07899e+06	6.75672e+06	8.12566e+06	3.8121e+06	4.50069e+06	5.69567e+06	3.99054e+06	4.31556e+06	4.49629e+06	4.27982e+06	4.30622e+06	4.6745e+06	5.44688e+06	1.26309	0.0362489	0.148367	1.23551	0.305106	up
MEDN1707	Dihydrocaffeic acid	Organic acid and Its derivatives	129892	81834.4	111355	97112.5	79205	71967.1	68522	59608.7	69532.2	307092	379108	118201	154680	134393	162021	183408	283656	202142	2.01123	0.00232865	0.0314093	0.399558	-1.32352	down
MEDN1709	2-Octanamidoacetic acid	Amino acid and Its metabolites	15240.1	15887.3	7415.48	25626.6	44793.6	48977.9	6362.37	20691.5	8442.99	5471.99	5927.17	6450.65	790.102	8480.14	790.102	790.102	5477.84	11368.9	1.68476	0.0140645	0.0860444	4.24699	2.08644	up
MEDN1722	Piperonylic acid	Organic acid and Its derivatives	1.50904e+06	1.29822e+06	1.62176e+06	1.38571e+06	1.84087e+06	2.47688e+06	1.95246e+06	2.25576e+06	2.31778e+06	2.11984e+06	2.39606e+06	2.19628e+06	2.49033e+06	2.29386e+06	2.47316e+06	2.01299e+06	2.11518e+06	1.97074e+06	1.30726	0.0341957	0.144455	0.830083	-0.268673	down
MEDN1743	3-Hydroxy-4-methoxybenzoic acid	Benzene and substituted derivatives	21933.9	11868.4	28614.3	8493.58	5817.56	1163.51	21033.5	14951.9	19379.8	78665	56465.8	65726.9	62683.2	79613.8	61053.9	60015.6	55123.9	42056.9	1.96897	7.02027e-08	6.41836e-05	0.237363	-2.07484	down
MEDN1806N	2-Chloro-5-nitro-N-4-pyridinylbenzamide	Benzene and substituted derivatives	921587	770408	761036	843087	564404	669135	932520	805994	939690	996271	876899	910818	941538	842416	872109	926785	926103	941221	1.29702	0.0294589	0.132102	0.875361	-0.19205	down
MEDN1818	Estradiol 17-(β-D-Glucuronide)	Hormones and hormone related compounds	32603	15322.6	10986.8	1084.89	11017.2	10918.8	18476	15182.5	1084.89	73889.9	76620.2	32931.4	15213	33261.2	1084.89	15324.8	72428.7	61303.3	1.06213	0.0166196	0.0921341	0.30539	-1.71127	down
MEDN1819	Estradiol 3-(β-D-Glucuronide)	Hormones and hormone related compounds	87061.6	33125.1	36255.1	41306.2	32960.8	44625.2	58001.3	80941.1	59768.8	97449.4	51198.1	72435.4	70424.8	45782.3	78140.4	87358.9	99818.1	70061.7	1.29866	0.0285791	0.128831	0.704723	-0.504872	down
MEDN1865	15(R)-Prostaglandin E1	FA	309245	209790	87310.5	199348	117144	139908	415941	478188	74647.3	244086	1.20447e+06	342116	487175	582521	751394	692098	550273	1.0387e+06	1.7403	0.00301812	0.0364087	0.344744	-1.5364	down
MEDN1880	Hydroferulic acid	Organic acid and Its derivatives	311053	58090.1	327609	32939.3	44191.9	6708.89	25531.9	17837.3	45227.2	752294	832516	239196	214641	73944	54499.6	212363	639684	620976	1.62508	0.0175339	0.0944515	0.238781	-2.06624	down
MEDN1901	Dehydrolithocholic acid	Bile acids	319161	203691	671258	467734	761811	600653	876393	674589	682286	885112	782438	769702	866524	830359	788650	884223	992124	1.1532e+06	1.49521	0.0031954	0.0378357	0.661137	-0.596979	down
MEDN1921	(2R)-1-O-beta-D-Galactopyranosylglycerol	Carbohydrates and Its metabolites	816.945	816.945	816.945	816.945	816.945	816.945	816.945	816.945	816.945	816.945	816.945	30563	32550.1	31928.4	17616.6	35406.7	816.945	816.945	1.50994	0.0168364	0.0927358	0.048585	-4.36334	down
MEDN1960	cyclo(gly-glu)	Amino acid and Its metabolites	71046.8	77684.1	101237	86487.7	71043.5	45500.6	38416.2	59559.3	136880	39722.2	47499.7	5334.73	45336	54248.5	5334.73	47197.5	5334.73	32468.1	1.47815	0.00216607	0.0298629	2.43509	1.28398	up
MEDN1994	N-Butyrylglycine	Amino acid and Its metabolites	198470	345089	304744	312429	209964	272289	280139	371266	293680	124445	236571	141370	155365	193260	152608	121349	199059	210649	1.92442	0.000159545	0.00616246	1.68639	0.753942	up
MEDN2011	Salicylic acid β-D-O-glucuronic acid	Organic acid and Its derivatives	28077.2	14901.9	1234.26	1234.26	1234.26	1234.26	1234.26	12122.6	17682.2	42180.8	20826.6	24714.5	42806.1	39869.5	23423.9	29436.3	38822.5	1234.26	1.42426	0.00238394	0.0316565	0.299852	-1.73768	down
MEDN2029	2,2-Dimethylglutaric acid	Organic acid and Its derivatives	234099	257404	262992	212714	121298	284600	294932	154978	267536	222671	260033	453191	412259	430289	408897	389368	211099	233830	1.29951	0.0199187	0.102158	0.691861	-0.531445	down
MEDN2135	γ-Glu-Met	Amino acid and Its metabolites	194591	153626	135574	151768	95361.7	217843	158704	190561	107079	79757.9	116713	123030	140060	110427	122584	97314.1	120554	130118	1.39117	0.0187858	0.0987117	1.35034	0.433325	up
MEDN2171	4-Butoxyphenol	Benzene and substituted derivatives	7740.26	1222.17	1222.17	1222.17	1222.17	1222.17	1222.17	1222.17	7891.98	1222.17	1222.17	15875.5	17666.4	14512.3	13470.8	23915.3	1222.17	19796.8	1.35249	0.0120524	0.0800225	0.222099	-2.17072	down
MEDN2198	5-Nitrosalicylic acid	Benzene and substituted derivatives	4552.87	4552.87	4552.87	4552.87	4552.87	4552.87	24149.6	4552.87	4552.87	30998	94594	1.07066e+06	1.04949e+06	1.27067e+06	688556	819689	66611.1	73396.2	2.15854	0.0100903	0.0737027	0.0117283	-6.41387	down
MEDN2223	Glu-Ala-Gly	Amino acid and Its metabolites	125998	125220	47475.1	105548	47292.5	83532.7	104680	101069	108803	82649.4	62460.9	38457.7	45863.6	48181.9	27333.2	46335.3	95253.1	78094.8	1.40208	0.0107774	0.0741434	1.61946	0.695516	up
MEDN2279	o-Methoxyphenyl sulfate	Benzene and substituted derivatives	1.03145e+07	5.30104e+06	5.94398e+06	5.97069e+06	3.28031e+06	7.9526e+06	9.14259e+06	7.58297e+06	7.19919e+06	1.84906e+07	1.74453e+07	1.07295e+07	1.89576e+07	1.50433e+07	1.59814e+07	2.40728e+07	2.48475e+07	2.17882e+07	2.12739	1.87093e-05	0.0017805	0.374577	-1.41667	down
MEDN2283	2,4-Dihydroxyacetophenone 5-sulfate	Benzene and substituted derivatives	724905	340464	368641	349327	207651	351436	488447	369781	369800	1.25995e+06	1.51332e+06	527387	734585	895596	406425	1.10136e+06	1.54347e+06	1.3506e+06	1.88845	0.00152791	0.0254194	0.382575	-1.38619	down
MEDN2285	Chrysin-7-O-glucuronide	Benzene and substituted derivatives	38524.2	8182.13	20189.1	10476.1	1309.69	1309.69	24846.2	1309.69	19794.6	68080.1	76089.5	68855.2	46650.3	73131.5	30941.9	52630.4	80144.8	56565.6	1.8422	4.3014e-06	0.000911029	0.227705	-2.13476	down
MEDN2298	Elenaic acid	Organic acid and Its derivatives	142401	180265	130159	114501	180385	310810	169095	242910	274606	342678	523219	307494	305822	423247	366585	263799	404417	295671	1.89076	0.000254075	0.0082119	0.539799	-0.889506	down
MEDN2357	FFA(14:1)	FA	419856	496673	433816	1.57368e+06	547712	652845	996703	1.64901e+06	665381	598522	64071.5	64071.5	64071.5	64071.5	64071.5	64071.5	665533	64071.5	1.96645	0.00405757	0.0437146	4.34186	2.11831	up
MEDN2393	LPA(0:0/18:2)	GP	2.45502e+06	2.26893e+06	2.49688e+06	1.70961e+06	2.30475e+06	3.1503e+06	3.60527e+06	3.12185e+06	1.69978e+06	1.7828e+06	2.03121e+06	1.34141e+06	1.64518e+06	1.58631e+06	1.96966e+06	1.541e+06	1.84212e+06	2.64724e+06	1.4548	0.0138281	0.08601	1.39211	0.477271	up
MEDN3020	1-Methylpseudouridine	Nucleotide and Its metabolites	108227	99155.4	111125	99958.7	104214	96257.1	128039	116298	83802.8	71801.5	93918.1	72938.3	28448.7	52260.6	62073.2	44464.7	58523.4	51934.5	1.91443	3.01179e-05	0.00219389	1.76574	0.820272	up
MEDN3162N	Sulfabenzamide	Benzene and substituted derivatives	49656.2	50594.4	30584.8	55212.8	43874.5	69197.5	66065.1	66953.8	54163	78564.1	65765.4	55462.2	56463.2	60116.6	54841	67663.4	71751.5	74091	1.09149	0.0477152	0.175305	0.831686	-0.265888	down
MEDN3260	16-Ketoestradiol	Hormones and hormone related compounds	14267.4	2025.17	21471.3	2025.17	2025.17	33154.5	21176.2	2025.17	53695.1	45179.2	53531.1	45605.5	44540.4	67493.1	60307.7	45279	53543.1	2025.17	1.32455	0.00328773	0.0380532	0.363745	-1.459	down
MEDN3314	Trp-Phe	Amino acid and Its metabolites	41565.6	37330.5	34451	32695.6	37705.6	57175.1	49957.4	69647.9	35669.6	40880.2	36470.6	22372.8	38558.2	41695.1	27293.6	21116.9	32931.2	32406.7	1.31845	0.03587	0.147351	1.34887	0.431755	up
MEDN3518	Glycerol	Alcohol and amines	482.162	482.162	7721.27	482.162	17394.5	94555.4	29488.6	72660.1	83082.6	81845.8	91746	78298.7	47262.1	112197	98413.4	59210.4	90506.8	47398.3	1.43226	0.0107377	0.0741434	0.433382	-1.20629	down
MEDN3696	Galactonic acid	Carbohydrates and Its metabolites	31964.1	41861	33988.3	55454.6	25571.3	53661.5	55853.4	49971.9	46488.3	60581.8	74645.4	46739.9	53473.9	46981.6	47516.4	52342.8	68774.1	57960.3	1.28133	0.02171	0.107098	0.775642	-0.366537	down
MEDN3897	8-Amino-7-oxononanoic acid	Organic acid and Its derivatives	47741	86709.4	104589	54798.2	164830	77532.1	119242	110262	46003.2	29925.7	50424.6	32034.7	34013.5	29739.6	18782.1	21835.8	21034.5	19953.7	2.03408	0.00131208	0.022703	3.14927	1.65502	up
MEDN3905	N2-(1-Carboxyethyl)-L-arginine	Amino acid and Its metabolites	105947	89336.8	146948	135501	129714	88072.1	87402.1	151192	145135	886	16695.8	65614	47131.7	106262	29781.5	33399	886	886	1.59393	3.39343e-05	0.00223575	3.57909	1.83959	up
MEDN4017	Elaidic acid	FA	86935.5	73682.4	63432.2	163444	79188.7	103244	86829.1	101290	102755	82475.5	85247.6	49010.1	25064.9	41560.7	34810.9	25544.4	99626.5	101838	1.38955	0.0258045	0.121437	1.57894	0.658954	up
MEDN4019	FFA(18:1)	FA	6.93301e+07	6.64148e+07	4.86037e+07	1.29583e+08	6.58821e+07	8.14799e+07	7.48064e+07	9.0756e+07	7.74619e+07	7.20626e+07	6.90697e+07	3.68953e+07	1.98319e+07	3.25395e+07	2.71048e+07	1.66394e+07	8.51386e+07	8.04464e+07	1.38792	0.0249527	0.11839	1.60171	0.679614	up
MEDN4176	1-Oxazolo[4,5-B]pyridin-2-YL-1-dodecanone	Aldehyde,Ketones,Esters	14652.5	1202.96	13469	26902.5	6014.79	22003.4	14357.1	16968.5	11985.8	28756.1	48871.9	104980	124788	84861.5	84924.6	88652.2	31176.1	28159.2	1.84432	0.00162113	0.0261348	0.204035	-2.29311	down
MEDN4188	1,7-Bis(4-hydroxyphenyl)-5-methoxy-3-heptanone	Aldehyde,Ketones,Esters	36247	30342.1	26237.3	22568.7	18771.9	40623.5	39641	30492.9	33748.4	18471.5	15974.3	1942.36	16389.4	1942.36	15936.8	13134.7	14826.8	16936.9	1.5823	4.8471e-05	0.00259471	2.4116	1.26999	up
MEDN4193	9,10-Dihydroxy-12,13-epoxyoctadecanoate	FA	49177.2	39343.2	19978.9	55829	48152.6	49778.4	49976.3	56273.2	35370.9	20056.5	22808.1	3646.9	33258.6	24820.7	21440.4	32351.1	21940.2	25533.6	1.54329	0.000373018	0.0109518	1.96195	0.97229	up
MEDN4195	[3-(7-Hydroxy-4-oxochromen-2-yl)phenyl] hydrogen sulate	Organic acid and Its derivatives	1119.93	10783.5	1119.93	1119.93	1119.93	1119.93	1119.93	7082.59	9864.63	1119.93	30901.6	1119.93	16309.5	35119.9	24218.1	17402.7	44950	1119.93	1.17018	0.0218196	0.107098	0.199988	-2.32201	down
MEDN4211	24-Ethylcholesta-4,6-dien-3-one	Others	38892	18417	24386.4	19517.5	39202.2	111444	49804.8	26559.3	30075	8513.61	13838.3	19748.2	527.767	11872.2	36573.2	10518.3	32625.2	2638.84	1.40189	0.0382173	0.152076	2.61807	1.3885	up
MEDP0012	Ornithine	Amino acid and Its metabolites	247194	275857	134172	176111	290087	179899	147510	228721	116855	208147	256788	350766	342465	560262	274397	406605	148423	231859	1.25135	0.0356268	0.147351	0.646256	-0.629822	down
MEDP0107	Methyl-Benzoate	Benzene and substituted derivatives	60323.9	43302.8	70563.6	56156.2	4208.84	80937.5	99720.9	21044.2	66169.2	100183	55475.3	119580	166014	218723	105343	152099	161692	138541	1.49009	0.000798974	0.0175467	0.41262	-1.27711	down
MEDP0110	2-Methoxybenzoic Acid	Benzene and substituted derivatives	7988.29	7988.29	7988.29	7988.29	7988.29	148435	7988.29	100160	126775	93307.8	159884	139014	7988.29	157273	174628	91929.2	122530	111506	1.40367	0.0159522	0.0906085	0.400072	-1.32167	down
MEDP0177	Thymine	Nucleotide and Its metabolites	50052.1	44496.4	47142.8	56007.4	42549.2	48202	74531	51724.2	46314.5	36498.6	49250.3	35521.9	41381.3	37137.8	36629.1	46503.3	32444.5	36294.8	1.65652	0.00599564	0.0558181	1.31098	0.39064	up
MEDP0203	Trans-Cinnamaldehyde	Benzene and substituted derivatives	664879	206264	594718	194300	225315	190250	490412	289426	404852	598074	324033	625367	852095	828556	517181	818766	679765	642126	1.62804	0.0029681	0.0363088	0.553931	-0.852223	down
MEDP0276	Indole-3-Carboxaldehyde	Heterocyclic compounds	144649	200248	144635	95385.9	114866	97814.2	122198	135840	149877	174634	190441	180047	236994	347220	167088	254668	208724	151876	1.73625	0.00480082	0.0485043	0.630601	-0.665201	down
MEDP0401	5'-Deoxy-5'-(Methylthio) Adenosine	Nucleotide and Its metabolites	628738	582301	546874	667326	670106	642046	651102	692791	590643	538800	518927	498376	569113	487247	609888	500375	537109	488137	1.95209	0.000176472	0.00643185	1.1946	0.256527	up
MEDP0403P	Deoxycytidine	Nucleotide and Its metabolites	913299	942949	908464	881973	857027	857797	902268	938743	868557	827000	861850	805035	832468	871272	918235	900038	793121	755226	1.37939	0.0165862	0.0921341	1.067	0.093565	up
MEDP0454	Isoquinoline	Heterocyclic compounds	805639	762263	583980	376993	535659	544733	742194	729782	658866	800913	1.06522e+06	946678	1.32345e+06	1.82162e+06	898108	1.13321e+06	1.13637e+06	925232	1.89382	0.00130767	0.022703	0.571111	-0.808157	down
MEDP0456	Piperidine	Heterocyclic compounds	1.68733e+06	2.05371e+06	1.17155e+06	1.8788e+06	1.41472e+06	1.94121e+06	1.58388e+06	1.9428e+06	1.30709e+06	1.8666e+06	2.43082e+06	2.65637e+06	2.41871e+06	3.74684e+06	2.13146e+06	2.01317e+06	1.66928e+06	1.97066e+06	1.45725	0.0147862	0.0873407	0.716665	-0.480629	down
MEDP0546	Oxindole	Heterocyclic compounds	1.00391e+06	698451	385148	693266	63291.7	912621	515337	388505	818780	918236	965610	2.22401e+06	1.47998e+06	1.59408e+06	1.31776e+06	1.93288e+06	793413	1.38421e+06	1.54214	0.000895972	0.0182828	0.434514	-1.20252	down
MEDP0637	Phe-Pro	Amino acid and Its metabolites	60141.6	48014.7	44992.3	39820.5	28994.4	40240.5	42919.7	33527.9	30839.8	43887.8	28681.6	21478.2	19801.8	30731.3	21090.7	19914.1	31340.7	34654.3	1.56744	0.00691934	0.060106	1.46868	0.554521	up
MEDP0668	m-Cresol	Benzene and substituted derivatives	668308	628335	684845	684953	823526	745615	586373	650569	552378	993082	652049	801950	791612	860768	785480	596993	881828	969558	1.35049	0.0139983	0.08601	0.821579	-0.283529	down
MEDP0676	Butyl-3-methylbutanoate	Aldehyde,Ketones,Esters	667445	481034	800561	658575	694215	700759	403606	501070	641853	448780	539052	63988.9	482491	319944	469332	525683	476755	490157	1.10406	0.00956072	0.0710847	1.4541	0.540128	up
MEDP0707	2-Pentadecanone	Aldehyde,Ketones,Esters	492864	727966	593083	634853	1.07446e+06	718638	642593	567601	468329	486691	534161	508887	530272	538059	474006	526991	375535	506895	1.42256	0.0296134	0.132449	1.32107	0.401711	up
MEDP0759	18β-Glycyrrhetinic acid	Others	18607.1	18607.1	93035.4	18607.1	18607.1	255987	18607.1	222888	230855	18607.1	277594	175651	97371.1	396356	289000	208884	369171	354525	1.28778	0.0204463	0.103241	0.409573	-1.28781	down
MEDP0765	3-(Methylthio)-1-propanol	Alcohol and amines	377586	273882	190646	189091	237619	269189	233421	258646	162681	392414	445117	263344	405930	462664	232335	279141	305203	477970	1.52068	0.00691568	0.060106	0.671777	-0.573945	down
MEDP0781	2-Undecanone	Aldehyde,Ketones,Esters	108118	85061.9	70160.8	84406.6	69640.5	88155.5	105566	104873	119079	175914	181080	125596	125319	134624	139727	137145	189704	158290	2.03654	3.93855e-05	0.00240955	0.610694	-0.711479	down
MEDP0889	Cortisol	Hormones and hormone related compounds	1.43664e+06	1.15011e+06	1.50837e+06	958070	831698	1.41295e+06	2.40768e+06	1.77434e+06	1.36808e+06	658460	900438	48803.5	413468	74708.8	735757	740799	1.47875e+06	1.06266e+06	1.35455	0.00341399	0.0389878	2.10145	1.07139	up
MEDP1023	Trp-Glu	Amino acid and Its metabolites	236830	173596	139632	155704	145065	197340	259052	176695	210994	170739	128228	112117	84353	138364	118773	119967	178247	161500	1.54952	0.00695362	0.060106	1.39811	0.483474	up
MEDP1031	2-Phenylethanol	Benzene and substituted derivatives	160854	104974	192023	139803	212614	157105	127937	157132	184848	137322	281416	210320	257092	273130	215914	190892	243893	102264	1.08752	0.0410384	0.158688	0.751625	-0.411914	down
MEDP1032	Salicylaldehyde	Benzene and substituted derivatives	1.46355e+07	5.39098e+06	5.95719e+06	6.01968e+06	2.37002e+06	3.9027e+06	1.02659e+07	6.91848e+06	7.18948e+06	1.15079e+07	1.59622e+07	5.75582e+06	1.2017e+07	5.33823e+06	9.87733e+06	1.18875e+07	1.5012e+07	1.2462e+07	1.28989	0.027995	0.127541	0.627629	-0.672015	down
MEDP1045	Biliverdin	Tryptamines,Cholines,Pigments	4.88949e+06	4.53311e+06	8.9604e+06	6.78996e+06	1.05101e+07	1.14397e+07	1.16143e+07	4.52942e+06	5.942e+06	4.02516e+06	4.76062e+06	5.87605e+06	4.73157e+06	5.31848e+06	7.86461e+06	5.26149e+06	4.56745e+06	3.26512e+06	1.2715	0.0341265	0.144455	1.51538	0.599684	up
MEDP1067	Palmitoyl-N-isopropylamide	Alcohol and amines	624917	816932	754315	709451	654960	822092	874350	936532	1.0916e+06	1.10881e+06	947914	945153	914215	1.13841e+06	1.02541e+06	692306	809688	1.04188e+06	1.18799	0.0438859	0.16632	0.844773	-0.243364	down
MEDP1090P	Firefly luciferin	Heterocyclic compounds	2.53629e+07	2.51346e+07	2.49318e+07	2.54647e+07	2.64682e+07	2.7364e+07	2.66537e+07	2.54568e+07	2.46092e+07	2.58399e+07	2.676e+07	2.63233e+07	2.6514e+07	2.77039e+07	2.78628e+07	2.67375e+07	2.64328e+07	2.96647e+07	1.39364	0.0132237	0.0842087	0.949175	-0.0752535	down
MEDP1118	Aldosterone	Aldehyde,Ketones,Esters	169749	183991	116993	97367.5	213521	263685	246124	81458.5	184668	14884.6	14884.6	149401	14884.6	14884.6	132451	116567	152045	14884.6	1.59708	0.00368607	0.0407181	2.49255	1.31762	up
MEDP1120P	Estrone	Hormones and hormone related compounds	2.26045e+06	3.14559e+06	2.56463e+06	2.43872e+06	2.8512e+06	3.86618e+06	3.36815e+06	2.15897e+06	2.44146e+06	1.10414e+06	1.82766e+06	1.6833e+06	1.26e+06	1.71535e+06	1.83406e+06	1.71996e+06	2.38019e+06	1.60962e+06	1.96337	0.000248773	0.00819515	1.65818	0.729602	up
MEDP1137	Malvidin	Others	28504.3	4672.24	45915.8	12258.5	3796.87	22178.6	17613.2	15373.1	759.375	18816.1	39239.6	380122	392882	250749	397811	170956	22359.7	41712.6	1.6971	0.0147398	0.0873407	0.0881067	-3.5046	down
MEDP1138	1-methylhistamine	Alcohol and amines	53391.7	30861.7	38668.7	42386	32726.5	46522.9	30922.4	42190.2	47449.1	47924.5	50628.8	55236.3	54081.4	39894.2	50805.2	38084.8	46674.1	53031.4	1.25881	0.0312676	0.136986	0.836737	-0.257155	down
MEDP1144	L-Isoleucine	Amino acid and Its metabolites	2.03009e+06	2.59418e+06	1.49591e+06	2.16709e+06	1.6665e+06	2.17206e+06	1.93561e+06	2.41879e+06	1.65215e+06	2.23315e+06	3.03922e+06	3.27471e+06	3.17663e+06	4.27353e+06	2.59147e+06	2.4223e+06	2.28351e+06	2.40165e+06	1.6017	0.00566547	0.0536599	0.705645	-0.502985	down
MEDP1166P	PC(16:0/2:0)	GP	4.13921e+06	3.43138e+06	3.98156e+06	4.29167e+06	3.61965e+06	4.434e+06	4.31805e+06	5.79533e+06	4.4947e+06	2.85863e+06	3.91101e+06	3.31702e+06	3.41029e+06	4.35464e+06	3.24011e+06	3.01562e+06	4.04384e+06	4.37654e+06	1.26875	0.0387361	0.153245	1.18378	0.243397	up
MEDP1196	Biotinamide	Alcohol and amines	86135.5	68790.3	65696.7	54171.8	6676.01	50654.5	64834	91184	64633.4	97571.9	81455.4	99744.4	86196.4	114566	89556.2	90191.2	103257	92883.9	1.20261	0.00298864	0.0363088	0.646203	-0.62994	down
MEDP1218	3-Amino-2-naphthoic acid	Benzene and substituted derivatives	36399	74672.6	39514	61210.7	42227.3	38286	62039.5	69623.1	35554.9	25989.3	66915.5	23810	2068.18	45317.1	14767.2	26978.7	35212.9	23316.3	1.23701	0.0165677	0.0921341	1.73816	0.797564	up
MEDP1304	Piperidone	Heterocyclic compounds	86641.2	157458	158949	98458.9	267202	118089	152625	179162	76733.1	74549.7	72495.1	52623.4	69202.3	49346.7	45993.8	45156.7	56392.3	39028.3	2.0242	0.00184594	0.0282112	2.56606	1.35955	up
MEDP1316	MG(0:0/16:0/0:0)	GL	67094.6	40028.8	66569.2	36527.1	76783.6	47094.8	43877.7	77391.9	52843	44683.9	40607.5	59748.7	45553.2	37426.8	44160.3	19891.3	35480	45297.3	1.17523	0.0325508	0.140421	1.36305	0.446835	up
MEDP1335P	LPC(20:5/0:0)	GP	2.93291e+06	2.51581e+06	3.04255e+06	3.07808e+06	2.98881e+06	3.21047e+06	2.9007e+06	3.58807e+06	4.14354e+06	1.92009e+06	2.06341e+06	2.61904e+06	2.55386e+06	3.38169e+06	2.27605e+06	2.27964e+06	2.85189e+06	2.85824e+06	1.48414	0.0112907	0.0767501	1.24544	0.316658	up
MEDP1346HN	LPC(0:0/16:0)	GP	118545	131473	90137.8	158895	88668.1	129466	158758	207394	158823	180238	222594	114098	167628	329546	117791	165826	305433	273294	1.21238	0.0333666	0.142536	0.661974	-0.595153	down
MEDP1390	Carnitine C18:1	FA	139103	207172	106581	497832	322725	365395	167336	509595	85418.5	89992.5	184319	35665.8	43024.8	116804	32177.4	44663.6	119690	141999	1.66549	0.0119063	0.0799432	2.97049	1.5707	up
MEDP1397	Carnitine C16:0	FA	141200	145077	101380	208316	231888	316839	211175	292290	165344	129901	166038	79445.6	88123.1	153519	75578.3	66128.7	150557	132615	1.59592	0.00782302	0.0626207	1.74057	0.79956	up
MEDP1400	Carnitine C16:3	FA	35514.8	18641.2	12236.3	91817.6	21982.7	24619.4	14833	81979.6	29601.4	22262.1	23816.4	8026.6	1290.44	1290.44	1290.44	1290.44	12335.8	18203.5	1.59302	0.026921	0.123967	3.68824	1.88293	up
MEDP1401	Carnitine C14-OH	FA	6414.18	9229.96	8531.5	15319.1	10385.9	14590.7	7473.4	39912.2	17978.1	5685.41	852.8	7823.54	7829.4	9962.38	852.8	852.8	4264	12898.2	1.463	0.0394066	0.153824	2.54472	1.34751	up
MEDP1405	Carnitine C14:0	FA	134889	119674	73044.5	309737	201408	374753	195920	390170	198020	182812	194842	69539.3	68028	89263.7	109440	100513	149859	102242	1.3585	0.0276412	0.126265	1.87299	0.905342	up
MEDP1406	Carnitine C14:1	FA	263349	159604	112928	871047	392440	556126	397250	1.00257e+06	344641	141210	318087	69196.4	61362.4	99774.2	55419.3	38682.2	190956	366184	1.60421	0.0178883	0.0957585	3.05768	1.61244	up
MEDP1407	Carnitine C14:2	FA	152426	88589.4	98378.8	423838	189024	243635	146195	381172	172037	42199.5	112831	53592.3	26151.8	19159.6	2619.96	28778.4	46116.8	74325.1	1.8088	0.00281771	0.0362912	4.67081	2.22367	up
MEDP1408	Carnitine C14:3	FA	144845	71744.9	46138	436827	99036.6	84312.8	63415.4	302717	108618	91172.4	93684.7	12675.5	11143.6	15552.5	10702.7	12330.2	72228.4	95123.4	1.56277	0.0468968	0.173134	3.27451	1.71128	up
MEDP1412	Carnitine C13:1	FA	354306	197047	81628.3	181277	180374	127850	124096	248823	166432	94785.1	198235	35894.4	66191.7	59620.5	47580.5	50427.2	163586	176955	1.43581	0.0233785	0.112492	1.86038	0.895596	up
MEDP1414	Carnitine C12:1	FA	518501	269572	81191.3	487747	191242	220373	255054	427953	390288	153607	205185	39472.2	64589.1	62193	36510.4	74163.5	92865.1	149592	1.81258	0.0018828	0.0282112	3.23616	1.69428	up
MEDP1434	Carnitine C4:DC	FA	321216	317895	199228	325805	181353	212859	275037	274549	151034	216105	174223	190454	154119	108625	57941.1	128694	294570	228088	1.26008	0.0270483	0.124219	1.45476	0.54078	up
MEDP1440	Carnitine C5:0	FA	2.15635e+06	2.73697e+06	1.26677e+06	1.80969e+06	1.39863e+06	1.64192e+06	2.27095e+06	2.12224e+06	1.9019e+06	5.03633e+06	5.03934e+06	3.98893e+06	4.80231e+06	6.75248e+06	2.87194e+06	4.23116e+06	4.61521e+06	4.37347e+06	2.17596	1.79266e-05	0.0017805	0.414887	-1.26921	down
MEDP1506	Leu-Val	Amino acid and Its metabolites	55101.5	60925.1	38443.9	67748.9	64639.4	41595.1	76988	51256.6	49857.2	42535	39634.6	36983.4	46861.8	46567.2	35018.1	40126.4	41982.3	40275.6	1.68843	0.00643664	0.0577276	1.36913	0.453256	up
MEDP1507	Phe-Asn	Amino acid and Its metabolites	43221.5	32644.8	20333.3	30306.8	27655.4	42024.3	31187.6	55157.4	25777.7	20272.2	33357.8	19441.9	29234.4	22721.3	19114.7	17086.3	20651.7	1635.64	1.19401	0.00864257	0.0660595	1.68001	0.748471	up
MEDP1509	Glu-Met	Amino acid and Its metabolites	1.13405e+06	960363	808819	887532	683389	1.39955e+06	987935	1.18359e+06	601892	569455	702605	686857	850897	681767	826451	751268	866650	777767	1.28407	0.0372216	0.148973	1.28798	0.365106	up
MEDP1511	Met-Glu	Amino acid and Its metabolites	368713	299063	302999	312398	205301	435650	330477	404154	157032	183000	208609	192288	286571	241271	255444	171089	292311	271994	1.20903	0.0349102	0.145856	1.33921	0.42138	up
MEDP1512	Phe-Val	Amino acid and Its metabolites	643751	616833	382245	543980	361806	649245	519704	619104	428354	376779	447770	245884	307940	371911	359755	266961	297058	382250	1.8461	0.000822861	0.0176988	1.55908	0.640693	up
MEDP1518	Carnitine C10:1	FA	66784.3	85270.5	54750	110058	55967.7	80825	65688.7	182434	79025	64460.3	79744.1	38433.4	30282.2	23691.9	31014.9	37812.2	41340.8	58298.8	1.64346	0.0151361	0.0883361	1.92753	0.946756	up
MEDP1529	Carnitine C14:2:DC	FA	66807.9	62400.4	34020.7	188086	129585	204443	107066	183413	80103.1	36181.1	73787.4	21898.6	17689.1	26973.3	31054.3	42805.5	43986.7	67132.1	1.76761	0.00572939	0.0539255	2.92089	1.54641	up
MEDP1742	Ala-Phe	Amino acid and Its metabolites	759611	628139	315985	495346	434132	674880	459076	575088	391925	386252	343153	251061	312011	351760	279275	219621	372476	450948	1.74259	0.00335042	0.0385186	1.59585	0.674326	up
MEDP1776	Leu-Ala	Amino acid and Its metabolites	186793	126276	120760	113511	139093	121251	153889	153812	117773	136590	123483	55292.9	65419.3	87259.9	86702	31850.3	102995	112134	1.50973	0.00361852	0.0407016	1.53813	0.621174	up
MEDP1780	Leu-Phe	Amino acid and Its metabolites	71815.4	80502.5	64644.6	79742.8	60132.8	102628	86458.5	87982.3	41582.6	57911.1	59853.1	50618.2	54868.8	55202.3	43489.5	45230.2	72053.2	54100.6	1.50782	0.0103832	0.0740373	1.36925	0.453388	up
MEDP1802	Proline betaine	Amino acid and Its metabolites	5.1282e+06	4.44242e+06	5.20544e+06	4.27923e+06	2.99456e+06	3.70078e+06	4.4929e+06	4.22172e+06	5.33883e+06	5.74396e+06	8.82817e+06	1.39187e+07	1.35989e+07	1.48496e+07	1.309e+07	1.73853e+07	5.95058e+06	5.80343e+06	1.96261	0.0021085	0.029674	0.401378	-1.31697	down
MEDP1885	Pro-Ile	Amino acid and Its metabolites	21412.5	22726.7	25816.2	14434.5	24722.9	17304.3	20208.4	21029.7	27384.6	13548.5	12411.4	11723.8	7786.67	1287.53	1287.53	12712.2	12389	1287.53	1.59574	3.20183e-05	0.00219389	2.6203	1.38973	up
MEDP1894	Tyr-Leu	Amino acid and Its metabolites	111220	152316	108140	77766.1	78294.5	73875.4	75937.4	77557.6	117810	42371.7	45495	60267.4	74198.9	68386.2	36193	44531	32071.7	56264.1	1.89065	0.000726208	0.0167175	1.89856	0.924905	up
MEDP1911	Phe-Trp	Amino acid and Its metabolites	1.47514e+06	1.11206e+06	872392	1.25653e+06	620915	1.61263e+06	1.35024e+06	1.57736e+06	891550	604551	818066	684027	801360	1.00145e+06	715823	527213	825998	711317	1.70215	0.00415674	0.0442253	1.60974	0.686824	up
MEDP1915	N-Methylisoleucine	Amino acid and Its metabolites	102804	22959.8	67431.8	57663.9	36637.6	65364.8	36519.8	66957.4	99696.4	108775	18573.8	195490	137286	143674	121467	157314	88068.3	117001	1.18135	0.00805211	0.0638577	0.511227	-0.967964	down
MEDP1989	L-DOPA methyl ester	Amino acid and Its metabolites	395278	275779	362673	292589	225657	265177	306011	230482	311637	235351	236371	250073	188861	210405	272337	255022	302959	250748	1.22878	0.0341871	0.144455	1.21032	0.275391	up
MEDP2005	1-Aminocyclohexanecarboxylic acid	Organic acid and Its derivatives	557256	349204	358341	503147	171472	334206	448900	468874	414498	484337	535586	1.24729e+06	1.40217e+06	1.51202e+06	1.12706e+06	1.69686e+06	449827	486142	1.66554	0.00762679	0.0616259	0.403286	-1.31012	down
MEDP2116HN	2',6'-Dihydroxyacetophenone	Benzene and substituted derivatives	1.79161e+07	1.20597e+07	1.13238e+07	1.60973e+07	9.79663e+06	1.74068e+07	2.58989e+07	2.48402e+07	1.64212e+07	4.74064e+07	3.94445e+07	2.18334e+07	3.42115e+07	4.55995e+07	3.46867e+07	5.16003e+07	3.48675e+07	4.34546e+07	2.04741	2.24261e-05	0.00182933	0.429789	-1.2183	down
MEDP2121	1-Aminopentadecane	Organic acid and Its derivatives	199437	211046	227713	205333	317148	230453	196274	181467	154340	184273	132002	141003	109334	118026	153577	126688	139305	184695	1.82989	0.001436	0.0243551	1.49213	0.577373	up
MEDP2123	11beta-Hydroxyprogesterone	Hormones and hormone related compounds	29184	47853.5	101527	56209.2	4197.23	44489.5	39252.1	63457.7	80201.6	56901.8	111010	77824.3	138608	100890	94289.9	94587.5	59585.4	28412.4	1.0664	0.037823	0.151027	0.611948	-0.708519	down
MEDP2138	6-Methylhept-5-en-2-ol	Benzene and substituted derivatives	95598.6	140166	63514.6	170257	124004	108779	127006	212490	109771	1921.71	13933.5	16137.9	1921.71	11814.3	9608.55	1921.71	25080.1	20265.3	2.18003	3.08859e-05	0.00219389	11.2235	3.48845	up
MEDP2298	Indole-3-Acetic Acid	Heterocyclic compounds	1.64355e+06	1.41703e+06	979238	632717	941235	926747	1.24591e+06	1.35761e+06	1.05724e+06	1.3967e+06	1.72322e+06	1.8346e+06	2.4555e+06	3.26324e+06	1.67576e+06	1.99369e+06	2.03632e+06	1.77692e+06	1.85207	0.00111307	0.0200072	0.561869	-0.831696	down
MEDP2302	N-Acetyl-L-methionine	Amino acid and Its metabolites	44357.9	49229.9	44063	46595	53664.1	50397.1	31033	49797.7	38007.8	31429.7	38973.6	22699.2	17404.1	33038.6	28132.3	19613.9	31741.7	21261	1.92849	6.12103e-05	0.00291259	1.66662	0.736926	up
MEDP2327	Val-Arg	Amino acid and Its metabolites	140994	185335	100949	58369.7	144003	72238.8	52871.4	54572.1	54978.8	33353	27539.4	55611.2	16487.5	107686	18805.2	14800	14140.2	98642.9	1.52105	0.0208711	0.103963	2.23299	1.15898	up
MEDP2358	Pro-Glu	Amino acid and Its metabolites	228521	361348	201866	276500	221612	346730	244048	297291	200686	143572	168318	62095.9	115514	114133	109337	64340.2	216659	188443	1.89479	0.000142744	0.00568653	2.01165	1.00838	up
MEDP2363	Arg-Ile	Amino acid and Its metabolites	199441	130485	152448	136382	126694	194091	151960	154947	153822	121285	113284	135600	119974	120445	47634.2	74287.8	120206	89187.2	1.61081	0.00106644	0.0196502	1.48664	0.572052	up
MEDP2364	4-Amino-5-hydroxymethyl-2-methylpyrimidine	Heterocyclic compounds	447364	210059	381914	361966	433515	645750	537359	417071	421798	269908	198738	248918	370769	240047	500153	213490	143911	175253	1.53701	0.00737321	0.0614741	1.63341	0.707891	up
MEDP2367	Ser-Pro	Amino acid and Its metabolites	1.73512e+06	1.80848e+06	1.56987e+06	1.2946e+06	2.03483e+06	1.80013e+06	1.43793e+06	1.70835e+06	1.18298e+06	1.08758e+06	1.03034e+06	2.20698e+06	1.16041e+06	1.01986e+06	1.37761e+06	993947	874686	900041	1.49409	0.0192596	0.100279	1.3681	0.452175	up
MEDP2371	Lys-Ile	Amino acid and Its metabolites	894764	846232	345318	601905	377673	513614	811051	562059	648429	606397	432427	212563	218319	343492	175690	180803	818554	608702	1.30302	0.04419	0.167102	1.55717	0.638924	up
MEDP2376	Lys-Leu	Amino acid and Its metabolites	128712	105142	68381.9	126603	100004	150595	70408.2	97159.3	86748.1	52421.8	46150.5	103784	94263.1	99954.4	55297.5	48374.9	57618.7	51935.2	1.57574	0.00942706	0.0705177	1.53124	0.614704	up
MEDP2386	Ile-Gln	Amino acid and Its metabolites	181322	123445	78846	101451	70890.6	134836	73719.6	54695.1	132490	75967.2	48958.5	63000.5	58564.5	78051.3	54425.9	46295.3	66807.9	84014.3	1.52784	0.0154645	0.0891942	1.652	0.724217	up
MEDP2388	Tyr-Asp	Amino acid and Its metabolites	926499	674186	403075	557994	499535	636568	711165	658066	529355	651280	485688	385967	345387	359327	253913	215124	596895	566383	1.40905	0.0160906	0.0909677	1.44987	0.535923	up
MEDP2426	Proline-Hydroxyproline	Amino acid and Its metabolites	3.78702e+06	3.85291e+06	2.15966e+06	2.73777e+06	1.78746e+06	2.83553e+06	2.92549e+06	2.82069e+06	2.75591e+06	2.47432e+06	1.6421e+06	1.25119e+06	1.09119e+06	1.31263e+06	889924	1.03109e+06	2.17368e+06	1.84817e+06	1.87431	0.000302308	0.00928604	1.87122	0.903978	up
MEDP2428	Cyclo(Ala-Pro)	Amino acid and Its metabolites	67149	54771.1	53919.9	61468.8	39084.8	36628.6	61180.5	63581.2	42760.3	39919.3	43962.1	39724.6	50723.7	41159	44402.7	45135.1	51337.2	29996.5	1.23026	0.0314792	0.137561	1.24377	0.314723	up
MEDP2452	Ile-Ile	Amino acid and Its metabolites	98932.7	94679.4	96145.2	80182.3	84958	130518	104918	85602.8	93107.4	60552.9	89660.9	52857.8	57239.8	51448	59501	55553	45748.9	73818.1	1.98149	6.29191e-05	0.00291298	1.59055	0.669522	up
MEDP2494	Thr-Arg	Amino acid and Its metabolites	559536	420297	554159	535746	457750	561366	522511	523906	530893	460562	457908	448530	434153	377687	481933	482055	440024	425946	1.62822	0.0020351	0.0295435	1.16398	0.219067	up
MEDP2528	Cycloleucine	Amino acid and Its metabolites	1.88449e+07	1.30065e+07	1.63747e+07	2.12273e+07	1.16912e+07	1.80751e+07	1.87135e+07	1.69561e+07	2.10767e+07	1.35335e+07	1.84137e+07	5.40932e+07	6.71576e+07	5.20532e+07	4.68749e+07	5.46109e+07	1.20284e+07	1.1164e+07	1.13599	0.032599	0.140421	0.472725	-1.08093	down
MEDP2555	Pro-Asn	Amino acid and Its metabolites	339438	273852	155015	285160	146711	267756	258860	247908	244494	253273	174573	142226	98673.1	87920.3	86572.6	99991	159505	132848	1.75924	0.00100684	0.0189529	1.79607	0.844845	up
MEDP2565	Phe-Ala	Amino acid and Its metabolites	1.12985e+06	830008	454285	620601	636989	807627	700420	794221	603250	572236	430829	328356	363570	481646	354238	275406	466372	670396	1.79159	0.00186748	0.0282112	1.66806	0.738173	up
MEDP2567	Pro-Gln	Amino acid and Its metabolites	337955	302353	225934	245921	210144	287229	364876	243892	319959	193617	178983	117458	120375	117874	118924	82504.9	241768	169072	1.96427	5.4473e-05	0.00266606	1.89341	0.920989	up
MEDP2572	Leu-Asp	Amino acid and Its metabolites	450040	297693	218458	284874	299100	308520	265770	268991	329801	275044	216476	164295	134569	206307	125168	94895.3	283868	396346	1.37274	0.0307568	0.136028	1.43558	0.521633	up
MEDP2607	Hyp-Trp	Amino acid and Its metabolites	83979.6	91038.4	43125.4	28906.3	98558.1	38588.4	58832.9	53580.9	49082.5	46669.1	38184.5	58202.2	3794.36	31966.2	27589.8	3794.36	53199.7	33609	1.22153	0.0184601	0.0976977	1.83729	0.87758	up
MEDP2659	2-Carboxybenzaldehyde	Benzene and substituted derivatives	131477	65455.5	100125	64649.6	29458.6	58018.5	94906.5	91661.2	83356.7	128114	154088	117083	121920	94799.8	144727	159126	164104	119672	1.6925	0.000591914	0.014485	0.597448	-0.743114	down
MEDP2682P	(3-Phenoxyphenyl)methanol	Benzene and substituted derivatives	7.97672e+06	7.22906e+06	7.31446e+06	7.06623e+06	6.75762e+06	6.26547e+06	6.26618e+06	7.73025e+06	6.83503e+06	6.58944e+06	9.29593e+06	8.17763e+06	7.82723e+06	8.25957e+06	6.77237e+06	9.20429e+06	7.45881e+06	7.3483e+06	1.22254	0.0444374	0.167299	0.894372	-0.161053	down
MEDP2737	N-Tetradecanoyl-L-homoserine lactone	FA	133776	72428.3	89537	257251	84421	85055.3	114406	244983	104176	63434.8	73007.7	26212.9	48379.6	17882.8	39856.8	43869.3	179537	56172.4	1.58225	0.0250732	0.11839	2.1629	1.11297	up
MEDP2738	2-Hexadecanoylthio-1-ethylphosphorylcholine	FA	2.58107e+06	2.49758e+06	2.10777e+06	2.21811e+06	1.47835e+06	2.5457e+06	2.57246e+06	3.58175e+06	2.04816e+06	2.65746e+06	3.84106e+06	2.87152e+06	3.04341e+06	6.78284e+06	1.73095e+06	3.59188e+06	5.55587e+06	5.01967e+06	1.33493	0.0245319	0.116731	0.61636	-0.698155	down
MEDP2749	LPC(22:3)	GP	117609	89852.9	94779.4	63047.3	112659	93883.9	148342	92122	132172	79610.5	97541.5	6890.54	6890.54	78014.6	6890.54	56113	123390	68744.2	1.28247	0.0146672	0.0872394	1.80213	0.8497	up
MEDP2796	7-Ketocholesterol	Hormones and hormone related compounds	429662	442008	532030	556901	576255	604903	563131	691701	633737	197534	213597	268057	232117	244136	313811	294928	239730	254078	2.31518	7.19045e-07	0.000205287	2.22779	1.15561	up
MEDP2798	Cortisone	Hormones and hormone related compounds	160065	121226	134602	106983	136870	168796	159940	96184.5	155979	69481.4	99261.4	4186.94	62300.6	20934.7	133980	50266.6	107151	87114.8	1.35619	0.00111024	0.0200072	1.95477	0.966996	up
MEDP2810	n-Oleoylethanolamine	FA	3187.1	19466.7	624.074	7533.16	13970.9	23039.4	12105.1	13126.1	4662	624.074	624.074	624.074	6006.83	624.074	3120.37	5979.51	3991.76	5598.74	1.38146	0.0144445	0.0865156	3.5933	1.84531	up
MEDP3013	Tenamfetamine	Heterocyclic compounds	8.29254e+07	3.50219e+07	3.79837e+07	3.3961e+07	1.69047e+07	2.5909e+07	5.65167e+07	3.91714e+07	4.70248e+07	8.84566e+07	9.04163e+07	5.1986e+07	6.52261e+07	4.21101e+07	5.27778e+07	6.77145e+07	8.97505e+07	7.42127e+07	1.55769	0.00639667	0.0576711	0.602936	-0.729923	down
MEDP3054	Hydroxyprolyl-Glutamine	Amino acid and Its metabolites	1.1214e+06	1.01101e+06	440710	562218	501363	578087	1.04958e+06	666032	685170	706826	460780	247183	205289	391285	189836	215951	829633	450035	1.52574	0.0123691	0.0814932	1.78953	0.839581	up
MEDP3576P	Succinic acid semialdehyde	FA	1.22667e+07	1.19716e+07	9.42365e+06	1.06887e+07	1.05387e+07	1.06454e+07	1.20929e+07	1.26425e+07	1.08283e+07	1.27742e+07	1.25225e+07	1.11806e+07	1.09983e+07	1.32175e+07	1.16742e+07	1.25885e+07	1.27321e+07	1.19986e+07	1.13331	0.0447428	0.167425	0.921703	-0.117626	down
MEDP3828	L-NIL dihydrochloride	Amino acid and Its metabolites	819977	1.30508e+06	1.81093e+06	837651	1.51371e+06	889682	649581	1.04499e+06	754260	397686	916262	618407	969545	486067	595008	498959	922506	880657	1.31561	0.0284549	0.128794	1.53154	0.61498	up
MEDP3837	(S)-4-Fluorophenylglycine	Amino acid and Its metabolites	3.34578e+07	3.3045e+07	3.3097e+07	3.42146e+07	3.43159e+07	3.34839e+07	3.32379e+07	3.1872e+07	3.13676e+07	3.16793e+07	3.08493e+07	3.17858e+07	3.16726e+07	2.98187e+07	3.21613e+07	3.08395e+07	3.07342e+07	3.27051e+07	1.75686	0.000961095	0.0184727	1.05614	0.0788036	up
MEDP3881	4-Methoxytyramine	Benzene and substituted derivatives	313717	331154	357751	381175	363606	742795	571228	807028	600211	599351	663248	676503	653701	693955	710932	1.13548e+06	639547	514105	1.36911	0.0312579	0.136986	0.710798	-0.492488	down
MEDP4126	2-Aminobenzamide	Benzene and substituted derivatives	9.86041e+06	9.04077e+06	1.04051e+07	1.04801e+07	9.7172e+06	1.07066e+07	1.13739e+07	1.05008e+07	1.10205e+07	1.04425e+07	1.14187e+07	1.27853e+07	1.18643e+07	1.23586e+07	1.09958e+07	1.04594e+07	1.02249e+07	1.06957e+07	1.25161	0.0331569	0.141994	0.919602	-0.120918	down
MEDP4129	(-)-Hygroline	Heterocyclic compounds	810801	651738	744742	603018	417285	618116	657181	677480	796591	796618	1.14663e+06	1.90176e+06	1.77677e+06	2.12319e+06	1.81935e+06	2.38158e+06	861579	823370	1.88555	0.00295586	0.0363088	0.438487	-1.18939	down
MEDP4136	N,N,N',N'-Tetramethyl-P-phenylenediamine	Benzene and substituted derivatives	292990	382464	340958	339683	431552	417779	348327	434183	187861	423332	438298	632543	474646	653987	473775	413979	397807	349606	1.32747	0.0142736	0.0860942	0.745847	-0.423048	down
MEDP4145	xi-5-Dodecanolide	Aldehyde,Ketones,Esters	92025.5	86438.9	109246	86525.5	136246	87358.7	103521	114751	69618.9	58588.4	63225.2	74363.7	54234.6	69449.8	62491.5	54612.6	78668.9	47656	1.97012	0.000408502	0.0109736	1.57242	0.65299	up
MEDP4157	12-Oxo-2,3-dinor-10,15-phytodienoic acid	Organic acid and Its derivatives	54608.2	17774.5	60564.1	43292.7	19546.9	21000.6	14005	20535.2	26496	44091	43853.6	67910.5	58123.9	29319	49977.3	45659.9	52410.4	55597.1	1.50851	0.0159742	0.0906085	0.621608	-0.685922	down
MEDP4199	7-[2-(3-Hydroxyoctyl)-5-oxopyrrolidin-1-YL]heptanoic acid	FA	410085	210443	9801.84	303785	204019	243875	220574	330757	444694	9801.84	9801.84	9801.84	9801.84	9801.84	9801.84	9801.84	9801.84	169876	1.99505	0.00039162	0.0109736	9.57761	3.25967	up
MEDP4231	1-Octadecyl Lysophosphatidic Acid	GP	28459.9	23196.3	2178.03	20108	14177.1	18790.5	25155.3	34893.6	16437	33113.9	115640	81136.6	202481	176470	177163	324694	11724.1	27021.1	1.59614	0.0137662	0.08601	0.159552	-2.6479	down
MEDP4252	3-O-alpha-mycarosylerythronolide B	Aldehyde,Ketones,Esters	2.11802e+06	1.50366e+06	1.58845e+06	2.12187e+06	1.56003e+06	2.11484e+06	3.09692e+06	2.67728e+06	2.37882e+06	1.50712e+06	1.52861e+06	1.06112e+06	1.49249e+06	1.49197e+06	1.421e+06	1.55475e+06	2.38746e+06	2.3149e+06	1.22565	0.0496063	0.179273	1.29815	0.376452	up
MEDTN01418N	2-Hydroxyoctadecanoic acid	FA	2693.29	5219.25	5311.3	3891.96	16178.9	69083.2	30209.3	79289	50919.2	75708.8	89060.3	86660.5	44788.9	117123	100839	72535.8	63622.7	55595.6	1.63252	0.00137028	0.0234729	0.372266	-1.42559	down
MW0000104N	7-Ethyl-10-(4-N-aminopentanoic acid)-1-piperidino)carbonyloxycamptothecin	Alkaloids	251645	201098	315511	193169	673853	796745	601420	438423	411365	200833	254800	233464	182513	219076	342927	263619	384655	223603	1.20814	0.0444008	0.167299	1.68434	0.752182	up
MW0002269HN	2,4-Dihydroxybenzoic acid	Benzene and substituted derivatives	7.80908e+06	4.02772e+06	4.3185e+06	4.28328e+06	1.97095e+06	3.1812e+06	6.15331e+06	6.93426e+06	7.60263e+06	1.52836e+07	2.18717e+07	6.32811e+07	7.1314e+07	8.60784e+07	3.74761e+07	5.42396e+07	9.78257e+06	1.49735e+07	2.07949	0.00456368	0.0468141	0.123646	-3.01571	down
MW0005094P	4-Hydroxybenzeneacetonitrile	Benzene and substituted derivatives	1.08055e+06	712201	668864	668861	478064	987651	671247	691418	1.02543e+06	964067	871267	2.13947e+06	1.62412e+06	1.4073e+06	1.04916e+06	1.73867e+06	906843	976405	1.62832	0.00902112	0.0677771	0.598108	-0.741522	down
MW0005161N	4-Methoxy-3-(sulfooxy)benzoic acid	Benzene and substituted derivatives	43639.8	11087.1	20003.8	1995.45	1995.45	16167.9	36247.7	16469.5	14930.5	56486.8	85642.3	35966.1	34018.3	41763.9	33228.7	53972.2	64748.3	62349.9	1.69261	0.000377207	0.0109518	0.347171	-1.52628	down
MW0005761N	5,5'-Dehydrodivanillate	Benzene and substituted derivatives	46668.5	17836.8	20250.6	2250.96	20347.4	33642.9	114424	159495	27001.2	11931.7	127543	964543	892673	1.42069e+06	960544	1.39593e+06	25460	25235.4	1.37532	0.017124	0.0934185	0.0758715	-3.7203	down
MW0005990HN	Aloin	Benzene and substituted derivatives	26962	22216.4	12973	7182.29	1011.39	12508	34137.1	33043.5	1011.39	220455	236934	32554	9881.84	20408.8	13593.6	13210.9	260042	222468	1.3086	0.0346898	0.145646	0.14671	-2.76896	down
MW0006100N	Aurin	Benzene and substituted derivatives	37685.9	104291	99210.3	89050.7	100275	87726.6	274992	127150	228285	1557.46	54003.9	20732.6	44169	33292.5	34625.6	50986.9	39976.5	30345.1	1.60602	0.00566984	0.0536599	3.70909	1.89107	up
MW0006358P	Bifeprunox	Benzene and substituted derivatives	77590.1	21656.5	34390.6	41413.1	45802	97329.5	91973	34945.6	24599	25863.5	27019.4	35976.9	40469.3	35832.5	13043.8	1600.38	47353.9	15107.2	1.17742	0.0382632	0.152076	1.93877	0.955141	up
MW0006566N	Chrysophanol	Benzene and substituted derivatives	58808.6	36059.9	23700.4	3508.45	82841.6	499773	148724	439743	385135	427702	519239	567243	298138	596235	554698	449945	541572	334359	1.53415	0.00211338	0.029674	0.39129	-1.35369	down
MW0008791N	2-(acetylsulfamoyl)benzoic Acid	Benzene and substituted derivatives	1.99503e+06	4.24566e+06	2.02201e+06	4.37248e+06	1.86489e+06	5.01444e+06	3.82802e+06	4.41773e+06	6.93314e+06	1.33569e+06	2.86594e+06	258150	1.81956e+06	316611	446456	2.12071e+06	3.05763e+06	1.53933e+06	1.54171	0.00348414	0.0395253	2.52131	1.33417	up
MW0009246N	O-Desmethylnaproxen	Benzene and substituted derivatives	698112	436239	386492	403398	197501	712463	610092	565853	437086	634750	793328	445597	1.78453e+06	377567	1.46867e+06	1.51633e+06	809893	1.01162e+06	1.40148	0.0200351	0.102448	0.502951	-0.991511	down
MW0009655P	Reboxetine	Benzene and substituted derivatives	239287	570974	301241	426631	878192	388909	248134	278343	119598	143667	133390	51300	98166.2	114370	143861	103000	104194	106550	1.97867	0.00672249	0.0593589	3.4565	1.78931	up
MW0009695N	Rubiadin	Benzene and substituted derivatives	1.14281e+06	589507	469141	651808	277763	458878	1.14636e+06	728195	1.18711e+06	447931	400446	4994.93	72696.2	83980.3	111407	80440.2	691658	330052	1.51113	0.00293375	0.0363088	2.99135	1.5808	up
MW0010166HN	Phosphoric acid	Organic acid and Its derivatives	7.69272e+07	4.5128e+07	6.89506e+07	5.65431e+07	2.60954e+07	5.78022e+07	3.98727e+07	5.55551e+07	4.54923e+07	2.59798e+07	2.9549e+07	4.1305e+07	5.24171e+07	2.00394e+07	2.53659e+07	5.39207e+07	5.4375e+07	2.70929e+07	1.2108	0.035841	0.147351	1.43122	0.517245	up
MW0010618N	Lyoniresinol 9'-sulfate	Lignans and Coumarins	36694	42843.4	23793.4	25370.9	20463.6	2671.03	60254.2	54635.8	2671.03	200578	238541	52303.4	32881.9	24074.5	58300.5	18314.1	267756	146921	1.31307	0.0326256	0.140421	0.259118	-1.94832	down
MW0011579N	(R)-10-hydroxystearic acid	FA	76826.9	32496.6	2712.38	24744.4	2712.38	22695.7	46720.9	2712.38	24584.2	73139.6	52229.2	92680	90213.6	88463.7	110753	95573.5	73415.3	41491.2	1.62044	0.000161886	0.00616246	0.328996	-1.60386	down
MW0011790HN	1-(1Z-octadecenyl)-2-(4Z,7Z,10Z,13Z,16Z,19Z-docosahexaenoyl)-sn-glycero-3-phosphocholine	GP	259820	178468	187814	272254	218212	152362	225093	250396	203090	182870	172275	124901	189016	180681	196245	201570	172088	187882	1.26227	0.0284956	0.128794	1.21149	0.276787	up
MW0012568HN	16-phenoxy tetranor Prostaglandin E2	Hormones and hormone related compounds	5.2362e+06	3.31819e+06	4.63088e+06	2.18604e+07	4.3417e+06	5.30937e+06	7.11327e+06	1.30841e+07	1.14735e+07	901637	612969	527402	4.65919e+06	404862	1.29696e+06	2.82269e+06	8.14991e+06	3.17698e+06	1.69645	0.0195289	0.100951	3.3862	1.75967	up
MW0013000HN	1-Stearoyl-2-linoleoyl-sn-glycero-3-phosphate	GP	6.58177e+06	5.38021e+06	5.09842e+06	5.56046e+06	3.71082e+06	6.10982e+06	8.42826e+06	9.54615e+06	5.05003e+06	5.91167e+06	3.86564e+06	2.25179e+06	4.03557e+06	3.19913e+06	4.38692e+06	5.00992e+06	5.16256e+06	6.33881e+06	1.24327	0.0371673	0.148973	1.38105	0.465771	up
MW0013388N	2a-Hydroxygypsogenin 3-O-b-D-glucoside	Steroids	855.405	855.405	10285.1	855.405	855.405	855.405	7309.27	855.405	855.405	855.405	9981.29	201703	231954	249728	221152	207587	855.405	855.405	1.47473	0.0135369	0.0852529	0.0209681	-5.57566	down
MW0048971HN	Coenzyme Q10	Aldehyde,Ketones,Esters	743102	893546	773720	735512	1.27168e+06	622448	720053	809051	877241	577508	535738	701181	624828	673927	598256	669026	870021	607615	1.42491	0.0266181	0.123235	1.27112	0.346101	up
MW0049852HN	1-Palmitoleoyl-2-pentadecanoyl-sn-glycerol	GL	12159.4	25908.8	19411	99993.6	66036	23570	43146.2	44369.2	26987.4	20904.6	31074.5	20488.8	12880.9	29037.2	15156.7	1314.8	1314.8	14228.2	1.28932	0.0354905	0.147204	2.46981	1.3044	up
MW0052448HN	Docosahexaenoic acid	FA	491331	944445	746831	1.40085e+06	509656	1.67928e+06	1.26437e+06	1.21669e+06	483290	1.02063e+06	731874	349110	118210	326813	469919	414288	119607	364710	1.51588	0.00882461	0.0665928	2.23152	1.15802	up
MW0052693N	Ethyl 3-(methylthio)butyrate	Aldehyde,Ketones,Esters	18859.6	4241.13	1711.83	5661.11	3422.83	342.3	3981.43	3422.84	342.3	11123.1	17114.5	238569	242717	165145	260226	210519	14245.1	15450	1.89955	0.0102851	0.073717	0.0357289	-4.80676	down
MW0052930HN	Fluprostenol-d4	Hormones and hormone related compounds	26551.8	44331.7	7749.54	98225.4	98367.6	92356.6	125093	36773.8	6822.59	1016	1016	1016	1016	1016	5123.72	1016	1016	5080	2.21171	0.00448736	0.046587	30.9703	4.95281	up
MW0052981P	Galactosylglycerol	Carbohydrates and Its metabolites	445301	597601	569421	571727	535829	469867	472712	494718	552665	494083	481359	436380	411405	507521	299412	437099	520467	450310	1.27287	0.0195656	0.100951	1.16637	0.222025	up
MW0053671HN	beta-D-glucosyl-N-hexadecanoylsphingosine	SP	2.94778e+07	1.64561e+07	2.20382e+07	2.33488e+07	1.60258e+07	2.14113e+07	2.95522e+07	3.68238e+07	1.84209e+07	1.8282e+07	1.35683e+07	7.08637e+06	1.35309e+07	1.66229e+07	1.35899e+07	1.43667e+07	2.24364e+07	2.27867e+07	1.43958	0.0141459	0.0860942	1.50105	0.585972	up
MW0054398P	L-Linalool 3-[xylosyl-(1->6)-glucoside]	FA	118874	26041.9	25139.9	31564.3	1494.55	7762.88	87510.7	31386.5	32463.1	188433	159213	206283	286998	214584	254512	266472	166412	107553	1.8805	4.78649e-06	0.000911029	0.195756	-2.35287	down
MW0055663HN	1-octadecanoyl-2-(9Z-octadecenoyl)-sn-glycero-3-phosphate	GP	299530	457674	529150	553116	384379	465652	657357	660348	475267	437513	358773	373028	331405	236999	460966	484352	415226	411569	1.14868	0.0366673	0.148367	1.27712	0.352893	up
MW0057071HN	PC(18:2(9Z,12Z)/22:5(4Z,7Z,10Z,13Z,16Z))	GP	1.84942e+08	1.86277e+08	1.75156e+08	1.74101e+08	1.74072e+08	1.67139e+08	1.71174e+08	1.61168e+08	1.39219e+08	1.71081e+08	1.3456e+08	1.12404e+08	1.14655e+08	1.25784e+08	1.62773e+08	1.66422e+08	1.6298e+08	1.58334e+08	1.37574	0.0171029	0.0934185	1.17132	0.228132	up
MW0059244HN	PE-NMe(14:0/18:3(9Z,12Z,15Z))	GP	1.53483e+06	1.62843e+06	1.3248e+06	1.55907e+06	1.94796e+06	1.73693e+06	1.81255e+06	1.17644e+06	1.41872e+06	1.3211e+06	1.42758e+06	907035	1.29969e+06	1.09728e+06	1.25511e+06	1.38409e+06	1.42581e+06	1.25068e+06	1.49327	0.00733378	0.0614741	1.24378	0.314728	up
MW0060163HN	PE-NMe2(14:0/18:1(9Z))	GP	3.44006e+07	1.71265e+07	1.88276e+07	2.03714e+07	1.11488e+07	1.59055e+07	3.10847e+07	3.52201e+07	1.90516e+07	2.01321e+07	1.52907e+07	6.67873e+06	1.1621e+07	1.29587e+07	1.8951e+07	1.51617e+07	1.86887e+07	1.63741e+07	1.20572	0.0398655	0.155204	1.49523	0.580367	up
MW0060240HN	PE-NMe2(15:0/22:6(4Z,7Z,10Z,13Z,16Z,19Z))	GP	495601	569348	478661	502310	616770	476531	579706	473536	604822	464050	492986	440907	403235	317281	431892	466955	522860	570085	1.23416	0.0264055	0.122788	1.16715	0.222991	up
MW0103599P	Inosine triphosphate	Nucleotide and Its metabolites	281274	271354	197007	242011	236548	236958	234145	217442	211610	191498	190688	177973	166840	234423	215483	228002	238887	220655	1.30958	0.0320717	0.139642	1.14154	0.190986	up
MW0103927N	(4-ethenyl-2,6-dihydroxyphenyl)oxidanesulfonic acid	Organic acid and Its derivatives	639851	300137	333267	297704	194599	292097	500998	303467	313231	1.04829e+06	1.33062e+06	430215	651937	754115	346639	932509	1.38081e+06	1.15798e+06	1.83669	0.00219657	0.0298629	0.395282	-1.33904	down
MW0103954HN	(Aminomethyl)phosphonic acid	Organic acid and Its derivatives	2.08908e+07	1.14832e+07	1.79975e+07	1.68084e+07	1.49661e+07	1.24335e+07	1.29144e+07	1.98403e+07	1.60718e+07	2.59169e+07	2.3068e+07	4.14206e+07	1.34545e+07	2.97666e+07	1.20474e+07	1.36883e+07	3.14843e+07	2.89383e+07	1.19864	0.0351035	0.145952	0.652483	-0.615988	down
MW0104076HN	[2-hydroxy-6-methoxy-4-(prop-2-en-1-yl)phenyl]oxidanesulfonic acid	Organic acid and Its derivatives	103151	38523.8	67792.6	35133.6	45268	51643.8	41323.6	48893.6	80890.7	97415.1	105604	220968	189448	283149	161676	143407	126240	138554	2.08913	0.000507011	0.0127722	0.349563	-1.51638	down
MW0105409P	Acetic acid	Organic acid and Its derivatives	9.55387e+07	3.97864e+07	4.17972e+07	4.04235e+07	1.90865e+07	2.82232e+07	7.04306e+07	4.92534e+07	5.74221e+07	9.45118e+07	1.03015e+08	5.37266e+07	8.05481e+07	4.74963e+07	6.72101e+07	7.89011e+07	1.06215e+08	8.96964e+07	1.49463	0.00841521	0.0652274	0.612711	-0.706721	down
MW0105420HN	Acetylenedicarboxylic acid	Organic acid and Its derivatives	2.88085e+07	2.80774e+07	3.03219e+07	3.24808e+07	3.00534e+07	3.05546e+07	2.97192e+07	2.67782e+07	2.98121e+07	2.45738e+07	2.32647e+07	2.53608e+07	2.4266e+07	2.61875e+07	2.42161e+07	3.17653e+07	2.47395e+07	2.87997e+07	1.64834	0.0036591	0.0407016	1.14338	0.193306	up
MW0105524P	Ala-Lys	Amino acid and Its metabolites	2.09246e+06	2.31432e+06	1.29568e+06	1.63664e+06	1.38911e+06	1.58788e+06	2.82775e+06	2.01924e+06	1.89346e+06	1.91081e+06	1.47138e+06	676098	630388	923457	797187	494593	2.58247e+06	1.84387e+06	1.33195	0.0461405	0.17071	1.5054	0.590145	up
MW0105562P	Ala-Ser	Amino acid and Its metabolites	6.9704e+07	7.25586e+07	7.33044e+07	7.12254e+07	7.61981e+07	7.09757e+07	6.64651e+07	7.06047e+07	6.73568e+07	6.33237e+07	6.28096e+07	6.513e+07	6.76985e+07	6.69946e+07	6.18514e+07	6.44832e+07	6.4245e+07	6.10769e+07	2.00155	6.70581e-05	0.00302291	1.10523	0.144342	up
MW0106195HN	Cyanophos	Amino acid and Its metabolites	5.7903e+06	1.07663e+07	5.30915e+06	1.41619e+07	6.74031e+06	1.44907e+07	1.30218e+07	1.37246e+07	1.76285e+07	7.17263e+06	9.34093e+06	1.91653e+06	4.81429e+06	2.12413e+06	3.13144e+06	6.01887e+06	7.81505e+06	6.08374e+06	1.55248	0.00411269	0.0440315	2.0991	1.06977	up
MW0106598N	Epinephrine sulfate	Others	774609	816680	740921	802644	762130	802059	799923	813120	788083	706739	666990	819095	782975	766513	739240	792345	720997	745177	1.24571	0.0434194	0.164917	1.05343	0.0750892	up
MW0106932P	Glu-Val	Amino acid and Its metabolites	435272	412299	463901	217603	314538	359434	426680	239277	443777	800577	800829	459850	429753	547944	330129	532939	602162	620899	1.60466	0.00587182	0.0549641	0.646386	-0.629532	down
MW0109039N	Pantethine	Alcohol and amines	53554.5	57926.7	47504.3	48722.7	36939.3	45627.3	40335.8	24737.4	25232.1	16583.9	20950.2	29419.1	20484	18940	36713.5	18996.9	35508.7	19615.3	1.76239	0.00160468	0.0261348	1.75211	0.809097	up
MW0109096P	Phe-Asp	Amino acid and Its metabolites	3.3523e+06	2.35639e+06	1.44185e+06	2.03315e+06	1.46554e+06	2191181	2.47998e+06	2.24347e+06	2.26947e+06	2.31935e+06	1.69424e+06	688126	925002	1.28137e+06	879332	783923	2.23115e+06	1.87918e+06	1.45894	0.0131501	0.0842087	1.56394	0.645181	up
MW0109431N	Propylene glycol diacetate	Aldehyde,Ketones,Esters	88512.3	171798	101968	183426	141206	253592	152551	157347	336021	84496.4	127930	79571.2	136561	60225.2	50029.6	142122	126194	85182.9	1.46159	0.018594	0.0980047	1.77788	0.830154	up
MW0109741HN	S-Nitroso-N-acetyl-DL-penicillamine	Alcohol and amines	369040	145419	337372	244032	241979	208399	214010	347845	275703	539615	300625	989145	351077	467782	366396	346468	617664	523445	1.70027	0.0105335	0.0740373	0.529472	-0.917373	down
MW0112167N	2-Hydroxy-4-methoxyacetophenone 5-sulfate	Others	777930	182118	638154	180408	70914.9	134457	220645	150809	231778	1.77838e+06	3.38893e+06	343057	805203	544469	555011	929718	2.06613e+06	1.07891e+06	1.84604	0.0163741	0.0921341	0.225174	-2.15088	down
MW0112916P	3-Phosphoglyceric acid	GP	586442	730041	695345	700576	664124	689613	594033	595129	721009	586856	634945	560447	556560	559849	698073	611474	630583	613351	1.23361	0.0309583	0.136328	1.09614	0.132434	up
MW0114155HN	Erythrose	Carbohydrates and Its metabolites	255658	50340	57566.9	121191	33316.8	35044.2	219997	113996	6339.07	179401	204408	1.76845e+06	2.9542e+06	1.75209e+06	1.83037e+06	1.49671e+06	227948	133080	1.74014	0.0133982	0.0846907	0.084714	-3.56126	down
MW0115332HN	Sinigrin	Others	205896	178540	72300.4	194029	147282	238258	325508	196058	118832	110309	139516	71132.4	100693	71139	156656	144175	186483	112892	1.24455	0.0347758	0.14565	1.53404	0.617339	up
MW0118233N	Pterin-6-carboxylic acid	Heterocyclic compounds	1.37431e+06	2.27699e+06	1.44101e+06	2.2276e+06	1.5309e+06	3.00857e+06	2.43242e+06	2.44066e+06	4.01002e+06	1.47788e+06	2.15999e+06	277039	1.32187e+06	438947	295914	1.9123e+06	2.44884e+06	1.16492e+06	1.31827	0.0179808	0.0959513	1.80406	0.851244	up
MW0119591HN	3H-1,2-Dithiole-3-thione	Aldehyde,Ketones,Esters	115308	80005.3	141516	166065	126606	141050	154331	125719	141326	181089	231741	216831	156043	179202	155366	190466	167436	105891	1.39108	0.0106879	0.0741227	0.752449	-0.410335	down
MW0120498N	2-Pyridin-4-yl-1,5,6,7-tetrahydropyrrolo[3,2-c]pyridin-4-one	Aldehyde,Ketones,Esters	5.59164e+07	3.79296e+07	3.35075e+07	2.32386e+07	2.02962e+07	5.27201e+07	2.93138e+07	3.06559e+07	4.92688e+07	4.64075e+07	4.5276e+07	1.00646e+08	7.34147e+07	6.66465e+07	4.53974e+07	8.54605e+07	4.48945e+07	4.93513e+07	1.58888	0.00881399	0.0665928	0.597041	-0.744099	down
MW0120548P	4-Hydroxyindole	Heterocyclic compounds	645312	448443	424508	312458	269390	484735	318261	363364	451349	539969	508783	959456	738270	777602	491861	704189	440815	581766	1.64892	0.00505232	0.049674	0.647398	-0.627275	down
MW0123014N	Azactam	Heterocyclic compounds	298228	185180	203427	168999	133695	236392	271623	187575	175388	181607	180047	76018.4	110436	103940	104800	92410.6	157251	161406	1.63309	0.00328232	0.0380532	1.59301	0.671759	up
MW0123036HN	Benoxacor	Benzene and substituted derivatives	663212	660478	616195	708855	547057	936304	689790	675537	881114	455967	585119	190376	291822	182240	117261	536068	753451	328001	1.61862	0.00166411	0.0263946	1.85406	0.890691	up
MW0123400N	1-[(2-Chloro-1,3-thiazol-5-yl)methyl]-2-methyl-3-nitroguanidine	Heterocyclic compounds	148917	142076	93114.3	160257	173095	184744	161092	154780	309261	124217	115713	27318.8	135950	99656.9	40229.1	154262	126302	82741.3	1.37211	0.0122245	0.0808519	1.68508	0.752813	up
MW0123475N	Cyclovariegatin	Heterocyclic compounds	470646	355576	135540	250515	125237	258987	595664	702124	162792	305443	1.789e+06	609932	631330	762392	1.10475e+06	1.03498e+06	761972	1.38522e+06	1.70223	0.00418243	0.0442253	0.364588	-1.45566	down
MW0124435P	Indoxyl	Heterocyclic compounds	489683	409808	386024	284704	237770	548959	323526	341542	501335	407165	462185	957833	785264	658874	532814	872399	443054	497745	1.56675	0.010111	0.0737027	0.627229	-0.672937	down
MW0124489P	Isopentenyladenine	Nucleotide and Its metabolites	181195	308726	182041	293647	376338	294896	288181	257713	381839	292059	355290	421767	598905	332590	321622	359529	428536	386596	1.39349	0.0165297	0.0921341	0.733387	-0.447353	down
MW0125631N	Nalidixic acid	Organic acid and Its derivatives	573804	231602	235130	208586	133347	217217	394780	251609	231424	772765	1.01732e+06	274895	491950	466478	249730	703762	934405	886814	1.68273	0.0045639	0.0468141	0.427293	-1.2267	down
MW0126223P	Praziquantel	Heterocyclic compounds	63530.1	49590.1	82847	44919.1	23709.3	37862.7	86638.8	4741.87	4741.87	36086.9	124385	117427	171361	154777	138359	132734	93750.6	48145.8	1.44028	0.00217036	0.0298629	0.391908	-1.35141	down
MW0126274HN	Psilocybine	Benzene and substituted derivatives	265151	147878	202706	236960	171274	232163	176808	280451	304701	195946	179125	142836	169319	147662	167265	190555	216073	210215	1.15212	0.0455276	0.169173	1.24651	0.317893	up
MW0126408N	Rabeprazole	Heterocyclic compounds	92544	73785	99187.6	79278.5	78447.3	93907.4	101909	92699.6	74215.3	75226.8	61634.3	60727.3	66297.7	76870.4	70424.7	70493.4	88608.7	87031.7	1.47493	0.0105068	0.0740373	1.19573	0.257896	up
MW0126824N	Tofisopam	Heterocyclic compounds	1.37623e+06	1.15343e+06	676866	1.05327e+06	799096	741455	825006	896380	827091	904968	689957	568142	368804	634216	426030	241511	931534	862352	1.39783	0.0153463	0.0891127	1.48357	0.569075	up
MW0127670N	({4-[4,6-dihydroxy-3-(6-hydroxy-3-oxo-2,3-dihydro-1-benzofuran-2-yl)-2-methoxyphenyl]-2-methylbut-2-en-1-yl}oxy)sulfonic acid	Others	914881	812243	1.22527e+06	835345	951074	1.59972e+06	930799	847187	1.17557e+06	475281	1.01679e+06	77044.1	230524	85529.2	378646	327003	477871	608771	1.69782	0.000194443	0.00679756	2.52677	1.3373	up
MW0127995N	(2-methoxy-2-{2-oxo-2H-furo[2,3-h]chromen-8-yl}propoxy)sulfonic acid	Organic acid and Its derivatives	397867	316812	128776	258208	158298	218532	534447	615757	137653	314422	1.64984e+06	631242	647069	721892	919551	948009	665365	1.37536e+06	1.79232	0.00298257	0.0363088	0.351383	-1.50888	down
MW0128600N	[2-ethyl-5-(3,5,7-trihydroxy-3,4-dihydro-2H-1-benzopyran-2-yl)phenyl]oxidanesulfonic acid	Organic acid and Its derivatives	593562	1.24981e+06	332758	419992	757642	1.40376e+06	1.25486e+06	747507	891040	343867	506146	140016	146163	233177	479984	358935	698284	384200	1.63367	0.00527967	0.0508094	2.32497	1.21721	up
MW0128833HN	[5-(7-hydroxy-4-oxo-4H-chromen-2-yl)-2-methoxyphenyl]oxidanesulfonic acid	Organic acid and Its derivatives	126363	151907	104058	130186	91733.7	139805	192614	153954	232097	337753	563430	116354	151820	186973	289428	235830	465834	622912	1.54883	0.0171199	0.0934185	0.445309	-1.16712	down
MW0129205N	{3-[3-(3,4-dihydroxyphenyl)-3-oxopropyl]phenyl}oxidanesulfonic acid	Organic acid and Its derivatives	100061	145438	54564.2	50164.6	86338.5	97888.8	207710	353496	28935.1	863540	3.6807e+06	2.97129e+06	2.04836e+06	2.83324e+06	3.11603e+06	2.57206e+06	2.64078e+06	2.51867e+06	2.29857	1.1752e-05	0.0016776	0.0483808	-4.36942	down
MW0129884HN	15,17-dihydroxy-11-methoxy-6,8,20-trioxapentacyclo[10.8.0.0(2),.0(3),.0(1),(1)]icosa-1(12),2(9),4,10,14,16,18-heptaen-13-one	Others	275842	374952	154923	307213	178360	266417	347228	386908	266741	163634	701992	586587	562623	452898	926294	914353	457405	392331	1.49485	0.00780993	0.0626207	0.496031	-1.0115	down
MW0129941N	1-O-trans-Cinnamoyl-beta-D-glucopyranose	Benzene and substituted derivatives	405203	60418.2	35523.8	313063	26586.5	39688.4	504050	354249	73051.6	49075.3	56794.8	12790.2	24708.4	46444.5	33237.6	28091.8	57470.7	55790.3	1.40424	0.0350305	0.145952	4.97205	2.31384	up
MW0131241N	3-(3-hydroxy-4-methoxyphenyl)propanoic acid	Organic acid and Its derivatives	559923	552381	335839	390873	183526	268434	1.64948e+06	314353	593014	662710	686992	892465	2.75094e+06	931146	1.97808e+06	2.47358e+06	1.11704e+06	648985	1.59071	0.0230881	0.112039	0.399262	-1.32459	down
MW0131362P	3-(4-Hydroxyphenyl)chroman-7-ol	Benzene and substituted derivatives	203914	228666	153524	40312.6	45300.9	66192.9	223375	226160	21830.6	1.08231e+06	1.41915e+06	203646	83500.3	93032.7	130659	96259.4	1.64792e+06	1.06142e+06	1.22783	0.0454519	0.169173	0.207854	-2.26635	down
MW0131615N	3,4,5-trihydroxy-6-({8-methoxy-2-oxo-2H-furo[2,3-h]chromen-4-yl}oxy)oxane-2-carboxylic acid	Organic acid and Its derivatives	28739.4	17471.4	17526.1	1288.91	1288.91	11017.8	15744.1	13468.5	26719.9	20967.8	23390.3	31242.1	44267.4	29300.7	20971.4	41892.7	39975.2	31041.5	1.42966	0.00152843	0.0254194	0.47082	-1.08675	down
MW0132082N	3,4,5-trihydroxy-6-{[3-hydroxy-2-(3-methoxyphenyl)-5-sulfino-3,4-dihydro-2H-1-benzopyran-7-yl]oxy}oxane-2-carboxylate	Organic acid and Its derivatives	95254.5	55414.6	57924.8	73574.6	34731.8	26659.2	90016.8	62305.5	102215	141542	128487	112519	154030	131554	108821	154877	177103	149253	1.93887	9.50931e-06	0.00148086	0.475365	-1.07289	down
MW0132280N	3,4,5-Trihydroxy-6-[2,3,4,6-tetrahydroxy-5-[3-(4-methoxyphenyl)propanoyl]phenoxy]oxane-2-carboxylic acid	Organic acid and Its derivatives	623542	347445	316696	309924	176082	283888	604096	447710	413165	895538	691618	666903	1.00408e+06	760260	686934	1.07807e+06	1.11376e+06	823395	2.00156	1.59111e-05	0.00170348	0.456256	-1.13208	down
MW0135312HN	6-[(6-carboxy-3,4,5-trihydroxyoxan-2-yl)oxy]-2H-1,3-benzodioxole-5-carboxylic acid	Organic acid and Its derivatives	3.02244e+06	2.26249e+06	687578	1.90322e+06	1.75317e+06	2.28714e+06	3.32719e+06	1.90993e+06	1.35287e+06	1.38377e+06	1.50026e+06	600276	1.05294e+06	880079	1.24826e+06	1.64394e+06	2.15161e+06	1.12121e+06	1.25142	0.0268623	0.123967	1.59778	0.676067	up
MW0137237N	8-Prenylnaringenin	Flavonoids	52586.7	36810.6	50438.7	30215.4	29441.3	31480.6	25567.7	17591.5	18876.4	15434	13339.3	21487.5	22096.1	22218.7	24173.8	15040.8	32320.6	10677.5	1.46657	0.0167973	0.0927358	1.6574	0.728921	up
MW0137539N	Butein	Heterocyclic compounds	76019.7	64363.6	74208.9	48640.8	35853.3	97666.9	70156.7	69918.6	95859.7	112571	43695.1	151342	208803	330149	165997	168611	172418	163301	1.66861	0.00463323	0.0472424	0.417096	-1.26155	down
MW0137608N	Casticin	Flavonoids	625540	474360	254656	125403	193682	192124	463840	401530	148302	1.84887e+06	2.04538e+06	362133	114177	681621	302262	140996	2.72329e+06	2.09286e+06	1.0624	0.0417693	0.160131	0.279243	-1.84041	down
MW0139547P	Quercitrin	Flavonoids	2032.75	46652.2	2032.75	2032.75	2032.75	2032.75	2032.75	2032.75	2032.75	55587.3	74502.3	19930.8	25117.1	29069.8	2032.75	2032.75	65479	41097.1	1.58466	0.0156642	0.0897416	0.199823	-2.3232	down
MW0139582N	Rhapontin	Heterocyclic compounds	91911.1	23348.1	47067.6	49792.7	17880.3	34663.8	66385.5	42066.7	56327.3	184843	160548	124597	141783	151823	110606	136308	191086	157550	2.13173	1.49874e-07	6.41836e-05	0.315966	-1.66216	down
MW0139843N	Torvanol A	Heterocyclic compounds	1.07956e+06	912905	1.49657e+06	978163	1.18414e+06	1.94972e+06	1.22937e+06	1.03852e+06	1.43694e+06	607357	1.20905e+06	98453.6	288184	119236	441930	428777	592983	790907	1.6888	0.000240465	0.00807681	2.47022	1.30464	up
MW0140494N	alpha-Eleostearic acid	FA	815304	128536	235021	364245	131064	128922	551379	289035	206934	839523	689156	390353	504212	507403	391186	595841	841999	920263	1.59585	0.00741722	0.0614741	0.501844	-0.99469	down
MW0140573N	(2R)-trihomocitric acid	Organic acid and Its derivatives	787401	459431	595623	605528	477707	778795	770475	647840	600661	570393	1.27049e+06	859098	1.51157e+06	1.62793e+06	1.41186e+06	1.40683e+06	671430	791560	1.63393	0.00616705	0.0567965	0.565495	-0.822415	down
MW0141088P	1,2-Bis(4-hydroxyphenyl)-2-propanol	Heterocyclic compounds	861211	118552	80226	714882	29085.9	75121.3	1.19148e+06	869156	161800	100844	140312	26888.6	74616.8	65776.7	71730.8	55722.8	123231	129125	1.23906	0.0394214	0.153824	5.20333	2.37944	up
MW0141178N	1,5-Anhydro-d-mannitol	Carbohydrates and Its metabolites	300550	283079	328234	309980	219640	274457	384419	304792	275833	335109	356953	415282	330704	327326	320133	365465	342145	308576	1.35689	0.0223714	0.10918	0.864361	-0.210294	down
MW0141244N	11β-13,14-dihydro-15-keto Prostaglandin F2α	Hormones and hormone related compounds	344415	266130	116528	216906	127416	173271	442879	560926	154579	284234	1.3561e+06	571133	520290	611827	919317	871295	609049	1.1655e+06	1.8304	0.00192435	0.0284173	0.347827	-1.52356	down
MW0141988HN	2,3-Bis-(O-phytanyl)-sn-glycero-1-phospho-L-serine	GL	1.03395e+06	1.18394e+06	1.22782e+06	1.09348e+06	1.02346e+06	891593	1.0849e+06	1.06408e+06	915008	768463	809696	870601	872419	639148	838942	796316	1.01666e+06	990938	1.7141	0.000970546	0.0184727	1.25188	0.324091	up
MW0142032N	2,4,5-Trichlorocyclohexa-2,5-dien-1-ol	Others	2.87939e+06	2.15379e+06	1.79625e+06	1.29443e+06	1.11668e+06	2.85038e+06	1.52514e+06	1.71271e+06	2.58472e+06	2.4828e+06	2.46057e+06	5.36017e+06	3.99787e+06	3.49326e+06	2.39166e+06	4.48101e+06	2.53048e+06	2.70348e+06	1.61276	0.00736746	0.0614741	0.599087	-0.739161	down
MW0142409N	2'-Hydroxy-1,1'-biphenyl-2-sulfinic acid	Benzene and substituted derivatives	106676	61023.6	89420.1	64052.2	65302.8	76097.7	81669	63107.6	51623.7	191046	167049	352528	473375	228422	401461	433773	156914	263298	2.2244	0.000517347	0.0128437	0.247004	-2.0174	down
MW0142610N	3-(4-Chlorophenyl)-2H-1-benzopyran-2-one	Benzene and substituted derivatives	19634.4	109524	199535	91443.3	30144.5	316917	62970.1	170181	600835	1000.9	20702.5	8863.97	1000.9	12909.3	12474.5	29342.6	1000.9	12787.4	1.87033	0.0263176	0.122788	15.9986	3.99987	up
MW0142650N	3,3'-Bipyridine-2,2',5,5',6,6'-hexol	Heterocyclic compounds	59510.1	35888.7	38892.2	24542.6	14909.1	12313.6	52277.1	1816.09	55711.8	168920	224144	75273.7	397045	112543	210044	223114	325003	207770	1.97167	0.000450426	0.0118705	0.152203	-2.71593	down
MW0143074HN	Nonaprenyl-4-hydroxybenzoate	Benzene and substituted derivatives	5.11106e+06	5.97089e+06	4.18976e+06	6.0686e+06	6.45445e+06	5.83858e+06	5.93069e+06	5.32639e+06	5.38293e+06	4.73801e+06	5.02658e+06	3.44991e+06	5.45216e+06	4.62001e+06	4.21985e+06	5.07028e+06	6.00825e+06	4.43415e+06	1.29825	0.0274817	0.125872	1.16863	0.224813	up
MW0143181HN	4,4'-Biphenyldithiol	Benzene and substituted derivatives	88783.4	82570.7	226735	28760.5	72596.4	140943	26892.2	26847.3	94031.6	22353.2	22831.4	8740.05	23560.5	1071	7934.72	9439.12	42044.4	36187.9	1.60243	0.013182	0.0842087	4.52544	2.17806	up
MW0143240N	4-Acetamido-4'-isothiocyanostilbene-2,2'-disulphonic acid	Organic acid and Its derivatives	66543.6	40401.7	39767.5	40317	34538.5	62536.4	29474.4	42635.2	59600.3	55746.4	53630.8	91317.2	89959.2	67670.3	55336.4	100626	53214.6	49302.4	1.48584	0.0141816	0.0860942	0.674145	-0.56887	down
MW0143384N	4-Ketomyxol	Alcohol and amines	1308.59	8719.96	11774	1308.59	1308.59	24854.1	14813.5	14335.8	12652.4	17472.5	1308.59	128762	81956.9	53534.1	172831	85073.2	14357.7	1308.59	1.02641	0.0338226	0.144124	0.163627	-2.61152	down
MW0143720N	6-(2-Chloroallylthio)purine	Heterocyclic compounds	2.87864e+06	3.05679e+06	2.22219e+06	3.36091e+06	4.35437e+06	4.65465e+06	3.30463e+06	3.9507e+06	7.0925e+06	2.42871e+06	3.8297e+06	726466	3.00741e+06	2.13129e+06	464676	3.67251e+06	3.5773e+06	2.14511e+06	1.16646	0.0365211	0.148367	1.58646	0.665809	up
MW0144246N	Acetoxy-8-gingerol	Benzene and substituted derivatives	38565.4	24546.4	41135.2	23283.3	31180.2	16688.8	30112.6	37055.8	38254.3	20495	12797.5	2489.45	2489.45	2489.45	15909.6	2489.45	18902.2	28968.9	1.64391	0.00040999	0.0109736	2.62374	1.39163	up
MW0144519N	Ala-Asp-Ser-Glu	Amino acid and Its metabolites	66182.7	31228.9	46698	24469	28789.7	3419.83	43817.8	37070.5	32622	167590	133074	123428	166409	151744	114316	149841	211904	119030	2.02165	3.69518e-07	0.000126597	0.235018	-2.08915	down
MW0144821HN	Z-Ala-asp-OH	Amino acid and Its metabolites	308470	281211	238439	355304	245886	314664	371233	412718	272669	231222	285894	118584	187518	272351	227332	179836	261143	293225	1.46493	0.00840223	0.0652274	1.36143	0.445118	up
MW0145280P	Arg-Asn-Leu-Phe-Gly	Amino acid and Its metabolites	95077.3	20995.6	30204.5	72720.9	29803.8	30127.6	59934.4	73452.1	74820.3	61415.5	114348	59577.3	194023	268606	265043	283975	41058.2	51972.9	1.3789	0.0260762	0.122045	0.36353	-1.45985	down
MW0145557P	Arg-Val-Asn-His-Val	Amino acid and Its metabolites	699404	312991	182970	496034	188042	249539	471341	669057	414117	338841	1.15229e+06	421745	1.48527e+06	1.61727e+06	2.47586e+06	2.2958e+06	281790	270842	1.21231	0.0357452	0.147351	0.356247	-1.48905	down
MW0146189P	Asp-Lys-Leu-Ala-Val	Amino acid and Its metabolites	1.59276e+06	530249	632605	1.29196e+06	301183	880028	1.59022e+06	2.02171e+06	1.35215e+06	703387	622121	398538	593948	439328	275524	569763	943161	1.14005e+06	1.1249	0.0370292	0.148899	1.79268	0.842118	up
MW0147812N	trans-Coumaryl acetate	Benzene and substituted derivatives	511135	244318	228194	247813	153438	235907	270855	300613	390661	680991	604038	1.15291e+06	1.14051e+06	971113	735246	1.25093e+06	944887	680162	2.19832	2.08043e-05	0.00182933	0.316506	-1.6597	down
MW0148672N	4,8-Secosenecionan-8,11,16-trione, 15,20-dihydro-12-(acetyloxy)-20-chloro-15-hydroxy-4-methyl-	Carbohydrates and Its metabolites	31661	10064.9	14006.7	13284	9187.82	9869.39	27438.9	24350	32836.2	81441.2	64753.7	224083	234771	262924	195194	244783	84061.3	83960.6	2.20544	0.000766842	0.0170598	0.117007	-3.09533	down
MW0148887N	Elymoclavine	Alkaloids	1.45972e+06	802899	630275	747842	298646	509114	1.64082e+06	850465	1.4479e+06	501029	631403	18150.1	76585.2	124990	114946	80169.2	781531	382497	1.59494	0.00428776	0.0447862	3.0936	1.62929	up
MW0149067N	Eudesobovatol B	Alcohol and amines	84465.8	154405	115292	95868	37662.7	194408	76289.5	99797.3	117472	78161.1	57911.3	1999.72	13217.6	14569.1	1999.72	18981.8	66476.4	75725.8	1.53644	0.00161254	0.0261348	2.96515	1.56811	up
MW0149115N	F4-Neuroprostane (4-series)	FA	98975.6	26354.7	34642	30727.2	15947.4	27204.5	48589.2	28730.7	21062.2	58201.7	60705.1	70505.6	73086	66279.8	95486.3	78225.9	57608	37619.1	1.63496	0.0101563	0.073717	0.555837	-0.847266	down
MW0149953HN	Glu-Asp-Thr-Glu	Amino acid and Its metabolites	297849	166275	149686	146388	70052.4	140511	286908	227561	234191	457002	394697	293601	399298	370830	306674	488663	579794	383863	1.90679	4.65011e-05	0.00256956	0.467943	-1.09559	down
MW0150620N	Goniothalenol	Aldehyde,Ketones,Esters	355576	298106	188348	232823	133083	151367	891079	174007	372748	350982	393972	471728	1.62678e+06	519752	1.02998e+06	1.47313e+06	679006	360837	1.55411	0.0281774	0.128032	0.40502	-1.30393	down
MW0150781HN	Palmitic acid	FA	8.29321e+06	6.31611e+06	6.36031e+06	6.11236e+06	4.17714e+06	6.58781e+06	6.94676e+06	6.65314e+06	5.75395e+06	6.32217e+06	5.64845e+06	3.05235e+06	3.61652e+06	4.3817e+06	5.54154e+06	5.10748e+06	6.89994e+06	5.9153e+06	1.13965	0.0480105	0.175305	1.23051	0.299256	up
MW0151089N	His-Ser-Val-Glu	Amino acid and Its metabolites	79804.6	57587.6	41395.5	35437.5	26717.2	41261.8	57928	25525.7	50747.6	175986	217441	148613	356354	154913	242337	225795	175184	164546	2.28323	5.01708e-05	0.00260432	0.223733	-2.16015	down
MW0151168P	His-Nap-OH	Amino acid and Its metabolites	229475	111161	122278	118007	62383.9	79040	201529	176686	170154	366196	305187	201835	330893	244129	235892	352050	334256	266507	1.92064	3.71377e-05	0.00235618	0.481889	-1.05323	down
MW0151214N	HoPhe-HoPhe-OH	Amino acid and Its metabolites	156440	119466	122070	111650	84848.9	121163	137822	116000	123122	118847	104837	67833.2	103229	52547.6	83439.8	75413	104850	110376	1.41146	0.00756442	0.0616259	1.33019	0.411635	up
MW0151539P	Ile-Phe-Gln	Amino acid and Its metabolites	19439.7	982.976	6123.2	982.976	982.976	982.976	10759.7	982.976	982.976	42119	33973.9	30619.9	54292.8	15722.5	33838.6	47996.1	29995.6	23217.1	2.09313	2.23851e-05	0.00182933	0.13542	-2.88449	down
MW0152390HN	Leu-Leu-Ala-Glu-Glu	Amino acid and Its metabolites	1.54747e+06	1.30459e+06	1.38274e+06	2.01347e+06	792775	1.32655e+06	1.90938e+06	2.57587e+06	1.9608e+06	649455	805133	1.01708e+06	1.48024e+06	1.79044e+06	1.14667e+06	821206	1.09823e+06	1.28812e+06	1.31568	0.0264499	0.122788	1.4672	0.553062	up
MW0154804N	2-(6-hydroxy-1,3-benzothiazol-2-yl)-1,3-thiazol-4(5H)-one	Benzene and substituted derivatives	88198.5	44471.6	52079.2	37085.5	24869.6	66513.4	71114.5	74989.5	58644.6	94020.6	109982	79216.1	88524.9	229077	344420	178970	82069	88030.4	1.68359	0.0222154	0.108729	0.400187	-1.32125	down
MW0156101N	Propantheline chloride	Heterocyclic compounds	3.27725e+06	2.16608e+06	2.09127e+06	1.1072e+06	1.12608e+06	4.65031e+06	2.52312e+06	2.72613e+06	2.59242e+06	706409	816351	24967.5	103647	58196.7	141872	154504	767884	872987	1.90392	0.000309529	0.00930217	6.10391	2.60973	up
MW0156204N	Pterostilbene Phosphate	Benzene and substituted derivatives	270316	508082	186425	222672	357263	616882	539688	336194	420524	120805	220308	52104.4	63376	93693	137391	118816	295354	164746	1.87408	0.000911573	0.0183709	2.73019	1.449	up
MW0157106N	Sodium 2-methylprop-2-ene-1-sulfonate	Aldehyde,Ketones,Esters	970174	474006	445704	189318	846818	586549	408467	263219	253159	1.17974e+06	1.50436e+06	1.31445e+06	605634	984191	685036	845656	1.13935e+06	1.32342e+06	1.7699	0.000682759	0.016244	0.463107	-1.11058	down
MW0157370HN	Tecostanine	Heterocyclic compounds	181258	732792	758555	484898	2.42484e+06	1.08935e+06	718447	602743	243834	413582	231132	165382	227453	491175	218657	182407	159998	171332	1.6086	0.038507	0.152691	3.2005	1.6783	up
MW0157508N	Thienodolin	Heterocyclic compounds	76231.5	30720.3	52268.7	37256.8	26915.6	56578.1	59586.7	70123	57874	80780.6	92841.5	79359.5	84904.8	285835	347051	175233	96317	95965.4	1.75904	0.0204896	0.103241	0.349368	-1.51718	down
MW0157929N	Ticarcillin disodium	Heterocyclic compounds	1.4155e+06	1.15237e+06	1.05335e+06	1.06359e+06	1.04997e+06	1.34348e+06	1.31469e+06	1.32888e+06	1.25776e+06	1.2251e+06	1.10308e+06	844708	821043	860123	983974	967717	1.28136e+06	1.31752e+06	1.21071	0.0454815	0.169173	1.16747	0.223383	up
MW0158668HN	Tyr-Val-His-Arg	Amino acid and Its metabolites	2.02394e+06	1.45348e+06	1.55724e+06	1.93921e+06	974551	1.51186e+06	1.70187e+06	2.6824e+06	1.74583e+06	603102	868786	975471	1.52002e+06	1.76711e+06	1.48295e+06	781314	1.14545e+06	1.42686e+06	1.42212	0.015161	0.0883361	1.47482	0.560535	up
MW0160065P	Demethylcotinine	Aldehyde,Ketones,Esters	252712	91932.1	288773	132471	105916	174670	281638	257349	213543	539462	646746	335221	135858	306275	196287	275430	401050	393577	1.38702	0.0203655	0.103241	0.556983	-0.844296	down
MW0160241HN	(2R,3R,4S,5S)-5-(1-hydroxyethyl)oxolane-2,3,4-triol	Alcohol and amines	42324.8	6464.14	6464.14	6464.14	6464.14	6464.14	6464.14	64669.8	6464.14	84395.1	93241.4	92240.4	6464.14	51795	6464.14	6464.14	72152.5	95867.9	1.22023	0.0218178	0.107098	0.299053	-1.74152	down
MW0161547P	4-(Hydroxymethyl)-2-methylphenol	Benzene and substituted derivatives	2.20638e+06	1.18643e+06	1.08246e+06	1.08361e+06	533195	874346	1.92541e+06	1.43318e+06	1.68427e+06	3.60883e+06	2.72032e+06	2.30317e+06	3.32046e+06	2.80438e+06	2.45785e+06	3.84976e+06	4.38754e+06	2.8827e+06	2.00684	1.58256e-05	0.00170348	0.423832	-1.23844	down
MW0161563HN	1H-Indole-3-acetonitrile, N-oxide	Heterocyclic compounds	38064.5	19124.1	24169.9	31566.1	19422.9	21893.6	34011.1	28048.6	33826.4	41502.2	67546.5	127599	119587	154845	119438	157244	28333.5	49467.4	1.91095	0.00326112	0.0380532	0.288976	-1.79098	down
MW0166354P	O-Ureido-L-homoserine	Aldehyde,Ketones,Esters	1.09584e+08	1.08609e+08	1.04023e+08	1.03393e+08	9.98197e+07	9.17987e+07	9.93664e+07	9.84024e+07	9.31338e+07	9.73406e+07	9.45453e+07	9.71631e+07	9.45338e+07	9.7559e+07	9.34988e+07	9.11766e+07	9.67002e+07	9.35196e+07	1.36929	0.0241448	0.115406	1.06085	0.0852265	up
MW0166695HN	11a-Hydroxytetracycline	Aldehyde,Ketones,Esters	68885.9	42026.7	40394.9	20579.1	26187.6	29608.5	44948.8	47921.5	47661.4	99703.4	93138.9	67662.3	112386	91855.8	70011.3	118867	118030	78406.4	2.08235	9.41599e-06	0.00148086	0.433163	-1.20702	down
MW0166928P	1-Aci-nitro-2-(4-hydroxyphenyl)ethane	Others	8.3579e+06	5.89359e+06	5.5848e+06	4.45059e+06	3.58003e+06	6.99624e+06	4.51191e+06	5.18685e+06	6.56869e+06	6.45799e+06	6.36174e+06	1.32177e+07	1.01747e+07	9.16677e+06	7.22301e+06	1.1314e+07	6.12696e+06	6.42463e+06	1.50103	0.014374	0.0863952	0.668657	-0.580661	down
MW0168565N	3-Chloro-4-hydrazinophenylmethylsulfonylmethyl sulfone	Heterocyclic compounds	3.20925e+06	2.71073e+06	2.22635e+06	1.8423e+06	1.62018e+06	3.02161e+06	2.08573e+06	2.19173e+06	2.79717e+06	2.63133e+06	2.87664e+06	4.20797e+06	4.11245e+06	3.31782e+06	2.85649e+06	4.28244e+06	2.6478e+06	2.93452e+06	1.54448	0.00742857	0.0614741	0.726712	-0.460543	down
MW0168576N	3-Methyladenine	Nucleotide and Its metabolites	2.6157e+06	2.10366e+06	2.05276e+06	1.47959e+06	1.39188e+06	2.64299e+06	1.65557e+06	1.78903e+06	2.41893e+06	2.25101e+06	2.33715e+06	3.52344e+06	3.02146e+06	2.8578e+06	2.46193e+06	3.34786e+06	2.17986e+06	2.35214e+06	1.51672	0.00861115	0.0660595	0.745916	-0.422915	down
MW0169873P	Spirilloxanthin	Terpenoids	131737	68414.7	63262.6	157874	138880	143261	169802	130677	29094	32296.1	64779.2	49717.7	48141.2	58698	3646.17	80867.1	107186	38904.5	1.2782	0.00669492	0.0593589	2.13326	1.09306	up
ZINC149577N	2-Methoxycinnamic acid	Organic acid and Its derivatives	427115	343513	586167	312667	304778	390384	328875	317191	328222	418089	555777	2.13412e+06	1.19904e+06	882298	1.15171e+06	1.03464e+06	383296	602918	1.762	0.0155613	0.0894511	0.399301	-1.32445	down
pmp000383N	Liquiritin	Flavonoids	325512	495058	253506	101409	86904.8	99242.5	461608	452513	34560.4	2.22139e+06	3.19569e+06	476697	163064	203400	326346	176631	3.31215e+06	2.15486e+06	1.30307	0.0403192	0.15626	0.188902	-2.40429	down
