# Supplementary material for: Integrative Metabolomic and Echocardiographic Profiling Reveals Metabolic–Cardiac Structural Coupling in Yili Horses During Incremental Exercise
Source: Animals (Basel). 2026 May 30;16(11):1672. doi: 10.3390/ani16111672 (PMC13255640; doi:10.3390/ani16111672)
Supplement: Supplementary file 1 [file animals-16-01672-s001.zip › Table S4.xlsx]

## Sheet: Sheet1
Table S4. C5 vs. C0 DEMs.
Index	Compounds	Class I	C-49-5	C-47-5	C-115-5	C-8-5	C-20-5	C-78-5	C-111-5	C-120-5	C-79-5	C-49-0	C-47-0	C-115-0	C-8-0	C-20-0	C-D-78-0	C-79-0	C-111-0	C-120-0	VIP	P-value	FDR	Fold_Change	Log2FC	Type
MEDN1511*007	4-Methoxyphenol	Benzene and substituted derivatives	209020	107618	138706	129799	77317.3	159486	170342	180630	147548	338319	285427	176592	282727	241560	254568	342219	406512	354188	1.91427	8.39894e-05	0.00350707	0.492323	-1.02232	down
MEDN0117*007	4-Methylcatechol	Benzene and substituted derivatives	209020	107618	138706	129799	77317.3	159486	170342	180630	147548	338319	285427	176592	282727	241560	254568	342219	406512	354188	1.91427	8.39894e-05	0.00350707	0.492323	-1.02232	down
MEDN1686*018	L-threo-3-Methylaspartate	Amino acid and Its metabolites	362278	458585	468888	565333	404165	366292	366798	503058	371312	390837	594384	558143	590034	523042	684652	451552	653038	441256	1.31518	0.0150927	0.0795036	0.791234	-0.337824	down
MEDN0011*018	L-Glutamic Acid	Amino acid and Its metabolites	362278	458585	468888	565333	404165	366292	366798	503058	371312	390837	594384	558143	590034	523042	684652	451552	653038	441256	1.31518	0.0150927	0.0795036	0.791234	-0.337824	down
MEDN1322*024	2,3-Dihydroxybenzoic acid	Organic acid and Its derivatives	76988.3	528143	757588	571009	76988.3	724072	76988.3	664279	76988.3	1.07993e+06	1.08248e+06	749380	1.2097e+06	76988.3	931631	825861	802065	803209	1.14168	0.00907355	0.0603682	0.469902	-1.08957	down
MEDN1701*024	3,5-Dihydroxybenzoic acid	Organic acid and Its derivatives	76988.3	528143	757588	571009	76988.3	724072	76988.3	664279	76988.3	1.07993e+06	1.08248e+06	749380	1.2097e+06	76988.3	931631	825861	802065	803209	1.14168	0.00907355	0.0603682	0.469902	-1.08957	down
MEDN0124*024	Protocatechuic Acid	Benzene and substituted derivatives	76988.3	528143	757588	571009	76988.3	724072	76988.3	664279	76988.3	1.07993e+06	1.08248e+06	749380	1.2097e+06	76988.3	931631	825861	802065	803209	1.14168	0.00907355	0.0603682	0.469902	-1.08957	down
MEDN1317*026	3,3-Dimethylglutaric acid	Organic acid and Its derivatives	186398	299312	307324	136412	79797.2	244990	220106	186175	234421	197530	284275	433470	394896	459401	406465	322245	214148	245268	1.34108	0.0114895	0.0664554	0.640678	-0.642328	down
MEDN0530*026	Pimelic acid	Organic acid and Its derivatives	186398	299312	307324	136412	79797.2	244990	220106	186175	234421	197530	284275	433470	394896	459401	406465	322245	214148	245268	1.34108	0.0114895	0.0664554	0.640678	-0.642328	down
MEDN1703*026	3-Methyladipic acid	Organic acid and Its derivatives	186398	299312	307324	136412	79797.2	244990	220106	186175	234421	197530	284275	433470	394896	459401	406465	322245	214148	245268	1.34108	0.0114895	0.0664554	0.640678	-0.642328	down
MEDN1192*031	2',4',6'-Trihydroxyacetophenone	Benzene and substituted derivatives	16644.3	726.054	726.054	7885.49	726.054	726.054	9946.97	726.054	6885.12	35673.6	19422.4	12690	10629.1	18420.6	19110.8	19567.5	14218.9	20636.6	1.72525	0.000374981	0.0100308	0.264086	-1.92092	down
MEDN1195*031	Orsellinate	Others	16644.3	726.054	726.054	7885.49	726.054	726.054	9946.97	726.054	6885.12	35673.6	19422.4	12690	10629.1	18420.6	19110.8	19567.5	14218.9	20636.6	1.72525	0.000374981	0.0100308	0.264086	-1.92092	down
MEDN0472*034	1-Methyluric Acid	Organic acid and Its derivatives	219534	211072	169704	161057	150633	222507	261860	213326	214098	170264	206961	108805	125028	109914	121752	136230	197445	144703	1.50608	0.00464272	0.0373161	1.38051	0.465201	up
MEDN1025*034	7-Methyluric Acid	Organic acid and Its derivatives	219534	211072	169704	161057	150633	222507	261860	213326	214098	170264	206961	108805	125028	109914	121752	136230	197445	144703	1.50608	0.00464272	0.0373161	1.38051	0.465201	up
MEDN1630*038	Ferulic acid	Organic acid and Its derivatives	44111.6	53123	32828.6	1506.64	21523.5	17701	17148.4	15082.6	37213.8	186578	177154	233950	196531	134687	181802	140139	181203	131114	1.99613	7.65828e-08	4.37033e-05	0.153688	-2.70192	down
MEDN2153*038	Isoferulic acid	Benzene and substituted derivatives	44111.6	53123	32828.6	1506.64	21523.5	17701	17148.4	15082.6	37213.8	186578	177154	233950	196531	134687	181802	140139	181203	131114	1.99613	7.65828e-08	4.37033e-05	0.153688	-2.70192	down
MEDN0816*039	4-Hydroxyhippurate	Organic acid and Its derivatives	223179	89086.7	165140	38203	69149.9	67394.2	77980	56260.4	185660	408747	284352	282891	144045	216770	154422	186501	343147	242751	1.72474	0.00137619	0.0237983	0.429423	-1.21953	down
MEDN1208*039	6-hydroxy-3-succinylpyridine	Heterocyclic compounds	223179	89086.7	165140	38203	69149.9	67394.2	77980	56260.4	185660	408747	284352	282891	144045	216770	154422	186501	343147	242751	1.72474	0.00137619	0.0237983	0.429423	-1.21953	down
MEDN1614*044	D-Arabinose 5-Phosphate	Carbohydrates and Its metabolites	32677.2	22930.2	31560.4	34715.9	21878.7	22553.9	36425.4	46661.1	51130.5	18707.4	2171.25	23122.1	26435.8	27417.8	18662	18303.4	38556.3	27387.3	1.02095	0.0340417	0.126694	1.49695	0.582029	up
MEDN0641*044	Ribose 1-phosphate	Carbohydrates and Its metabolites	32677.2	22930.2	31560.4	34715.9	21878.7	22553.9	36425.4	46661.1	51130.5	18707.4	2171.25	23122.1	26435.8	27417.8	18662	18303.4	38556.3	27387.3	1.02095	0.0340417	0.126694	1.49695	0.582029	up
MEDN1984*048	Hyp-Ile	Amino acid and Its metabolites	57268.6	20538.1	12094.4	12598.8	13707.8	16279	35403.7	16108.3	36431.1	11379.5	8504.65	8309.91	11575.4	16844.9	4859.21	9784.36	971.843	9919.96	1.42395	0.0177461	0.0870448	2.68327	1.42399	up
MEDN2119*048	Hyp-Leu	Amino acid and Its metabolites	57268.6	20538.1	12094.4	12598.8	13707.8	16279	35403.7	16108.3	36431.1	11379.5	8504.65	8309.91	11575.4	16844.9	4859.21	9784.36	971.843	9919.96	1.42395	0.0177461	0.0870448	2.68327	1.42399	up
MEDN0463*049	Fructose-6-phosphate	Carbohydrates and Its metabolites	81890.1	45749.6	66052.4	64761	36228.5	87963.1	48205.1	78064.8	65793.6	55928.8	36280.8	54703.3	46893.3	27160	43072.2	43567.1	62952.3	40987.1	1.25793	0.0201272	0.0926286	1.39646	0.481779	up
MEDN0227*049	D-Glucose 6-Phosphate	Carbohydrates and Its metabolites	81890.1	45749.6	66052.4	64761	36228.5	87963.1	48205.1	78064.8	65793.6	55928.8	36280.8	54703.3	46893.3	27160	43072.2	43567.1	62952.3	40987.1	1.25793	0.0201272	0.0926286	1.39646	0.481779	up
MEDN1221*049	D-Mannose 6-phosphate	Carbohydrates and Its metabolites	81890.1	45749.6	66052.4	64761	36228.5	87963.1	48205.1	78064.8	65793.6	55928.8	36280.8	54703.3	46893.3	27160	43072.2	43567.1	62952.3	40987.1	1.25793	0.0201272	0.0926286	1.39646	0.481779	up
MEDN1039*069	Indole-4-carboxaldehyde	Heterocyclic compounds	31755.3	27783.4	21594.1	2100.83	28567.3	22399.8	17489.8	38210.8	26016.2	32078.3	39653.2	39268.2	48083.3	86449.2	47573.7	50952.2	64081.8	40239.9	1.40001	0.00145053	0.0245871	0.481551	-1.05424	down
MEDP3880*080	Cathine	Benzene and substituted derivatives	39557.6	21553.7	23464.3	39680.6	26710.9	62983.5	43439.3	50993.5	47519.6	22697.9	15834.4	12081.6	30038.2	19945.3	23988.7	29099.1	37191.1	25679.6	1.42109	0.0114904	0.0664554	1.64347	0.716745	up
MEDP3878*080	(-)-Norephedrine	Benzene and substituted derivatives	39557.6	21553.7	23464.3	39680.6	26710.9	62983.5	43439.3	50993.5	47519.6	22697.9	15834.4	12081.6	30038.2	19945.3	23988.7	29099.1	37191.1	25679.6	1.42109	0.0114904	0.0664554	1.64347	0.716745	up
MEDP3879*080	N-Methyltyramine	Benzene and substituted derivatives	39557.6	21553.7	23464.3	39680.6	26710.9	62983.5	43439.3	50993.5	47519.6	22697.9	15834.4	12081.6	30038.2	19945.3	23988.7	29099.1	37191.1	25679.6	1.42109	0.0114904	0.0664554	1.64347	0.716745	up
MEDP4159*092	Ethiofencarb	Benzene and substituted derivatives	165226	213282	106646	206993	272903	291323	259027	169610	228105	253030	248898	396855	294037	373279	273387	258525	218827	225748	1.18782	0.0265393	0.107922	0.752429	-0.410372	down
MEDP4158*092	Drometrizole	Heterocyclic compounds	165226	213282	106646	206993	272903	291323	259027	169610	228105	253030	248898	396855	294037	373279	273387	258525	218827	225748	1.18782	0.0265393	0.107922	0.752429	-0.410372	down
MEDP2132*108	1-Aminocyclobutanecarboxylic acid	Amino acid and Its metabolites	807393	688582	513320	489148	515960	568236	762134	527859	643195	710866	883650	1.78063e+06	2.45272e+06	1.92944e+06	885430	1.71492e+06	660818	744746	1.61049	0.0139667	0.0758793	0.468904	-1.09263	down
MEDP0519*114	L-Norleucine	Amino acid and Its metabolites	1.07028e+06	1.40869e+06	1.09629e+06	1.29754e+06	1.13779e+06	1.28003e+06	1.18772e+06	1.2902e+06	1.00186e+06	1.27794e+06	1.7071e+06	1.83653e+06	1.67929e+06	2.38229e+06	1.44137e+06	1.3083e+06	1.34107e+06	1.48978e+06	1.57925	0.00785554	0.0551175	0.744652	-0.425362	down
MEDP0298*114	6-Aminocaproic Acid	Amino acid and Its metabolites	1.07028e+06	1.40869e+06	1.09629e+06	1.29754e+06	1.13779e+06	1.28003e+06	1.18772e+06	1.2902e+06	1.00186e+06	1.27794e+06	1.7071e+06	1.83653e+06	1.67929e+06	2.38229e+06	1.44137e+06	1.3083e+06	1.34107e+06	1.48978e+06	1.57925	0.00785554	0.0551175	0.744652	-0.425362	down
MEDP1974*117	1-Methylpiperidine-2-carboxylic acid	Amino acid and Its metabolites	1.73035e+06	1.41196e+06	1.15964e+06	1.60568e+06	1.0825e+06	1.18269e+06	1.65797e+06	1.55794e+06	1.62713e+06	1.79204e+06	2.74077e+06	3.95864e+06	3.97324e+06	3.60772e+06	3.38457e+06	5.11138e+06	1.89921e+06	1.73195e+06	1.83839	0.00241862	0.0292414	0.461563	-1.1154	down
MEDP1933*117	Cyclopentylglycine	Amino acid and Its metabolites	1.73035e+06	1.41196e+06	1.15964e+06	1.60568e+06	1.0825e+06	1.18269e+06	1.65797e+06	1.55794e+06	1.62713e+06	1.79204e+06	2.74077e+06	3.95864e+06	3.97324e+06	3.60772e+06	3.38457e+06	5.11138e+06	1.89921e+06	1.73195e+06	1.83839	0.00241862	0.0292414	0.461563	-1.1154	down
MEDP0379*132	3-Hydroxyhippuric Acid	Organic acid and Its derivatives	286233	102963	196839	63649.3	107582	89081.1	107151	65966.9	186028	455680	339365	334080	185059	240445	193465	245344	398700	267829	1.7714	0.000936182	0.018213	0.453198	-1.14179	down
MEDP2453*144	Ile-Leu	Amino acid and Its metabolites	192862	173895	151839	149025	147374	171455	172348	117784	142765	149880	117873	141651	103080	174177	126839	75499	123641	147962	1.18293	0.0318247	0.122989	1.22294	0.290351	up
MEDP2307*144	Leu-Leu	Amino acid and Its metabolites	192862	173895	151839	149025	147374	171455	172348	117784	142765	149880	117873	141651	103080	174177	126839	75499	123641	147962	1.18293	0.0318247	0.122989	1.22294	0.290351	up
MEDP1231*167	Folinic acid	CoEnzyme and vitamins	461327	426529	277579	338951	184979	362877	515972	515858	611745	222858	273649	64307.2	220039	145399	228313	254695	351956	241033	1.46234	0.00298187	0.0307213	1.84583	0.884272	up
MEDP0443*167	10-Formyl-Thf	Heterocyclic compounds	461327	426529	277579	338951	184979	362877	515972	515858	611745	222858	273649	64307.2	220039	145399	228313	254695	351956	241033	1.46234	0.00298187	0.0307213	1.84583	0.884272	up
MEDN1502*177	2-Phenylbutyric acid	Organic acid and Its derivatives	88376	60793.4	67285.7	65460.7	38967.1	72882.6	121429	104229	72144.4	102425	122685	187336	114752	186031	74575.6	96735.6	93122.3	81237.2	1.3317	0.0255459	0.105903	0.6531	-0.614624	down
MEDN1704*177	3-phenylbutyric acid	Organic acid and Its derivatives	88376	60793.4	67285.7	65460.7	38967.1	72882.6	121429	104229	72144.4	102425	122685	187336	114752	186031	74575.6	96735.6	93122.3	81237.2	1.3317	0.0255459	0.105903	0.6531	-0.614624	down
MEDN1909*186	4-Hydroxybenzoic Acid	Benzene and substituted derivatives	806442	403907	402286	47661.4	436318	429588	624696	411663	658421	1.19273e+06	481509	1.13413e+06	661605	1.3249e+06	855985	707419	902657	695109	1.31782	0.00307683	0.0307213	0.530538	-0.914471	down
MEDN2338*186	Salicylic acid	Organic acid and Its derivatives	806442	403907	402286	47661.4	436318	429588	624696	411663	658421	1.19273e+06	481509	1.13413e+06	661605	1.3249e+06	855985	707419	902657	695109	1.31782	0.00307683	0.0307213	0.530538	-0.914471	down
MEDN1395*187	(R)-(-)-2-Phenylpropionic Acid	Organic acid and Its derivatives	367357	101396	361767	107952	123451	113225	230769	118748	187335	315972	138766	347446	488702	446456	294150	456684	371235	364954	1.54644	0.00409582	0.0354251	0.530957	-0.913332	down
MEDN0320*187	Hydrocinnamic Acid	Organic acid and Its derivatives	367357	101396	361767	107952	123451	113225	230769	118748	187335	315972	138766	347446	488702	446456	294150	456684	371235	364954	1.54644	0.00409582	0.0354251	0.530957	-0.913332	down
MEDN1721*187	M-toluene acetic acid	Organic acid and Its derivatives	367357	101396	361767	107952	123451	113225	230769	118748	187335	315972	138766	347446	488702	446456	294150	456684	371235	364954	1.54644	0.00409582	0.0354251	0.530957	-0.913332	down
MEDN2026*196	4-Acetylaminobenzoic acid	Organic acid and Its derivatives	4.44112e+07	1.85931e+07	2.14312e+07	2.01609e+07	9.38505e+06	1.39378e+07	3.36031e+07	2.4322e+07	2.96607e+07	5.63936e+07	5.78813e+07	3.34715e+07	3.96947e+07	2.63223e+07	3.30821e+07	3.99682e+07	6.07703e+07	4.78842e+07	1.60431	0.00209295	0.0283164	0.544937	-0.875839	down
MEDN2103*198	3-Hydroxy-L-phenylalanine	Amino acid and Its metabolites	2.5685e+06	2.64549e+06	2.29705e+06	2.99013e+06	3.79118e+06	3.25535e+06	2.58958e+06	3.28288e+06	1.83199e+06	2.63237e+06	3.11933e+06	5.56843e+06	4.61016e+06	6.56106e+06	4.58656e+06	3.32584e+06	2.58638e+06	2.90941e+06	1.17435	0.0415349	0.144713	0.703412	-0.507559	down
MEDN0006*198	L-Tyrosine	Amino acid and Its metabolites	2.5685e+06	2.64549e+06	2.29705e+06	2.99013e+06	3.79118e+06	3.25535e+06	2.58958e+06	3.28288e+06	1.83199e+06	2.63237e+06	3.11933e+06	5.56843e+06	4.61016e+06	6.56106e+06	4.58656e+06	3.32584e+06	2.58638e+06	2.90941e+06	1.17435	0.0415349	0.144713	0.703412	-0.507559	down
MEDN1077*209	alpha-Muricholic acid	Bile acids	2212.4	2212.4	31845.1	45957.9	2212.4	36599.3	2212.4	37947.6	48380.8	32386	26703	65728.3	63522.2	79495.7	77306.1	57255.4	31205.6	32562	1.32066	0.0104789	0.0664554	0.449585	-1.15334	down
MEDN1902*209	beta-Muricholic acid	Bile acids	2212.4	2212.4	31845.1	45957.9	2212.4	36599.3	2212.4	37947.6	48380.8	32386	26703	65728.3	63522.2	79495.7	77306.1	57255.4	31205.6	32562	1.32066	0.0104789	0.0664554	0.449585	-1.15334	down
MEDN2352*211	LPE(0:0/14:0)	GP	17057.5	44681	62414.3	24695.4	28241.5	19296.6	80345.8	20648.7	16969.3	84428.9	109176	65134.3	68261.6	31853.2	66913.4	62413	91178.2	106257	1.6902	0.00188179	0.0273019	0.458493	-1.12503	down
MEDP2431*245	Phe-Gly	Amino acid and Its metabolites	479348	436373	313110	390485	335702	475278	456322	418542	436161	256174	325350	137546	142562	186141	183461	140645	263492	279589	1.95818	6.2055e-06	0.00114085	1.95373	0.966234	up
MEDP0859*245	Gly-Phe	Amino acid and Its metabolites	479348	436373	313110	390485	335702	475278	456322	418542	436161	256174	325350	137546	142562	186141	183461	140645	263492	279589	1.95818	6.2055e-06	0.00114085	1.95373	0.966234	up
MEDP2508*246	Gly-Tyr	Amino acid and Its metabolites	230139	239238	132091	171409	107196	192256	203949	183959	179744	133668	130729	81887.4	124305	113364	74646.6	81893.2	165171	152998	1.55413	0.00247504	0.0292414	1.54911	0.631435	up
MEDP2566*246	Tyr-Gly	Amino acid and Its metabolites	230139	239238	132091	171409	107196	192256	203949	183959	179744	133668	130729	81887.4	124305	113364	74646.6	81893.2	165171	152998	1.55413	0.00247504	0.0292414	1.54911	0.631435	up
MEDP1869*251	His-Leu	Amino acid and Its metabolites	178964	169021	243978	220041	154480	112944	73090.1	87064.9	121524	120610	116266	86990.2	109660	85332.9	109552	92059.3	122740	83082.3	1.1405	0.0389847	0.139922	1.46941	0.555241	up
MEDP2585*251	Ile-His	Amino acid and Its metabolites	178964	169021	243978	220041	154480	112944	73090.1	87064.9	121524	120610	116266	86990.2	109660	85332.9	109552	92059.3	122740	83082.3	1.1405	0.0389847	0.139922	1.46941	0.555241	up
MEDP0037*252	Asp-Phe	Amino acid and Its metabolites	212547	204265	186320	150791	187096	204615	196215	181024	203680	207514	220879	86226.6	138051	127653	102212	70678.5	184973	189824	1.18029	0.0462321	0.155195	1.3001	0.378627	up
MEDP2467*258	Ile-Trp	Amino acid and Its metabolites	57024	80656.6	68095.4	62404	101735	81749.3	93053.6	39086.4	46302.2	105687	83569.3	102417	106162	67620.1	95413.2	85718.6	79051.2	102164	1.31214	0.0200457	0.0926286	0.76118	-0.393691	down
MEDP2466*258	Leu-Trp	Amino acid and Its metabolites	57024	80656.6	68095.4	62404	101735	81749.3	93053.6	39086.4	46302.2	105687	83569.3	102417	106162	67620.1	95413.2	85718.6	79051.2	102164	1.31214	0.0200457	0.0926286	0.76118	-0.393691	down
MADN0178*261	L-Homoserine	Organic acid and Its derivatives	2.94999e+06	1.98197e+06	1.49267e+06	2.73729e+06	1.32983e+06	1.92227e+06	2.23324e+06	3.17611e+06	1.6031e+06	2.87423e+06	4.08917e+06	6.46431e+06	7.995e+06	8.95963e+06	3.30321e+06	3.5433e+06	3.44249e+06	4.86036e+06	1.78981	0.00420721	0.0354815	0.426658	-1.22885	down
MADN0666*261	L-Threonine	Amino acid and Its metabolites	2.94999e+06	1.98197e+06	1.49267e+06	2.73729e+06	1.32983e+06	1.92227e+06	2.23324e+06	3.17611e+06	1.6031e+06	2.87423e+06	4.08917e+06	6.46431e+06	7.995e+06	8.95963e+06	3.30321e+06	3.5433e+06	3.44249e+06	4.86036e+06	1.78981	0.00420721	0.0354815	0.426658	-1.22885	down
MADN0388*261	L-Allothreonine	Amino acid and Its metabolites	2.94999e+06	1.98197e+06	1.49267e+06	2.73729e+06	1.32983e+06	1.92227e+06	2.23324e+06	3.17611e+06	1.6031e+06	2.87423e+06	4.08917e+06	6.46431e+06	7.995e+06	8.95963e+06	3.30321e+06	3.5433e+06	3.44249e+06	4.86036e+06	1.78981	0.00420721	0.0354815	0.426658	-1.22885	down
MEDP1348*271	LPC(16:1/0:0)	GP	6.42113e+06	5.80801e+06	6.83395e+06	7.54864e+06	9.10895e+06	1.03168e+07	9.13509e+06	8.08541e+06	6.43976e+06	7.84168e+06	1.35659e+07	7.82482e+06	1.08188e+07	1.93293e+07	1.069e+07	1.19031e+07	1.36521e+07	1.5516e+07	1.59549	0.00544702	0.0414458	0.627106	-0.673218	down
MEDP1699*271	LPC(0:0/16:1)	GP	6.42113e+06	5.80801e+06	6.83395e+06	7.54864e+06	9.10895e+06	1.03168e+07	9.13509e+06	8.08541e+06	6.43976e+06	7.84168e+06	1.35659e+07	7.82482e+06	1.08188e+07	1.93293e+07	1.069e+07	1.19031e+07	1.36521e+07	1.5516e+07	1.59549	0.00544702	0.0414458	0.627106	-0.673218	down
MADN0122*303	5-Hydroxyhexanoic Acid	Organic acid and Its derivatives	1.09086e+06	700393	1.00009e+06	825697	601206	496711	686194	595776	732103	1.45306e+06	1.41719e+06	1.40289e+06	850600	974194	604847	698748	1.69287e+06	1.30911e+06	1.36422	0.0145539	0.0776206	0.646804	-0.6286	down
MADN0076*303	2-Hydroxyisocaproic Acid	Organic acid and Its derivatives	1.09086e+06	700393	1.00009e+06	825697	601206	496711	686194	595776	732103	1.45306e+06	1.41719e+06	1.40289e+06	850600	974194	604847	698748	1.69287e+06	1.30911e+06	1.36422	0.0145539	0.0776206	0.646804	-0.6286	down
MADN2925*306	4-Methoxysalicylaldehyde	Benzene and substituted derivatives	434636	259652	322805	299692	200262	198302	333985	300260	310135	819376	870566	219983	345333	480094	259752	648898	778165	651209	1.41941	0.0114872	0.0664554	0.524252	-0.931667	down
MADN2117*306	2,5-Dihydroxyacetophenone	Benzene and substituted derivatives	434636	259652	322805	299692	200262	198302	333985	300260	310135	819376	870566	219983	345333	480094	259752	648898	778165	651209	1.41941	0.0114872	0.0664554	0.524252	-0.931667	down
MADN1025*314	3-Methoxysalicylic Acid	Benzene and substituted derivatives	43669.8	43183.4	41979	45559.9	32791.4	50981.6	30368.1	38149.1	36917.3	21178.1	28406.3	9354.26	45943.4	1870.85	29082.7	33443.6	14256.6	14477	1.29288	0.00347826	0.0318438	1.83624	0.876757	up
MADN1047*314	5-Methoxysalicylic Acid	Benzene and substituted derivatives	43669.8	43183.4	41979	45559.9	32791.4	50981.6	30368.1	38149.1	36917.3	21178.1	28406.3	9354.26	45943.4	1870.85	29082.7	33443.6	14256.6	14477	1.29288	0.00347826	0.0318438	1.83624	0.876757	up
FDATN00014P	Pazopanib hydrochloride	Benzene and substituted derivatives	17397.7	13257.9	20650.9	10233.1	3897.36	6939.95	25261.9	6160.22	8189.45	53384.9	36778.8	26625.7	33563.3	35580	30887.3	50181.6	53107.7	49020.3	1.98657	7.99663e-06	0.00114085	0.303385	-1.72078	down
FDATN00665N	Diacerein	Benzene and substituted derivatives	98939.8	49195.6	282954	109787	3811.05	35276.1	75548.7	3.92141e+06	113235	334093	607207	3.70748e+06	3.6299e+06	3.50497e+06	6.48525e+06	7.50544e+06	476951	7.3368e+06	1.72975	0.0110497	0.0664554	0.139638	-2.84024	down
MADN0006	L-Tryptophan	Amino acid and Its metabolites	2.40075e+06	1.95667e+06	1.38997e+06	3.06225e+06	1.54605e+06	2.55164e+06	1.19456e+06	3.4768e+06	1.43794e+06	3.07612e+06	2.21408e+06	4.84452e+06	5.09861e+06	7.12852e+06	2.85827e+06	2.08507e+06	1.9288e+06	4.8301e+06	1.29437	0.0258207	0.106529	0.55826	-0.840991	down
MADN0017	N-Isovaleroylglycine	Amino acid and Its metabolites	133839	176291	203253	153465	88760.6	166579	132661	192874	205813	82445	111366	75018.1	76007.6	127265	77225.8	59747.1	133378	155306	1.57253	0.00222175	0.0288272	1.61907	0.695167	up
MADN0040	Succinic Acid	Organic acid and Its derivatives	872012	1.03549e+06	998112	1.36292e+06	952915	1.23396e+06	1.63385e+06	3.29869e+06	1.51338e+06	361685	448684	312352	352151	384441	465532	428408	428844	338372	2.15312	0.00303107	0.0307213	3.66467	1.87368	up
MADN0064	Glyceric Acid	Organic acid and Its derivatives	57947.8	54751.6	59709.9	52578.3	34392	86258.8	53308.8	74590.6	60655	62496.8	69162.4	102188	89717.6	114251	71294.3	63314	71470.3	78025.3	1.33551	0.0162875	0.0834857	0.739962	-0.434477	down
MADN0091	Hippuric Acid	Organic acid and Its derivatives	1.84721e+07	6.55104e+06	8.49125e+06	7.26831e+06	3.00105e+06	4.71496e+06	1.30643e+07	9.24981e+06	1.17459e+07	2.61468e+07	2.59344e+07	1.2378e+07	1.5342e+07	1.05898e+07	1.22107e+07	1.7062e+07	2.78976e+07	2.09457e+07	1.58621	0.00342895	0.0318438	0.489942	-1.02932	down
MADN0099	Malonic acid	Organic acid and Its derivatives	264380	241897	239013	278637	228337	340836	254737	244183	249571	304557	270318	545841	701203	427228	368949	398500	269589	293745	1.48875	0.0218694	0.0972478	0.654089	-0.612442	down
MADN0111	3-(3-Hydroxyphenyl)Propionate Acid	Organic acid and Its derivatives	34205.4	20467.3	13471.7	11565	1398.4	13079.8	15250.7	27667.8	16591.5	41782.1	58723.2	351431	118854	83537.6	77214.6	108217	46232.6	49982.3	1.82045	0.0272743	0.110181	0.164211	-2.60637	down
MADN0147	Oxaloacetic acid	Organic acid and Its derivatives	3.94496e+06	4.38198e+06	3.42933e+06	3.61759e+06	3.79699e+06	3.78172e+06	4.44782e+06	3.71216e+06	4.52115e+06	3.85542e+06	3.78134e+06	3.31345e+06	3.8072e+06	2.72346e+06	3.38444e+06	3.55486e+06	3.30937e+06	3.65507e+06	1.25787	0.0171212	0.0847153	1.13539	0.183185	up
MADN0158	3-(3-Hydroxyphenyl)-3-hydroxypropanoic acid	Organic acid and Its derivatives	112411	63278.8	78559.4	80771.8	83136.7	123131	90139.2	115589	62784.6	62561.9	84571.6	296484	296158	298365	90356.3	127539	157406	150136	1.24995	0.0334288	0.1261	0.517916	-0.949211	down
MADN0246	Pyrocatechol	Benzene and substituted derivatives	570307	313766	310679	340571	190646	295276	409035	347549	362169	884534	828136	2.1783e+06	2.11126e+06	2.81747e+06	2.1774e+06	2.48035e+06	743620	583465	1.99292	0.00201875	0.0278448	0.212097	-2.2372	down
MADN0266	4-Hydroxy-3-methoxybenzaldehyde	Benzene and substituted derivatives	24908.8	22774.1	1252.72	14606	6263.6	32620.1	22690.4	12597.7	20657	61415	56996.2	13730.5	34515.4	31982.1	31214.5	48213	38976.5	60853.6	1.34232	0.00184681	0.02725	0.419084	-1.25469	down
MADN0350	2,5-Dihydroxybenzoic acid	Benzene and substituted derivatives	376971	310502	313389	260665	312400	301799	292499	269344	288147	419564	441583	1.61073e+06	1.41891e+06	2.28151e+06	1.41097e+06	1.42911e+06	314040	398464	1.68164	0.0106369	0.0664554	0.280283	-1.83505	down
MADN0353	Vanillyl Alcohol	Benzene and substituted derivatives	1.31575e+07	6.55562e+06	7.15625e+06	6.53495e+06	2.19147e+06	4.1465e+06	8.4521e+06	6.96405e+06	8.94414e+06	2.03285e+07	1.68222e+07	6.55403e+07	6.73204e+07	8.66691e+07	6.75268e+07	7.44435e+07	1.85716e+07	1.31724e+07	1.9386	0.00335887	0.0318438	0.148939	-2.74721	down
MADN0421	2,6-Dihydroxybenzoic acid	Organic acid and Its derivatives	7.65636e+06	4.25897e+06	4.47045e+06	4.05973e+06	1.35406e+06	3.78325e+06	4.97178e+06	4.96105e+06	5.10618e+06	1.24316e+07	1.87524e+07	8.14323e+07	7.44393e+07	7.79704e+07	4.06709e+07	4.93119e+07	1.25864e+07	1.71434e+07	2.03568	0.00440091	0.0365746	0.105583	-3.24355	down
MADN0476HN	1-Palmitoyl-2-linoleoyl-sn-glycero-3-phosphate	GP	1.21474e+06	1.53551e+06	1.74294e+06	1.06252e+06	1.81091e+06	1.58695e+06	1.40148e+06	1.37089e+06	1.44009e+06	1.2728e+06	1.33249e+06	768732	800851	1.56991e+06	1.48268e+06	1.21855e+06	666507	877929	1.26575	0.0217633	0.0970279	1.31786	0.398197	up
MADN0520	3,5-Dichlorosalicylic acid	Organic acid and Its derivatives	615641	357418	427773	361984	233125	227625	510995	391204	680709	668623	608572	746893	927944	1.01897e+06	901850	1.31206e+06	813013	656486	1.83405	0.000295096	0.00886322	0.497291	-1.00784	down
MADN0572	Homovanillic Acid sulfate (sodium salt)	Organic acid and Its derivatives	25552.1	9507.45	35010.3	945.56	945.56	10849	10235.9	8750.47	15450.5	53780.7	98190.6	16551.4	33666.6	21557	16719.5	44433.6	79261.9	38425.2	1.53569	0.0102368	0.0656381	0.291234	-1.77975	down
MADN0725	Histidine	Amino acid and Its metabolites	2.6767e+06	2.55584e+06	2.66601e+06	2.79964e+06	2.06196e+06	2.76327e+06	2.48206e+06	2.56889e+06	2.30779e+06	3.03148e+06	2.7477e+06	2.78802e+06	3.94248e+06	3.36779e+06	2.82688e+06	3.43795e+06	2.88426e+06	3.36707e+06	1.68986	0.00167207	0.0267531	0.805891	-0.311344	down
MADN0819	L-Homocitrulline	Amino acid and Its metabolites	102871	112095	117232	100920	67624.4	137784	122701	148872	144077	63353.6	79571.9	45817.2	44841	32088	64188.1	90478.7	103330	110201	1.53546	0.00172353	0.0268696	1.66308	0.733861	up
MADN0868	4-Hydroxyphthalic acid	Benzene and substituted derivatives	167080	136298	159883	143207	135247	181117	136088	165943	162558	185728	158790	165838	214244	224350	184434	180942	233789	191175	1.62683	0.0019219	0.0274191	0.797694	-0.326093	down
MADN0870	Ubiquinone-2	CoEnzyme and vitamins	25808.4	15603.9	25779.1	52196.2	41349.4	52460	46531.6	53279.2	56217.7	62056.4	46288.1	1102.46	1102.46	1102.46	15885.4	10890.9	1102.46	36778.3	1.35199	0.0350529	0.129055	2.0942	1.0664	up
MADN0931	4-Nitrophenyl sulfate	Benzene and substituted derivatives	358085	128425	175291	176983	97169.8	150539	274416	227858	170468	362042	693218	213862	370386	242697	184198	191441	556994	552088	1.38964	0.0234347	0.102173	0.522505	-0.936482	down
MADN1028	2-Hydroxy-4-methylbenzaldehyde	Benzene and substituted derivatives	99474.2	70060.7	54842.3	6793.48	47923.9	6793.48	60406.5	66071.2	58556.9	150263	137061	304352	344081	327239	290901	357297	178629	92155.6	1.81483	0.000395942	0.0104285	0.215824	-2.21208	down
MADN1070	8-Aniline-1-naphthalenesulfonic acid	Benzene and substituted derivatives	184482	164236	182526	94276.8	131738	183248	104945	131737	148265	166791	177042	379054	326493	314850	155633	283007	84237.4	175940	1.12686	0.040706	0.143688	0.642474	-0.63829	down
MADN1149	2,3-dimethylmaleic-anhydride	Organic acid and Its derivatives	412194	295198	261134	318044	143802	406438	313883	543702	202387	337534	282782	109969	174841	113069	167145	148776	194529	321284	1.21231	0.0328142	0.125118	1.56589	0.646981	up
MADN1495	N-Myristoylglycine	Amino acid and Its metabolites	20022.7	30232.5	24104.2	35664	28106.3	22219.7	29102.6	26110.7	26635	16150	18182.3	15617.7	1516.58	27261.9	24003.5	15097	25056.7	1516.58	1.19729	0.00899494	0.0603682	1.67724	0.746093	up
MADN1534	2'-Hydroxyacetophenone	Benzene and substituted derivatives	143548	200684	187301	189758	117809	120696	203930	185784	9641.66	322713	512445	303440	340166	374195	250582	356444	303839	338528	1.46358	1.76922e-05	0.00168273	0.438104	-1.19065	down
MADN1554	4-Guanidinobutyric Acid	Organic acid and Its derivatives	33746.8	27727.5	26822.2	41968.6	28500.8	32898.8	17563.5	27934.8	29812	11864.5	2372.9	21070	17943.2	23135.2	17194.8	31690.4	19751.2	17017.3	1.27114	0.00390138	0.0349376	1.64759	0.720358	up
MADN1723	3-Amino-2-piperidinone	Heterocyclic compounds	3.91955e+06	4.33049e+06	3.75685e+06	4.20188e+06	3.57442e+06	6.05749e+06	3.07833e+06	3.80808e+06	3.85613e+06	2.87734e+06	2.37255e+06	2.1529e+06	2.34075e+06	2.42555e+06	1.78578e+06	2.00543e+06	2.51661e+06	3.88276e+06	1.88109	0.000360437	0.0100308	1.63613	0.710283	up
MADN1745	Canrenone	Hormones and hormone related compounds	222160	435417	185818	254808	190369	363987	310566	384275	283575	204664	813381	572810	504938	500107	1.08495e+06	1.34286e+06	514507	488665	1.56696	0.0121264	0.0687428	0.43654	-1.19581	down
MADN1787	N4-Acetylcytidine	Nucleotide and Its metabolites	28320.8	24926.4	26426.7	23002.4	28364.2	23719.3	41572.7	30785.9	25321.5	45766.8	49124.2	41098.5	40067.9	36995	24381.6	29615.6	36367.9	41587.1	1.52951	0.00557179	0.0420216	0.731701	-0.450674	down
MADN1826	Urocanic Acid	Organic acid and Its derivatives	752091	385525	335687	472746	199942	751075	587425	673741	543943	579848	655706	571920	1.15425e+06	1.17219e+06	872359	1.06275e+06	967502	994002	1.48485	0.00232369	0.0288272	0.585538	-0.772166	down
MADN1951	N-Acetylthreonine	Amino acid and Its metabolites	59078.2	38974.8	30921	71104.2	24903.8	101717	58169.8	67074.1	49017.5	88108.3	99376.7	99361.8	147781	124823	92200	64954.9	67859.4	119908	1.58417	0.00170187	0.0268696	0.55393	-0.852224	down
MADN2097	4-Methyl-3-nitroaniline	Benzene and substituted derivatives	395292	248222	276352	286335	170905	174805	362333	246198	291077	777391	720514	253483	371282	495614	268659	689405	934936	621283	1.61256	0.00531084	0.0414458	0.47764	-1.066	down
MADN2103	3-methyl-4-hydroxybenzaldehyde	Benzene and substituted derivatives	77626.8	43916.6	58895.2	79567.6	52741.7	38863.7	80618.7	72350.4	35175.6	44159.4	27056.7	14045.6	26539.4	46251.3	79563.6	49196.8	33254.6	27547.5	1.28919	0.0272879	0.110181	1.55274	0.634819	up
MADN2254	7α,12α-Dihydroxycholest-4-en-3-one	Hormones and hormone related compounds	34927.5	6161.45	16274.4	16864	1232.29	15119.2	21741.6	28448	30383.4	67698.1	55685.4	17084.1	17023.4	45582.4	44889.7	56936.7	91496	46412.3	1.35657	0.00460396	0.0373161	0.386515	-1.3714	down
MADN2333	γ-Glu-Lys	Amino acid and Its metabolites	21448.4	24937.3	15348	20533.7	20902.3	25156.4	19865.1	18812.4	14074.9	30855.9	29923.6	24945.5	39876	29994.2	30719	22286.9	23818.9	24355.4	1.63897	0.00177839	0.02725	0.705202	-0.503892	down
MADN2351	Thr-Glu	Amino acid and Its metabolites	23634.2	24379.1	7858.23	12782.3	951	11177.1	16536.7	15060.4	13787.4	17556.7	22654.5	17785.9	42355.7	9238	24408.7	21267.7	23774.8	24869.3	1.01739	0.0388988	0.139922	0.618732	-0.692615	down
MADN2378	Ser-Val	Amino acid and Its metabolites	2.44714e+06	1.31978e+06	1.31041e+06	1.53374e+06	909879	2.13102e+06	1.23691e+06	2.28503e+06	953211	1.73464e+06	1.46345e+06	4.57713e+06	3.94525e+06	4.65311e+06	1.95122e+06	1.85153e+06	2.01654e+06	3.23976e+06	1.35916	0.0215509	0.0968379	0.555472	-0.848213	down
MADN3579	Acetoxyacetic acid	Organic acid and Its derivatives	113083	97800.6	132455	102746	72637.4	100886	124900	144855	147517	215643	191275	208844	186222	220861	107656	218012	210942	234821	1.86729	6.40012e-05	0.00313057	0.577883	-0.791151	down
MADN3859	(R)-(+)-3-hydroxy-3-phenylpropionic acid	Organic acid and Its derivatives	153634	60612.5	50285.3	55136.7	34063.4	57321	114239	72200.5	87205.5	215869	318576	149737	167055	284000	199107	206574	248548	162062	2.0006	2.60883e-05	0.00178652	0.350852	-1.51107	down
MADN4125	Alanylcysteine	Amino acid and Its metabolites	10670	13818.6	7105.06	1071.6	1071.6	9774.55	13835.4	10720.1	1071.6	38420.2	59939.2	5358	6251.27	30368.8	28534.2	8003.85	103899	82582.1	1.42825	0.0236946	0.102562	0.190277	-2.39382	down
MEDL01963HN	Salicylamide	Benzene and substituted derivatives	2.74518e+06	2.4989e+06	2.06776e+06	2.10586e+06	1.67779e+06	2.38547e+06	2.58152e+06	3.24257e+06	1.96552e+06	1.8487e+06	2.08734e+06	844714	893821	939044	761342	1.00728e+06	1.07052e+06	1.50689e+06	1.85594	0.000102371	0.00398317	1.94081	0.956658	up
MEDL02551P	20-Hydroxyecdysone	Aldehyde,Ketones,Esters	10791.5	113969	74557.8	17804.6	18829.7	32175.2	15314.1	56427.7	30105.9	23783.8	1.37178e+06	516596	2.98037e+06	884053	1.07733e+06	3.82888e+06	102337	57760.1	1.71999	0.0323483	0.12473	0.0341215	-4.87317	down
MEDL02641HN	Moracin M	Others	1.08668e+06	432412	639591	997280	368623	427060	969125	781356	618637	1.6356e+06	1.37781e+06	762136	1.05924e+06	1.10578e+06	709644	838663	1.44127e+06	2.12273e+06	1.45267	0.0115288	0.0664554	0.571865	-0.806252	down
MEDN0025	3-Hydroxy-3-Methylpentane-1,5-Dioic Acid	Amino acid and Its metabolites	44045.2	83444.4	67270.9	65133.6	45859.5	47050.3	86928.9	98871.6	91712.5	99700.7	127319	111186	106471	92122.2	108596	95125.9	116711	68503.3	1.52975	0.0023696	0.0291853	0.680882	-0.554522	down
MEDN0041	Hexanoyl Glycine	Amino acid and Its metabolites	12131.9	22715.5	13785.8	47355.5	23973.4	41757	15699.7	32957.9	32174.6	7133.31	25464.4	7589.14	12181.8	9234.85	6826.73	4818.26	9225.42	16361.5	1.67735	0.00514893	0.0409998	2.45409	1.29519	up
MEDN0071	S-Sulfo-L-Cysteine	Amino acid and Its metabolites	113499	164256	86538.2	130405	78926.8	130087	105142	226324	178640	78389.5	97551.7	51598.1	62436.7	99754.7	76806.7	84744	93154.6	103739	1.53861	0.0116686	0.0668113	1.62237	0.698105	up
MEDN0087	(3,4-Dimethoxyphenyl) Acetic Acid	Benzene and substituted derivatives	229611	44264.3	222596	35866.7	43979.4	17064.1	34930.9	2473.15	42917.1	735502	801457	264895	220511	47872.7	64818.3	200384	600490	628062	1.58	0.0113259	0.0664554	0.18903	-2.40331	down
MEDN0092N	3,4-Dihydroxybenzeneacetic acid	Benzene and substituted derivatives	401804	265974	250098	288224	167121	187003	619115	475938	291191	1.79933e+06	2.88085e+06	1.23898e+06	1.26053e+06	408030	1.61641e+06	1.27596e+06	3.26968e+06	3.13073e+06	2.02036	0.00152096	0.0252804	0.174549	-2.5183	down
MEDN0099	4-Pyridoxic Acid	Heterocyclic compounds	441810	406215	348946	406366	291413	406188	485668	550442	359013	349571	414557	228668	214169	224447	177000	203926	475583	395517	1.31456	0.0248489	0.1053	1.37736	0.461906	up
MEDN0124N	Protocatechuic acid	Phenolic acids	6.86694e+06	724339	878417	762115	1.48062e+06	352099	4.05639e+06	1.17842e+06	1.06305e+06	5.18047e+06	4.26464e+06	3.96186e+06	2.55565e+06	4.71404e+06	3.55175e+06	3.19307e+06	4.13728e+06	3.21114e+06	1.56901	0.0294788	0.116823	0.499351	-1.00187	down
MEDN0231	L-Fucose	Carbohydrates and Its metabolites	39649.6	39016	26111.3	33224	25474.9	32882.2	28596.1	54184.5	50428.6	101897	72794.3	54410.7	55184.5	42975.3	50981.5	54574.7	76248.8	72919.7	1.74921	0.00144113	0.0245871	0.56628	-0.820413	down
MEDN0242	Ascorbic acid	CoEnzyme and vitamins	56020.9	85048.2	41241.7	66409	55137.5	91078.4	114495	136134	59912.1	36759.9	102559	3379.51	40740.1	16897.5	73743.8	28017.8	45689.7	72410.4	1.10807	0.0463278	0.155212	1.67892	0.747531	up
MEDN0245	Pantothenic acid	CoEnzyme and vitamins	1.12909e+06	479291	762074	898337	431458	671201	1.10346e+06	626781	603700	1.05789e+06	971775	876169	1.77061e+06	1.19564e+06	1.12381e+06	1.19606e+06	1.2921e+06	689870	1.44054	0.0099809	0.0644804	0.659075	-0.601485	down
MEDN0294	3-Methylcrotonyl Glycine	Organic acid and Its derivatives	143149	210468	160417	210907	109727	244239	177154	227032	263444	85405.2	113238	36810.4	43991.9	44237.8	46337	61206.1	121257	126195	1.90298	4.32293e-05	0.00224268	2.57344	1.3637	up
MEDN0299	Adipic Acid	Organic acid and Its derivatives	78161.3	130540	32294	99585.2	45558.8	111384	126926	131475	114854	101760	142626	139439	178271	132904	109275	188032	123861	127852	1.17548	0.0178803	0.0870448	0.69997	-0.514635	down
MEDN0300	Azelaic Acid	Organic acid and Its derivatives	2.0206e+06	1.7354e+06	1.57979e+06	1.67121e+06	1.50511e+06	1.98913e+06	2.01052e+06	2.14363e+06	2.64194e+06	3.48027e+06	3.78177e+06	2.43774e+06	3.11354e+06	2.70445e+06	2.67239e+06	2.93417e+06	3.91562e+06	3.5657e+06	1.98282	3.74754e-05	0.00206961	0.604683	-0.72575	down
MEDN0301	Caffeic Acid	Organic acid and Its derivatives	3.94151e+06	1.60984e+06	1.93938e+06	1.81513e+06	901552	1.31249e+06	2.97621e+06	2.06878e+06	2.53265e+06	4.87941e+06	5.43367e+06	2.85949e+06	3.56109e+06	2.32519e+06	2.81522e+06	3.58662e+06	5.47206e+06	4.32893e+06	1.61887	0.00245195	0.0292414	0.541595	-0.884714	down
MEDN0311	Dodecanedioic Acid	FA	1.26496e+06	1.6023e+06	1.98024e+06	1.56004e+06	1.52589e+06	2.61178e+06	2.03617e+06	1.66593e+06	2.06139e+06	2.16862e+06	2.01876e+06	4.33856e+06	3.50518e+06	3.89383e+06	3.19389e+06	3.72598e+06	2.60264e+06	2.50591e+06	1.77524	0.00119446	0.0215469	0.583425	-0.777381	down
MEDN0322	L-kynurenine	Amino acid and Its metabolites	140341	77539.8	65758.9	105344	55923.5	122288	111858	132565	83785.8	130452	131439	113019	133656	131431	105644	120942	138616	122691	1.19516	0.0355692	0.130675	0.793874	-0.333018	down
MEDN0335	Methylmalonic Acid	Organic acid and Its derivatives	2.36258e+06	1.90338e+06	2.42012e+06	2.32645e+06	1.97652e+06	3.00886e+06	3.07847e+06	7.11892e+06	2.88822e+06	658651	715173	1.02616e+06	1.0023e+06	721334	746918	674686	1.15703e+06	698445	2.13508	0.00334907	0.0318438	3.65959	1.87168	up
MEDN0340	Pyrrole-2-Carboxylic Acid	Organic acid and Its derivatives	9173.94	643.2	7759.93	643.2	10167.3	10575.5	7559.85	8923.48	9882.53	15378.3	15433.1	30300.7	39416	45043.8	28438.9	32538.6	18495.6	18436.6	1.66612	0.000420277	0.0105926	0.268311	-1.89802	down
MEDN0342	Sebacate	Organic acid and Its derivatives	574491	730106	636043	651590	590033	819252	703006	757069	1.08411e+06	916267	957895	846212	765037	1.04469e+06	955945	862288	1.09674e+06	1.00641e+06	1.54319	0.00436698	0.0364696	0.774503	-0.368657	down
MEDN0374HN	(±)9-HpODE	FA	48327.4	42189.4	22718.8	213525	30944.1	107005	74149.9	138643	116988	68893.7	97597.8	339297	229429	308665	215199	196730	126630	98640.8	1.28106	0.0221295	0.0978957	0.472607	-1.08129	down
MEDN0415	2-(Formylamino)Benzoic Acid	Benzene and substituted derivatives	65055.4	71706.2	64540.9	54329.5	65616.5	57799.2	81798.5	50983.5	43544	126098	94718.5	165397	197789	167039	152385	112068	129986	99949.4	2.09286	9.86614e-05	0.00397597	0.445929	-1.16511	down
MEDN0421	Cyclic Amp	Nucleotide and Its metabolites	12640.6	22733.8	28082.7	21538.5	24186	31310.9	13051.8	38290.4	51183.8	1356.21	7288.14	13989.4	11006.9	1356.21	10678.6	10809.4	13471.7	43848.7	1.32514	0.0258234	0.106529	2.13539	1.0945	up
MEDN0445N	Orotidine	CoEnzyme and vitamins	86646.1	55458	49318.2	105740	47287.8	51808.8	75449.5	56562.5	52639.3	115364	105812	108405	100587	131475	59709.8	77334.9	98730.2	95208	1.57132	0.00255147	0.0292433	0.650789	-0.619739	down
MEDN0471	3-Methoxy-4-hydroxyphenylglycol sulfate	Benzene and substituted derivatives	149870	96330.8	79263.6	119498	30819.1	109905	141048	253060	181149	226997	210381	173967	584912	122051	376543	711820	249385	325170	1.53118	0.0157437	0.0813662	0.389418	-1.36061	down
MEDN0478	Aminomalonic Acid	Organic acid and Its derivatives	70165.5	60940.5	72843.3	77064.1	67342.2	109241	105229	205584	100343	21201.1	22848.6	35175.7	48285.9	18807.7	47708.5	38054.6	39485.2	38034.5	1.95717	0.00286373	0.0304516	2.80603	1.48853	up
MEDN0494	8,15-DiHETE	FA	1.02214e+06	727412	846282	2.76262e+06	1.40921e+06	1.73385e+06	772864	2.54522e+06	1.94252e+06	1.20373e+06	1.88553e+06	400110	219715	223498	364435	158499	1.1567e+06	1.13526e+06	1.34681	0.0306581	0.120382	2.03959	1.02828	up
MEDN0506	N-Acetylglucosamine 1-Phosphate	Carbohydrates and Its metabolites	533408	840904	376578	523607	470700	589608	494117	559580	583599	533066	665276	321586	391660	312865	359875	397575	462355	420664	1.22585	0.044185	0.151897	1.28647	0.363416	up
MEDN0528	(3-Methoxy-4-hydroxyphenyl)ethylene glycol sulfate	Organic acid and Its derivatives	143838	96418.5	130987	72758	103123	121560	121986	121802	154151	186554	266129	117998	145450	142959	127569	152445	237321	208866	1.48868	0.01121	0.0664554	0.672825	-0.571697	down
MEDN0536N	estrone 3-sulfate	Hormones and hormone related compounds	97279.8	55967.3	320428	2229.66	11148.3	2229.66	79488.4	4.74618e+06	133410	253283	662911	3.48857e+06	3.3327e+06	3.34027e+06	6.00837e+06	6.97099e+06	493306	9.41836e+06	1.69896	0.020035	0.0926286	0.160393	-2.64031	down
MEDN0560	Marmesin	Aldehyde,Ketones,Esters	70622.7	50999.4	60903.6	63265.6	65665.9	62449.8	50542.4	55638.9	74353.3	112549	98223.5	92856.7	80900.1	92407.1	84037.6	90615.1	121511	88088.1	2.03482	1.6607e-05	0.00167243	0.64381	-0.635294	down
MEDN0579	N-lactoyl-phenylalanine	Amino acid and Its metabolites	59699	36944.7	45539.5	30665.6	32975.1	41418.7	57193.5	113265	61087.5	91069.1	108752	146805	79191.7	104394	65085.4	58652.2	97123.9	65008.8	1.53567	0.00866157	0.0593144	0.586692	-0.769324	down
MEDN0621	Indoxylsulfuric acid	Heterocyclic compounds	5.55968e+07	4.50023e+07	4.15234e+07	3.03982e+07	2.74938e+07	5.68617e+07	3.36538e+07	3.84843e+07	5.64951e+07	5.62993e+07	5.5808e+07	1.16152e+08	9.09716e+07	7.98637e+07	5.57207e+07	9.7673e+07	5.48421e+07	6.17202e+07	1.7032	0.00308648	0.0307213	0.576203	-0.795351	down
MEDN0622	Porphobilinogen	Organic acid and Its derivatives	3.08331e+06	2.56491e+06	3.28561e+06	2.98418e+06	2.88548e+06	4.19912e+06	4.05418e+06	4.58382e+06	4.34124e+06	4.14767e+06	4.10726e+06	3.86687e+06	5.75708e+06	4.58656e+06	5.05558e+06	4.12895e+06	4.43546e+06	3.5437e+06	1.28876	0.0211478	0.0956108	0.807029	-0.309308	down
MEDN0685	Undecanedioic acid	FA	287997	105120	251727	217893	175398	254732	278356	219206	134557	136420	78254.8	3949.52	3949.52	3949.52	3949.52	19747.6	106899	53886.1	1.74761	1.59451e-05	0.00167243	4.6836	2.22762	up
MEDN0739	4-Hydroxybenzyl alcohol	Benzene and substituted derivatives	11801.7	2360.33	17758.3	2360.33	2360.33	42275.3	2360.33	24782.1	34149.6	20347.1	43263.2	26878.4	24633.4	59457.7	32841.7	33487.8	20464.2	26722.9	1.3842	0.024338	0.104167	0.486672	-1.03898	down
MEDN0822	Cysteine-glutathione disulfide	Amino acid and Its metabolites	258816	203090	295649	119420	106566	219361	253575	209811	233253	97157.8	98937.1	235388	125295	97098.8	165273	137144	161740	89518.6	1.34031	0.0101641	0.065417	1.57305	0.653565	up
MEDN1015	Nicotinic Acid	CoEnzyme and vitamins	555387	573261	600491	620721	567303	635094	621076	579370	577800	622055	630556	645055	671898	650645	608435	612048	625313	673511	1.61052	0.00203306	0.0278448	0.928738	-0.106657	down
MEDN1035	13(R)-HODE	FA	36101.5	73282.3	134932	140906	56877.5	105433	117607	89930.2	119283	94967.9	48628.6	79691.2	52565.6	57972.9	67094.3	47120.8	48083.4	87592.2	1.07352	0.0333978	0.1261	1.4979	0.582945	up
MEDN1093	2-Isopropylmalate	Organic acid and Its derivatives	158076	157220	169626	291116	168693	189733	174806	142005	150789	192627	172143	356497	468887	345167	278669	216617	358500	207823	1.48842	0.0113367	0.0664554	0.616907	-0.696875	down
MEDN1106	Flavanone	Benzene and substituted derivatives	4.45068e+07	4.83753e+07	6.20445e+07	4.41717e+07	5.02413e+07	4.7368e+07	6.40844e+07	4.42066e+07	5.24935e+07	6.78478e+07	5.97248e+07	5.97344e+07	6.53282e+07	4.95359e+07	7.09429e+07	5.96326e+07	5.74793e+07	5.43783e+07	1.46555	0.010707	0.0664554	0.840045	-0.251462	down
MEDN1117	Uridine-5'-diphospho-N-acetylgalactosamine?disodium?salt	Nucleotide and Its metabolites	2047.09	38733.5	2047.09	2047.09	2047.09	2047.09	2047.09	2047.09	2047.09	61473.9	27790.4	2047.09	17283.1	2047.09	23483	16356.3	34576.4	13832.6	1.45673	0.0468279	0.156581	0.277089	-1.85158	down
MEDN1150	Indole-3-carboxylic acid	Heterocyclic compounds	112840	294802	190416	258410	261512	330830	228251	226739	506937	131990	220199	105823	205821	95041.3	100313	250389	213384	114381	1.32992	0.0228817	0.100445	1.67722	0.746071	up
MEDN1159	FFA(15:1)	FA	384758	337073	1.31427e+06	969923	2.27816e+06	3.63436e+06	2.51824e+06	3.31815e+06	2.93873e+06	4.17934e+06	5.82666e+06	5.26442e+06	4.14895e+06	7.884e+06	8.61462e+06	4.61377e+06	5.41137e+06	2.64192e+06	1.61264	0.000434557	0.0107821	0.364179	-1.45728	down
MEDN1171	Lythramine	Alcohol and amines	81499.3	129382	111676	76402.4	108069	154764	139073	76373.2	63582.4	157369	168589	108574	160879	207561	188897	183868	217387	145290	1.69475	0.000530602	0.0122755	0.611553	-0.709451	down
MEDN1181	5-hydroxyindole acetaldehyde	Heterocyclic compounds	330059	320530	230104	192421	273049	261439	317541	366566	300886	406101	507924	481255	604238	838214	436661	544243	540171	539511	2.01133	0.000161417	0.00541854	0.529283	-0.91789	down
MEDN1183	Multifidol	Benzene and substituted derivatives	146258	150011	123485	138224	108280	146092	138102	150974	207507	270682	290137	175900	223266	214049	193559	250333	319870	281223	1.94797	0.000113822	0.00423615	0.589871	-0.761529	down
MEDN1191	1,2-epoxy-3-(p-nitrophenoxy) propane	Benzene and substituted derivatives	24990.1	9196.12	25534.6	13665	17166	17610.8	34509.1	54488.7	13811.2	14190.1	42103.3	162458	123268	75446.7	108148	146001	33941.3	40242.9	1.57806	0.0106879	0.0664554	0.28288	-1.82174	down
MEDN1193N	Acetaminophen	Benzene and substituted derivatives	271268	76604.2	99769	166524	71996.6	71784.8	150220	140332	114506	287408	315134	562684	756520	822515	343684	412362	252278	246565	1.93798	0.00229381	0.0288272	0.290813	-1.78184	down
MEDN1206HN	3-Sulfocatechol	Benzene and substituted derivatives	2.98207e+07	1.68313e+07	1.82442e+07	1.59954e+07	1.69531e+07	2.45133e+07	2.39709e+07	2.12764e+07	1.7042e+07	4.1929e+07	4.41535e+07	3.97549e+07	3.17452e+07	3.02589e+07	3.62724e+07	3.48381e+07	6.15e+07	4.14327e+07	2.02527	0.000106848	0.00406497	0.510238	-0.970758	down
MEDN1213	2-(4-hydroxyphenyl) propionate	Benzene and substituted derivatives	382246	408097	227488	261253	257105	286729	301583	256038	275971	561078	457246	1.55691e+06	613334	542235	507441	562324	520931	469577	1.86319	0.0165962	0.0841146	0.458725	-1.1243	down
MEDN1303	D-Mannose 1-phosphate	Carbohydrates and Its metabolites	126923	117428	103022	73356.5	61477.8	131881	91476.6	153624	163940	39742.5	62457.3	61288.1	65441.5	57934.6	79165.9	68190.3	63060.2	106175	1.5843	0.00374163	0.0339476	1.69545	0.761669	up
MEDN1394	3-Hydroxybenzoic Acid	Organic acid and Its derivatives	1.53824e+06	808745	880251	957686	782824	1.06364e+06	1.60263e+06	1.30309e+06	1.18141e+06	1.80466e+06	1.87947e+06	1.69686e+06	1.72069e+06	2.4327e+06	2.11961e+06	1.82797e+06	1.83861e+06	1.82775e+06	1.92939	1.98834e-05	0.00169469	0.590059	-0.761069	down
MEDN1403	10-Hydroxy-2-Decenoic Acid	Organic acid and Its derivatives	809.669	809.669	809.669	809.669	16832.8	809.669	809.669	12044.2	13830.3	16885.4	16938.3	28772.3	29247.7	31611.9	39070.5	54245.1	31420.7	809.669	1.53542	0.00185602	0.02725	0.191024	-2.38817	down
MEDN1410	N-Palmitoylglycine	Amino acid and Its metabolites	29409.8	50959.3	24480.6	59748	61096.7	57443	35669.1	71542.3	50158.2	13595.3	46858.5	24798.7	21591.9	51050.5	40376.3	19870.5	28872.8	29329	1.34309	0.0165767	0.0841146	1.59406	0.672702	up
MEDN1438N	(±)8(9)-DiHET	FA	206770	94020.4	211547	168090	11653.5	213307	203478	176133	11653.5	11653.5	11653.5	11653.5	136237	11653.5	173666	11653.5	11653.5	133567	1.10442	0.0289703	0.115881	2.52566	1.33666	up
MEDN1449N	Prostaglandin D3	Hormones and hormone related compounds	57527.7	38680.4	97842	59070.8	44829.3	91197.8	111224	92795.7	78291.5	27097.9	31838.8	4181.17	20905.9	4181.17	32716.3	27007.6	70966.4	44030.2	1.52012	0.000792206	0.0161978	2.5538	1.35265	up
MEDN1484	Ethionamide	Heterocyclic compounds	1.9244e+07	1.90723e+07	2.20876e+07	2.02508e+07	2.63048e+07	2.77706e+07	2.51761e+07	2.75937e+07	2.80319e+07	2.778e+07	2.91771e+07	2.89554e+07	2.99438e+07	2.88282e+07	3.01937e+07	2.54872e+07	2.86372e+07	2.64415e+07	1.44591	0.00807594	0.0564327	0.843753	-0.245107	down
MEDN1493	3-Hydroxybutanoic acid	Organic acid and Its derivatives	5.70235e+06	4.13724e+06	5.96612e+06	4.80861e+06	3.86887e+06	4.07112e+06	5.38122e+06	7.46617e+06	7.08565e+06	1.40368e+07	1.44562e+07	8.67753e+06	6.27864e+06	9.16315e+06	5.95626e+06	8.60622e+06	1.10119e+07	1.15016e+07	1.77649	0.00166609	0.0267531	0.54062	-0.887312	down
MEDN1501	2'-O-methyluridine	Nucleotide and Its metabolites	49922.6	40164	50618.4	48725.3	40362.6	37620	71786.2	32338.5	27193.4	72279.7	57319	99746	51810.6	62941.6	50563.9	44163.5	70647.2	46985.4	1.3192	0.028634	0.115074	0.716553	-0.480854	down
MEDN1504	3-Hydroxycinnamic acid	Organic acid and Its derivatives	88306	811554	1.6075e+06	88306	833762	88306	826181	88306	990897	1.39401e+06	539088	1.40573e+06	1.48954e+06	1.53913e+06	2.03128e+06	1.12549e+06	1.53777e+06	625050	1.40027	0.0105204	0.0664554	0.464027	-1.10772	down
MEDN1513	5-Hydroxy-2'-deoxyuridine	Nucleotide and Its metabolites	1.34049e+06	1.20167e+06	1.28254e+06	1.30811e+06	1.19642e+06	1.18023e+06	734491	1.22993e+06	971503	596974	847330	812431	900681	974765	557200	822081	991008	528613	1.67504	0.000493161	0.0117263	1.4856	0.571047	up
MEDN1545	Guanosine-5'-monophosphate	Nucleotide and Its metabolites	6917.04	757.6	757.6	7994	5413	757.6	7344	11803.9	16869.6	757.6	757.6	757.6	757.6	757.6	757.6	3788	757.6	757.6	1.48212	0.0178334	0.0870448	5.95142	2.57323	up
MEDN1557	L-Ascorbic acid 2-phosphate	Organic acid and Its derivatives	413317	243750	456138	372373	338847	347286	268645	264454	249755	396036	426741	466005	388915	518619	520640	404503	321035	380853	1.40471	0.0114592	0.0664554	0.772769	-0.371891	down
MEDN1589	Traumatic acid	Organic acid and Its derivatives	44063.5	65139.2	50459.6	73680.5	22388.3	94190.4	58616.9	4477.67	51988.1	78924.3	81186.5	226218	199351	210016	221095	225284	79948.7	70675.7	1.54188	0.00269886	0.0292433	0.333887	-1.58257	down
MEDN1596N	Xanthoxylin	Aldehyde,Ketones,Esters	2.30397e+06	1.00501e+06	1.68459e+06	1.24529e+06	1.21133e+06	1.56138e+06	1.87679e+06	1.75212e+06	1.81172e+06	5.17553e+06	4.0225e+06	1.25438e+07	1.61395e+07	7.70079e+06	1.34942e+07	1.35206e+07	4.73179e+06	6.18025e+06	2.14493	0.00105348	0.0198192	0.173062	-2.53064	down
MEDN1659	N-Acetyl-D-Tryptophan	Amino acid and Its metabolites	65460	47087.7	52720.2	52160	51253	48418.9	64249.2	31721.4	36988	55877.5	48749.8	78127	49581.7	92458.9	64895.1	57778.4	53078	66927.6	1.14822	0.0481319	0.160003	0.793091	-0.334442	down
MEDN1681	3-(2-Naphthyl)-L-alanine	Amino acid and Its metabolites	364140	226491	220839	153794	135584	262662	188494	168717	292182	334431	344553	483529	487436	460737	243744	414943	278283	296853	1.66068	0.00184777	0.02725	0.601853	-0.732517	down
MEDN1707	Dihydrocaffeic acid	Organic acid and Its derivatives	132164	165659	149115	86285.5	90693.3	82634.9	11921.7	90987.3	105225	307092	379108	118201	154680	134393	162021	183408	283656	202142	1.3784	0.00566292	0.0425216	0.475235	-1.07329	down
MEDN1708	2-Hydroxyhippuric acid	Organic acid and Its derivatives	16747	29689.9	17233	2898.38	2898.38	2898.38	35481.5	36351.5	2898.38	26503.9	28864.8	106265	70871.8	61602.1	85359.4	117816	2898.38	28247.4	1.32414	0.0129881	0.0717278	0.278365	-1.84495	down
MEDN1722	Piperonylic acid	Organic acid and Its derivatives	1.52705e+06	1.50017e+06	1.57189e+06	1.62915e+06	1.99922e+06	2.27098e+06	2.01308e+06	2.05457e+06	2.18399e+06	2.11984e+06	2.39606e+06	2.19628e+06	2.49033e+06	2.29386e+06	2.47316e+06	2.01299e+06	2.11518e+06	1.97074e+06	1.41515	0.0083493	0.0576371	0.834647	-0.260762	down
MEDN1737	4-hydroxyisophthalic acid	Benzene and substituted derivatives	43073.6	2159.69	33893.5	29606.3	25716	2159.69	57121.7	24406	48270.4	39941.2	58125.1	56305.9	46880.9	116566	54247.5	23284	52972.6	32052.7	1.10256	0.0451076	0.152913	0.55458	-0.850533	down
MEDN1743	3-Hydroxy-4-methoxybenzoic acid	Benzene and substituted derivatives	30147.9	15144.6	9657.05	1163.51	13234.8	12343.4	11309.2	14631.6	22541.4	78665	56465.8	65726.9	62683.2	79613.8	61053.9	60015.6	55123.9	42056.9	1.90998	6.49165e-08	4.37033e-05	0.231871	-2.10861	down
MEDN1802	Zereno	Benzene and substituted derivatives	265627	245675	258980	250669	263325	258493	237161	240805	251749	281099	245745	337631	280278	257287	274802	322088	309916	235316	1.24605	0.0326118	0.125118	0.893215	-0.16292	down
MEDN1805	FFA(16:1)	FA	5.43088e+07	3.52493e+07	3.79616e+07	1.24666e+08	6.67037e+07	7.89613e+07	5.30706e+07	1.15594e+08	9.68303e+07	6.00825e+07	9.34794e+07	2.02066e+07	1.21248e+07	1.30506e+07	1.92249e+07	7.79579e+06	5.43117e+07	5.76477e+07	1.35718	0.0259897	0.106861	1.963	0.973063	up
MEDN1806N	2-Chloro-5-nitro-N-4-pyridinylbenzamide	Benzene and substituted derivatives	946662	792463	874890	765551	470226	650611	933691	800878	860996	996271	876899	910818	941538	842416	872109	926785	926103	941221	1.18259	0.0373137	0.135341	0.861772	-0.214622	down
MEDN1814	Dihydrodaidzein	Benzene and substituted derivatives	1859	1859	1859	1859	1859	17667.4	9295.01	20326.8	1859	21018	76230.5	1859	1859	12655.2	33390.5	43688.1	58676.3	28140.4	1.29157	0.0210224	0.0956108	0.210593	-2.24747	down
MEDN1819	Estradiol 3-(β-D-Glucuronide)	Hormones and hormone related compounds	52826.9	38123.3	32838.2	40472.1	33784.6	35722.3	61524.3	89402	55077.2	97449.4	51198.1	72435.4	70424.8	45782.3	78140.4	87358.9	99818.1	70061.7	1.44185	0.00896967	0.0603682	0.65377	-0.613145	down
MEDN1865	15(R)-Prostaglandin E1	FA	237454	272008	84563.2	202996	124711	145419	385853	411188	127657	244086	1.20447e+06	342116	487175	582521	751394	692098	550273	1.0387e+06	1.75524	0.00274749	0.029583	0.338012	-1.56485	down
MEDN1880	Hydroferulic acid	Organic acid and Its derivatives	238934	44670.5	242553	30354.3	39849	15165.7	22838.7	18014	35784.9	752294	832516	239196	214641	73944	54499.6	212363	639684	620976	1.68182	0.0120253	0.0683964	0.18905	-2.40316	down
MEDN1901	Dehydrolithocholic acid	Bile acids	634622	771669	641312	717367	773789	724901	679173	728104	975074	885112	782438	769702	866524	830359	788650	884223	992124	1.1532e+06	1.38113	0.0149758	0.0795036	0.835731	-0.258889	down
MEDN1916	L-Cysteinesulfinic acid	Amino acid and Its metabolites	31722.4	43042	29077.9	36368.1	28554.3	30956.9	39634.4	37237.5	37209.8	37161.7	46393	33323.8	43559.6	41439.6	46694.9	34977.1	43441.4	41044.1	1.26079	0.019203	0.091321	0.852644	-0.229984	down
MEDN1921	(2R)-1-O-beta-D-Galactopyranosylglycerol	Carbohydrates and Its metabolites	816.945	816.945	816.945	816.945	816.945	816.945	816.945	816.945	816.945	816.945	816.945	30563	32550.1	31928.4	17616.6	35406.7	816.945	816.945	1.45833	0.0168364	0.0844644	0.048585	-4.36334	down
MEDN1960	cyclo(gly-glu)	Amino acid and Its metabolites	89668.1	57350.7	50099.6	95870.2	42748.7	50134	69744.7	61981.7	53899.5	39722.2	47499.7	5334.73	45336	54248.5	5334.73	47197.5	5334.73	32468.1	1.35143	0.00294332	0.0307213	2.02317	1.01662	up
MEDN1994	N-Butyrylglycine	Amino acid and Its metabolites	166154	297727	312697	324954	198532	273283	255640	422457	317398	124445	236571	141370	155365	193260	152608	121349	199059	210649	1.71085	0.00156156	0.0257057	1.67387	0.743184	up
MEDN2011	Salicylic acid β-D-O-glucuronic acid	Organic acid and Its derivatives	19456.1	10405.6	1234.26	1234.26	1234.26	6171.31	10600.1	17922.5	19453.8	42180.8	20826.6	24714.5	42806.1	39869.5	23423.9	29436.3	38822.5	1234.26	1.18618	0.00250965	0.0292433	0.333108	-1.58594	down
MEDN2029	2,2-Dimethylglutaric acid	Organic acid and Its derivatives	279373	278954	259619	127106	82829.5	376935	234799	181226	297631	222671	260033	453191	412259	430289	408897	389368	211099	233830	1.11213	0.0416145	0.144713	0.701101	-0.512305	down
MEDN2098	Tiglylglycine	Amino acid and Its metabolites	66634.2	55011.2	59198.9	78894.3	35649.5	75704.6	81399.7	72293.3	64893	79507.4	119847	92287	109319	58943.7	63810.7	92891.1	94055.8	81483.7	1.30425	0.0143169	0.0770771	0.744407	-0.425836	down
MEDN2171	4-Butoxyphenol	Benzene and substituted derivatives	6946.93	1222.17	1222.17	1222.17	1222.17	1222.17	1222.17	1222.17	7745.83	1222.17	1222.17	15875.5	17666.4	14512.3	13470.8	23915.3	1222.17	19796.8	1.31521	0.011301	0.0664554	0.213473	-2.22788	down
MEDN2198	5-Nitrosalicylic acid	Benzene and substituted derivatives	35979.7	4552.87	4552.87	4552.87	29481.1	4552.87	36611.2	4552.87	4552.87	30998	94594	1.07066e+06	1.04949e+06	1.27067e+06	688556	819689	66611.1	73396.2	1.95082	0.010789	0.0664554	0.0250527	-5.31889	down
MEDN2223	Glu-Ala-Gly	Amino acid and Its metabolites	139134	102898	58847.3	72415.1	79336.7	77058.2	118333	86203	82623.9	82649.4	62460.9	38457.7	45863.6	48181.9	27333.2	46335.3	95253.1	78094.8	1.41829	0.0108809	0.0664554	1.557	0.638767	up
MEDN2272	3-Oxostearic acid	Organic acid and Its derivatives	157933	148982	81482.8	189497	169575	310020	179794	100201	191756	234339	180863	296678	287931	237468	272707	214988	146288	237837	1.20161	0.0315829	0.122983	0.725067	-0.463813	down
MEDN2279	o-Methoxyphenyl sulfate	Benzene and substituted derivatives	8.8105e+06	5.03762e+06	5.89176e+06	5.9001e+06	3.51891e+06	7.56491e+06	8.79411e+06	8.05968e+06	6.9247e+06	1.84906e+07	1.74453e+07	1.07295e+07	1.89576e+07	1.50433e+07	1.59814e+07	2.40728e+07	2.48475e+07	2.17882e+07	2.09909	1.89889e-05	0.00169469	0.361518	-1.46786	down
MEDN2283	2,4-Dihydroxyacetophenone 5-sulfate	Benzene and substituted derivatives	585785	350857	350929	299692	252149	338561	434964	326942	428031	1.25995e+06	1.51332e+06	527387	734585	895596	406425	1.10136e+06	1.54347e+06	1.3506e+06	1.90428	0.00130158	0.0229723	0.360873	-1.47044	down
MEDN2285	Chrysin-7-O-glucuronide	Benzene and substituted derivatives	54582.6	18690.9	24570.4	1309.69	1309.69	1309.69	18581.8	1309.69	11915.1	68080.1	76089.5	68855.2	46650.3	73131.5	30941.9	52630.4	80144.8	56565.6	1.76505	2.3111e-05	0.00174549	0.241515	-2.04981	down
MEDN2298	Elenaic acid	Organic acid and Its derivatives	119514	213856	188173	201846	262137	286589	197056	435970	333464	342678	523219	307494	305822	423247	366585	263799	404417	295671	1.3287	0.0166559	0.0841146	0.692438	-0.530243	down
MEDN2357	FFA(14:1)	FA	751208	716260	543474	2.08499e+06	749425	1.32094e+06	1.26231e+06	1.38194e+06	1.21167e+06	598522	64071.5	64071.5	64071.5	64071.5	64071.5	64071.5	665533	64071.5	2.01597	0.000247771	0.00785525	5.8522	2.54898	up
MEDN2385	LPS(20:0)	GP	11566.1	1285.16	28734.3	16478.4	17002.1	17828.4	6425.79	17973.5	1285.16	12917.6	33902.6	10702	39617.7	27641	26728	13361	17023.5	43793.8	1.14225	0.0333367	0.1261	0.525413	-0.928477	down
MEDN2393	LPA(0:0/18:2)	GP	806456	1.87663e+06	1.70335e+06	1.02634e+06	1.55404e+06	1.21799e+06	2.03106e+06	1.18351e+06	999992	1.7828e+06	2.03121e+06	1.34141e+06	1.64518e+06	1.58631e+06	1.96966e+06	1.541e+06	1.84212e+06	2.64724e+06	1.2723	0.0337479	0.126694	0.756661	-0.402281	down
MEDN2396	LPA(16:1)	GP	22800.1	30773.4	13384.4	17816.6	26019.3	32564.7	36317.9	25513	21338	27829.7	64458.1	31974	44033.2	49837.1	55067.8	61702.7	64043.6	33142.7	1.70684	0.00119565	0.0215469	0.524261	-0.931642	down
MEDN2400	LPA(20:5)	GP	43697.8	27332.9	17584.2	30672	28641.7	27077.2	20682.6	36710.6	17611.4	1262.46	15347.2	17569.2	1262.46	19874.2	1262.46	34690	37712.9	1262.46	1.33281	0.0344248	0.127565	1.91957	0.94078	up
MEDN2417	FFA(16:4)	FA	1.68893e+06	1.39333e+06	666160	1.46469e+06	1.48892e+06	1.66777e+06	823104	1.35231e+06	1.30144e+06	889352	652740	1.25203e+06	871845	1.05099e+06	684268	1.18228e+06	1.41184e+06	926746	1.11377	0.0408019	0.14373	1.32779	0.409026	up
MEDN3020	1-Methylpseudouridine	Nucleotide and Its metabolites	125215	88790.7	108966	91651.7	110326	80807.1	111027	84006.6	95431.9	71801.5	93918.1	72938.3	28448.7	52260.6	62073.2	44464.7	58523.4	51934.5	1.74378	0.000152019	0.00520513	1.67092	0.740646	up
MEDN3162N	Sulfabenzamide	Benzene and substituted derivatives	44642.3	52148.1	34423.2	57520.5	6116.97	41211.8	72465.7	46762.4	64122.7	78564.1	65765.4	55462.2	56463.2	60116.6	54841	67663.4	71751.5	74091	1.01844	0.0238368	0.102792	0.717292	-0.479368	down
MEDN3518	Glycerol	Alcohol and amines	482.162	5876.42	17931.8	30966.2	33271.5	69831	46188	74537.5	76899.3	81845.8	91746	78298.7	47262.1	112197	98413.4	59210.4	90506.8	47398.3	1.12953	0.0064906	0.0472972	0.503599	-0.989651	down
MEDN3591	(S)-3-Hydroxyisobutyric acid	Organic acid and Its derivatives	88787.9	61247.3	71712.4	71374.6	47981.9	56778	90973.2	99026.8	85286.7	125270	109209	109016	69091.3	98314.8	48981.9	77380.1	159168	159302	1.07589	0.0450758	0.152913	0.704347	-0.505641	down
MEDN3696	Galactonic acid	Carbohydrates and Its metabolites	41037.2	42733.2	40300.9	38815.1	33823	38083.4	41762.4	40180.2	48917.3	60581.8	74645.4	46739.9	53473.9	46981.6	47516.4	52342.8	68774.1	57960.3	1.84549	0.00107718	0.020045	0.718351	-0.477238	down
MEDN3897	8-Amino-7-oxononanoic acid	Organic acid and Its derivatives	82740.9	73817.1	94474	42164.7	137244	43369.8	46712.8	73663	40630.5	29925.7	50424.6	32034.7	34013.5	29739.6	18782.1	21835.8	21034.5	19953.7	1.79246	0.00411775	0.0354251	2.46297	1.3004	up
MEDN3905	N2-(1-Carboxyethyl)-L-arginine	Amino acid and Its metabolites	92771.1	98711.6	124167	124793	188260	125746	89228.2	111358	140648	886	16695.8	65614	47131.7	106262	29781.5	33399	886	886	1.54235	3.69458e-05	0.00206961	3.63359	1.8614	up
MEDN4017	Elaidic acid	FA	76633.9	62267.5	75367.4	139870	70071.4	109744	105386	133358	121589	82475.5	85247.6	49010.1	25064.9	41560.7	34810.9	25544.4	99626.5	101838	1.3647	0.0154407	0.0808391	1.64036	0.71401	up
MEDN4019	FFA(18:1)	FA	6.63435e+07	5.85258e+07	5.92212e+07	1.09656e+08	6.76958e+07	8.84689e+07	7.5795e+07	1.04938e+08	9.68756e+07	7.20626e+07	6.90697e+07	3.68953e+07	1.98319e+07	3.25395e+07	2.71048e+07	1.66394e+07	8.51386e+07	8.04464e+07	1.39865	0.012726	0.0711992	1.65448	0.726375	up
MEDN4138	2-Aminophenyl sulfate	Organic acid and Its derivatives	531906	174819	291278	350030	166460	193221	275698	525932	356865	393296	427375	506158	1.07918e+06	564519	429600	909207	329838	382898	1.38069	0.0308979	0.121046	0.570723	-0.809137	down
MEDN4141	Dehydrochorismic acid	Benzene and substituted derivatives	3.81429e+07	4.4362e+07	5.98437e+07	3.95288e+07	3.89428e+07	4.1471e+07	6.30083e+07	4.34193e+07	6.0204e+07	6.71927e+07	7.1727e+07	4.57551e+07	5.64103e+07	5.41941e+07	7.04688e+07	5.2306e+07	4.67693e+07	6.15766e+07	1.25902	0.0357368	0.131009	0.814823	-0.295441	down
MEDN4176	1-Oxazolo[4,5-B]pyridin-2-YL-1-dodecanone	Aldehyde,Ketones,Esters	13436.5	23886.7	14963.7	23773.8	24507.2	34359.4	22929.3	26004.1	19836.9	28756.1	48871.9	104980	124788	84861.5	84924.6	88652.2	31176.1	28159.2	1.77156	0.00446379	0.036918	0.325827	-1.61782	down
MEDN4188	1,7-Bis(4-hydroxyphenyl)-5-methoxy-3-heptanone	Aldehyde,Ketones,Esters	26687.6	16539.1	18053.9	20401.4	31504.1	31209.5	35753.6	22508.2	30812.4	18471.5	15974.3	1942.36	16389.4	1942.36	15936.8	13134.7	14826.8	16936.9	1.3564	0.000659382	0.0146605	2.02042	1.01466	up
MEDN4193	9,10-Dihydroxy-12,13-epoxyoctadecanoate	FA	30751.7	31226.2	35382.5	27820.6	42866.6	45214.7	32573.3	35603.2	25229.7	20056.5	22808.1	3646.9	33258.6	24820.7	21440.4	32351.1	21940.2	25533.6	1.14653	0.00716528	0.0515418	1.48972	0.575044	up
MEDN4203	3-O-Feruloylquinic acid	Organic acid and Its derivatives	250641	184556	304820	300878	286138	259981	335987	177045	262971	283815	353189	395006	366050	298402	393431	433572	301448	353755	1.59607	0.00195686	0.0276872	0.743398	-0.427793	down
MEDN4211	24-Ethylcholesta-4,6-dien-3-one	Others	25167.5	28659.3	18481.5	26990	32860.5	85403.8	31648	17198.3	34374.4	8513.61	13838.3	19748.2	527.767	11872.2	36573.2	10518.3	32625.2	2638.84	1.29288	0.0391488	0.139922	2.19781	1.13607	up
MEDP0002	Homocysteine	Amino acid and Its metabolites	1.47441e+06	1.62177e+06	1.49928e+06	1.84174e+06	2.09821e+06	1.92555e+06	1.69666e+06	1.91902e+06	1.09076e+06	1.65316e+06	1.78008e+06	2.8244e+06	2.68979e+06	3.54266e+06	2.66714e+06	2.03002e+06	1.52665e+06	1.96619e+06	1.23228	0.0291637	0.116112	0.73343	-0.447269	down
MEDP0012	Ornithine	Amino acid and Its metabolites	186104	249454	193843	162313	282695	204802	175508	226355	192599	208147	256788	350766	342465	560262	274397	406605	148423	231859	1.204	0.0424003	0.14635	0.674053	-0.569067	down
MEDP0101	P-Coumaric Acid	Benzene and substituted derivatives	8.69559e+06	9.53499e+06	8.62472e+06	1.04907e+07	1.25445e+07	1.15313e+07	8.98894e+06	1.11694e+07	6.47605e+06	9.22228e+06	1.01052e+07	1.63395e+07	1.46644e+07	2.09139e+07	1.48819e+07	1.14288e+07	8.88469e+06	1.08294e+07	1.12903	0.0478868	0.159498	0.750883	-0.41334	down
MEDP0107	Methyl-Benzoate	Benzene and substituted derivatives	57312.2	58655.7	87349.5	39539.3	29255.9	42385.7	55177.5	31964.9	90282.6	100183	55475.3	119580	166014	218723	105343	152099	161692	138541	1.84071	0.000633108	0.0142616	0.403994	-1.3076	down
MEDP0174	Purine	Nucleotide and Its metabolites	2.26026e+06	2.23171e+06	2.19818e+06	2.40037e+06	2.37877e+06	2.62986e+06	2.40941e+06	2.59009e+06	2.21148e+06	2.27431e+06	2.3253e+06	3.05026e+06	2.72254e+06	2.87511e+06	2.50609e+06	2.60468e+06	2.56671e+06	2.60406e+06	1.23645	0.0246135	0.104822	0.905694	-0.142905	down
MEDP0177	Thymine	Nucleotide and Its metabolites	50238.7	56970.2	51172.7	56090.7	48945.5	43128.1	37951.5	48822.3	46603.8	36498.6	49250.3	35521.9	41381.3	37137.8	36629.1	46503.3	32444.5	36294.8	1.57944	0.00229235	0.0288272	1.25099	0.323065	up
MEDP0203	Trans-Cinnamaldehyde	Benzene and substituted derivatives	580289	156358	557252	202873	229172	197763	317034	277720	357012	598074	324033	625367	852095	828556	517181	818766	679765	642126	1.75013	0.000475706	0.0114705	0.488531	-1.03348	down
MEDP0276	Indole-3-Carboxaldehyde	Heterocyclic compounds	129184	100489	87109.6	110847	91237.4	99327.3	99307.1	167939	117778	174634	190441	180047	236994	347220	167088	254668	208724	151876	1.91781	0.000794751	0.0161978	0.52478	-0.930214	down
MEDP0401	5'-Deoxy-5'-(Methylthio) Adenosine	Nucleotide and Its metabolites	584169	625537	514523	657752	535216	609691	596321	616161	520804	538800	518927	498376	569113	487247	609888	500375	537109	488137	1.34593	0.018712	0.0897546	1.10788	0.147799	up
MEDP0428	Cholesterol	Hormones and hormone related compounds	911855	682438	1.09459e+06	395440	968747	971754	1.17e+06	574108	798555	2.16378e+06	1.14276e+06	1.1406e+06	1.74921e+06	3.0959e+06	1.34906e+06	1.07615e+06	1.2409e+06	1.33358e+06	1.63585	0.00997154	0.0644804	0.529494	-0.917313	down
MEDP0453	Indole	Heterocyclic compounds	2.02567e+07	2.11482e+07	1.58548e+07	1.97226e+07	1.64405e+07	1.72772e+07	1.76629e+07	2.54143e+07	1.74254e+07	2.07222e+07	1.98497e+07	2.50991e+07	2.35655e+07	2.97831e+07	2.34935e+07	2.37831e+07	1.76906e+07	2.10727e+07	1.23382	0.0264837	0.107922	0.834892	-0.260339	down
MEDP0454	Isoquinoline	Heterocyclic compounds	806694	734309	551925	374796	569297	487152	656938	687230	580297	800913	1.06522e+06	946678	1.32345e+06	1.82162e+06	898108	1.13321e+06	1.13637e+06	925232	1.9005	0.000811458	0.0163437	0.542111	-0.88334	down
MEDP0456	Piperidine	Heterocyclic compounds	1.51986e+06	1.82041e+06	1.2065e+06	1.80202e+06	1.51519e+06	1.70368e+06	1.46564e+06	1.73251e+06	1.33799e+06	1.8666e+06	2.43082e+06	2.65637e+06	2.41871e+06	3.74684e+06	2.13146e+06	2.01317e+06	1.66928e+06	1.97066e+06	1.64896	0.0061382	0.0451012	0.674696	-0.56769	down
MEDP0507	2-Hydroxycinnamic acid	Benzene and substituted derivatives	9.35243e+06	9.9138e+06	8.98332e+06	1.11269e+07	1.33152e+07	1.2068e+07	9.89774e+06	1.14918e+07	6.72799e+06	9.43845e+06	1.12813e+07	1.75069e+07	1.48953e+07	2.03624e+07	1.61263e+07	1.21833e+07	9.36008e+06	1.13781e+07	1.14734	0.0398201	0.14173	0.757983	-0.399762	down
MEDP0546	Oxindole	Heterocyclic compounds	1.1772e+06	755196	718325	575844	647582	1.04685e+06	63291.7	522327	818283	918236	965610	2.22401e+06	1.47998e+06	1.59408e+06	1.31776e+06	1.93288e+06	793413	1.38421e+06	1.30871	0.00257085	0.0292433	0.501571	-0.995474	down
MEDP0637	Phe-Pro	Amino acid and Its metabolites	52343.8	45336.2	47924	38602.9	26594.3	37392	56041.6	30352.7	39157.6	43887.8	28681.6	21478.2	19801.8	30731.3	21090.7	19914.1	31340.7	34654.3	1.47435	0.00582645	0.0431813	1.48559	0.571035	up
MEDP0658	Ethyl-dodecanoate	Alcohol and amines	1.15299e+06	1.05033e+06	1.1142e+06	948746	1.21522e+06	1.10888e+06	966714	832623	807108	736088	713827	943826	947439	928090	828704	760993	683720	816470	1.5281	0.00338445	0.0318438	1.24971	0.321593	up
MEDP0676	Butyl-3-methylbutanoate	Aldehyde,Ketones,Esters	788160	589015	515819	636807	470316	606348	843682	671082	565725	448780	539052	63988.9	482491	319944	469332	525683	476755	490157	1.13315	0.00524609	0.0414458	1.49022	0.575526	up
MEDP0745	Creosol	Benzene and substituted derivatives	16664.4	16664.4	197232	160134	225666	304923	138418	16664.4	16664.4	420607	216503	328540	631128	345420	118484	268252	242108	299493	1.48476	0.00530606	0.0414458	0.380776	-1.39299	down
MEDP0765	3-(Methylthio)-1-propanol	Alcohol and amines	374502	289306	192684	164655	213327	205893	279999	210404	213434	392414	445117	263344	405930	462664	232335	279141	305203	477970	1.54988	0.00534442	0.0414458	0.656901	-0.606251	down
MEDP0781	2-Undecanone	Aldehyde,Ketones,Esters	93098.3	88271.3	86733.5	83426.6	83754.5	105452	85248.4	101209	148955	175914	181080	125596	125319	134624	139727	137145	189704	158290	1.89763	0.000132034	0.0046663	0.640741	-0.642187	down
MEDP0789	2-Pentyl-3-phenyl-2-propenal	Aldehyde,Ketones,Esters	47244.3	45556.6	34864.3	47874	58176.3	31824.6	37321.4	44770.1	61845.4	21317.6	45461.5	30924.1	25851.3	34784	38510.4	39745	41716.8	14123.1	1.28946	0.0155208	0.0810109	1.40024	0.485672	up
MEDP0889	Cortisol	Hormones and hormone related compounds	1.19626e+06	983330	1.66137e+06	1.09977e+06	855715	1.33475e+06	2.46782e+06	2.12262e+06	1.55282e+06	658460	900438	48803.5	413468	74708.8	735757	740799	1.47875e+06	1.06266e+06	1.31213	0.00391823	0.0349376	2.17121	1.1185	up
MEDP1023	Trp-Glu	Amino acid and Its metabolites	146131	176371	122045	147528	212345	162917	194907	200352	179511	170739	128228	112117	84353	138364	118773	119967	178247	161500	1.30825	0.0195562	0.0920249	1.27206	0.34717	up
MEDP1032	Salicylaldehyde	Benzene and substituted derivatives	1.1569e+07	4.12658e+06	4.71658e+06	5.14731e+06	3.11003e+06	3.04673e+06	8.86631e+06	6.18665e+06	5.97364e+06	1.15079e+07	1.59622e+07	5.75582e+06	1.2017e+07	5.33823e+06	9.87733e+06	1.18875e+07	1.5012e+07	1.2462e+07	1.55606	0.00374772	0.0339476	0.528379	-0.920354	down
MEDP1060	Hydroxyquinoline	Heterocyclic compounds	3.67971e+07	3.82916e+07	2.80983e+07	3.49102e+07	2.94762e+07	3.08372e+07	3.00144e+07	4.37097e+07	3.02657e+07	3.77622e+07	3.58102e+07	4.45938e+07	4.26072e+07	5.55418e+07	4.29031e+07	4.32384e+07	2.94507e+07	4.15852e+07	1.3022	0.016978	0.0845182	0.809656	-0.304619	down
MEDP1084	Carnitine C12:0	FA	229203	272411	107625	572706	351494	299676	231044	657557	242136	220199	176636	51163.7	48419.7	101961	62019.6	66421.7	176124	382149	1.50477	0.0179479	0.0870448	2.30633	1.2056	up
MEDP1090P	Firefly luciferin	Heterocyclic compounds	2.52843e+07	2.47661e+07	2.39797e+07	2.41596e+07	2.68861e+07	2.64423e+07	2.61706e+07	2.64803e+07	2.56767e+07	2.58399e+07	2.676e+07	2.63233e+07	2.6514e+07	2.77039e+07	2.78628e+07	2.67375e+07	2.64328e+07	2.96647e+07	1.4054	0.00902006	0.0603682	0.942613	-0.0852632	down
MEDP1118	Aldosterone	Aldehyde,Ketones,Esters	95311.1	107488	194326	111079	168161	142959	230498	93422.2	193439	14884.6	14884.6	149401	14884.6	14884.6	132451	116567	152045	14884.6	1.44753	0.0115732	0.0664877	2.13908	1.09699	up
MEDP1120P	Estrone	Hormones and hormone related compounds	2.16543e+06	3.6085e+06	3.52715e+06	2.68157e+06	2.88345e+06	3.66569e+06	3.00653e+06	1.55228e+06	2.05091e+06	1.10414e+06	1.82766e+06	1.6833e+06	1.26e+06	1.71535e+06	1.83406e+06	1.71996e+06	2.38019e+06	1.60962e+06	1.65979	0.00190631	0.0274191	1.66123	0.732252	up
MEDP1127	1-acetylindole	Heterocyclic compounds	1.73815e+06	1.7797e+06	1.3027e+06	1.69979e+06	1.33349e+06	1.1609e+06	1.36262e+06	1.71289e+06	1.15588e+06	1.68942e+06	1.44637e+06	2.18031e+06	1.71185e+06	2.33715e+06	1.88622e+06	1.75579e+06	1.27489e+06	1.70233e+06	1.1026	0.0452736	0.152913	0.828695	-0.271088	down
MEDP1132	3-Carboxypropyltrimethylammonium	Organic acid and Its derivatives	599870	667169	456037	816408	925842	594660	552659	1.01701e+06	652502	732621	778081	2.43544e+06	1.70633e+06	2.06789e+06	1.89399e+06	1.83509e+06	410259	437120	1.06467	0.0327733	0.125118	0.510876	-0.968954	down
MEDP1137	Malvidin	Others	17863.6	10536.8	23479.6	17677.3	759.375	30117.4	19275.5	14622.3	11058.6	18816.1	39239.6	380122	392882	250749	397811	170956	22359.7	41712.6	1.64657	0.0144947	0.0776206	0.0847932	-3.55991	down
MEDP1144	L-Isoleucine	Amino acid and Its metabolites	1.80554e+06	2.27465e+06	1.54824e+06	2.12801e+06	1.87244e+06	2.17002e+06	1.84111e+06	2.31059e+06	1.72247e+06	2.23315e+06	3.03922e+06	3.27471e+06	3.17663e+06	4.27353e+06	2.59147e+06	2.4223e+06	2.28351e+06	2.40165e+06	1.68684	0.00346072	0.0318438	0.68777	-0.540001	down
MEDP1196	Biotinamide	Alcohol and amines	105935	56370.4	33380	45125.2	77195.4	58035.7	79265.9	84035.7	69828	97571.9	81455.4	99744.4	86196.4	114566	89556.2	90191.2	103257	92883.9	1.43589	0.00581426	0.0431813	0.712129	-0.489789	down
MEDP1211	N-acetylpyrrolidine	Heterocyclic compounds	2.67593e+06	2.61356e+06	3.29888e+06	2.03046e+06	3.58932e+06	2.0113e+06	2.54135e+06	2.14659e+06	1.7273e+06	1.70878e+06	2.21081e+06	1.80052e+06	1.50424e+06	1.59454e+06	1.39604e+06	1.53209e+06	2.76117e+06	2.36663e+06	1.2599	0.0254836	0.105903	1.34133	0.423665	up
MEDP1218	3-Amino-2-naphthoic acid	Benzene and substituted derivatives	33439.1	94123.8	42847.7	66026.1	65060.4	39547.1	72702.5	81573.4	58963.3	25989.3	66915.5	23810	2068.18	45317.1	14767.2	26978.7	35212.9	23316.3	1.37276	0.00280024	0.0299626	2.09658	1.06804	up
MEDP1304	Piperidone	Heterocyclic compounds	185888	167734	158701	92898.9	209046	98492.8	104815	143387	62136	74549.7	72495.1	52623.4	69202.3	49346.7	45993.8	45156.7	56392.3	39028.3	1.89837	0.00102429	0.0197032	2.42299	1.27679	up
MEDP1346HN	LPC(0:0/16:0)	GP	99442.8	95425.3	85657.7	156640	109766	148774	132138	143554	102640	180238	222594	114098	167628	329546	117791	165826	305433	273294	1.50266	0.00955999	0.0627617	0.572378	-0.80496	down
MEDP1390	Carnitine C18:1	FA	138509	241442	124099	174066	343504	367767	213492	301417	241826	89992.5	184319	35665.8	43024.8	116804	32177.4	44663.6	119690	141999	1.74885	0.000696379	0.0150912	2.65499	1.4087	up
MEDP1397	Carnitine C16:0	FA	84386.5	197238	78273	193915	174073	324536	258833	332994	189901	129901	166038	79445.6	88123.1	153519	75578.3	66128.7	150557	132615	1.28595	0.0215049	0.0968379	1.76038	0.815886	up
MEDP1400	Carnitine C16:3	FA	40216.6	1290.44	9383.36	160370	29775.5	53660.8	34351.9	91376.4	40133.5	22262.1	23816.4	8026.6	1290.44	1290.44	1290.44	1290.44	12335.8	18203.5	1.32756	0.0347269	0.12813	5.12837	2.3585	up
MEDP1405	Carnitine C14:0	FA	127142	160616	61057.9	449172	262050	403899	233269	570283	209969	182812	194842	69539.3	68028	89263.7	109440	100513	149859	102242	1.3935	0.0228767	0.100445	2.3229	1.21592	up
MEDP1406	Carnitine C14:1	FA	265857	274205	142396	1.33231e+06	420971	608484	363244	1.22196e+06	372429	141210	318087	69196.4	61362.4	99774.2	55419.3	38682.2	190956	366184	1.66157	0.0223393	0.0985692	3.7303	1.89929	up
MEDP1407	Carnitine C14:2	FA	174106	139036	109196	310257	206667	198025	173599	325858	173951	42199.5	112831	53592.3	26151.8	19159.6	2619.96	28778.4	46116.8	74325.1	1.79798	9.98638e-05	0.00397597	4.46232	2.15779	up
MEDP1408	Carnitine C14:3	FA	189853	79814.6	64374.7	440344	92948.6	102954	77959.8	239241	132735	91172.4	93684.7	12675.5	11143.6	15552.5	10702.7	12330.2	72228.4	95123.4	1.61601	0.025452	0.105903	3.42542	1.77628	up
MEDP1412	Carnitine C13:1	FA	277972	167333	70445.2	145970	236242	116493	139226	206055	195319	94785.1	198235	35894.4	66191.7	59620.5	47580.5	50427.2	163586	176955	1.31142	0.0252825	0.105903	1.74085	0.799789	up
MEDP1414	Carnitine C12:1	FA	512891	221794	129189	602361	243445	180682	227969	588092	430470	153607	205185	39472.2	64589.1	62193	36510.4	74163.5	92865.1	149592	1.8164	0.00329842	0.0317241	3.57205	1.83675	up
MEDP1434	Carnitine C4:DC	FA	277469	256076	241835	310351	162841	243331	242783	270497	248909	216105	174223	190454	154119	108625	57941.1	128694	294570	228088	1.2952	0.0129489	0.0717278	1.45161	0.537656	up
MEDP1440	Carnitine C5:0	FA	1.92631e+06	2.34877e+06	1.38731e+06	1.94115e+06	1.43861e+06	1.49295e+06	2.0436e+06	2.0472e+06	1.94197e+06	5.03633e+06	5.03934e+06	3.98893e+06	4.80231e+06	6.75248e+06	2.87194e+06	4.23116e+06	4.61521e+06	4.37347e+06	2.15917	2.07877e-05	0.00169469	0.397205	-1.33204	down
MEDP1506	Leu-Val	Amino acid and Its metabolites	59119.5	75622	63560	77248.4	69716	66599.7	51416.6	55456	45147.7	42535	39634.6	36983.4	46861.8	46567.2	35018.1	40126.4	41982.3	40275.6	1.98624	0.000224795	0.0072613	1.52408	0.607939	up
MEDP1511	Met-Glu	Amino acid and Its metabolites	278371	254642	283945	330589	219206	375181	330082	333597	237095	183000	208609	192288	286571	241271	255444	171089	292311	271994	1.29988	0.0197934	0.0925855	1.25689	0.329859	up
MEDP1512	Phe-Val	Amino acid and Its metabolites	480699	522728	393164	445128	376490	662300	511805	324446	435557	376779	447770	245884	307940	371911	359755	266961	297058	382250	1.47378	0.00813772	0.0566332	1.35861	0.442126	up
MEDP1518	Carnitine C10:1	FA	87558.7	98855.6	69461.9	146319	109522	83500.8	107345	150537	94473.3	64460.3	79744.1	38433.4	30282.2	23691.9	31014.9	37812.2	41340.8	58298.8	1.93989	8.04594e-05	0.00350707	2.33923	1.22604	up
MEDP1529	Carnitine C14:2:DC	FA	79336.4	119053	32862.3	226486	98922	168195	79256.8	269683	80640.1	36181.1	73787.4	21898.6	17689.1	26973.3	31054.3	42805.5	43986.7	67132.1	1.73274	0.00926065	0.0612133	3.19338	1.67509	up
MEDP1644	Aniline	Alcohol and amines	1.3844e+06	821266	749894	1.08001e+06	592765	945736	1.25457e+06	1.14131e+06	798234	1.2363e+06	1.36509e+06	1.18961e+06	1.31407e+06	1.23116e+06	1.06916e+06	1.25672e+06	1.19655e+06	1.17612e+06	1.33663	0.0202837	0.0930984	0.794597	-0.331705	down
MEDP1658	LPC(O-18:1)	GP	341686	300394	343721	520440	432912	407690	641209	392463	382366	446432	512201	344324	500755	668511	466677	589701	1.00685e+06	813069	1.21063	0.0414021	0.144713	0.703537	-0.507301	down
MEDP1742	Ala-Phe	Amino acid and Its metabolites	587649	449068	330078	441934	381308	565658	427830	291239	474269	386252	343153	251061	312011	351760	279275	219621	372476	450948	1.32197	0.0168732	0.0844644	1.33118	0.41271	up
MEDP1776	Leu-Ala	Amino acid and Its metabolites	126447	141862	73929.4	132070	117230	152440	106386	138433	104510	136590	123483	55292.9	65419.3	87259.9	86702	31850.3	102995	112134	1.17844	0.033827	0.126694	1.36369	0.447517	up
MEDP1780	Leu-Phe	Amino acid and Its metabolites	99837.4	55094	65048.8	91257.5	60267.3	73549.3	72182.6	64097	44225.8	57911.1	59853.1	50618.2	54868.8	55202.3	43489.5	45230.2	72053.2	54100.6	1.18418	0.0417572	0.144713	1.26804	0.342603	up
MEDP1802	Proline betaine	Amino acid and Its metabolites	4.98564e+06	4.21648e+06	4.92526e+06	3.67043e+06	3.27329e+06	3.95861e+06	4.15456e+06	3.97446e+06	5.32728e+06	5.74396e+06	8.82817e+06	1.39187e+07	1.35989e+07	1.48496e+07	1.309e+07	1.73853e+07	5.95058e+06	5.80343e+06	1.92063	0.00186229	0.02725	0.388087	-1.36555	down
MEDP1885	Pro-Ile	Amino acid and Its metabolites	17025.5	16105.7	25853.9	19529.5	29177.1	13747.5	15071	14656.8	17447.9	13548.5	12411.4	11723.8	7786.67	1287.53	1287.53	12712.2	12389	1287.53	1.42636	0.00082165	0.0163566	2.26529	1.1797	up
MEDP1889	Ser-Phe	Amino acid and Its metabolites	99628	122393	74104.1	76456	161004	68484.1	83186.4	90845.9	146314	71275.9	80926.5	83485.7	54387	95229.7	49840.2	41343.6	83191.3	72486	1.31806	0.0249185	0.105334	1.45913	0.545113	up
MEDP1894	Tyr-Leu	Amino acid and Its metabolites	94370.6	93359.5	53809.1	62582.8	84594.4	93603.9	83127.8	89554	128503	42371.7	45495	60267.4	74198.9	68386.2	36193	44531	32071.7	56264.1	1.72195	0.000860784	0.0169386	1.70409	0.769001	up
MEDP1911	Phe-Trp	Amino acid and Its metabolites	1.1234e+06	1.02276e+06	885608	1.18607e+06	714118	1.408e+06	1.17409e+06	841256	993369	604551	818066	684027	801360	1.00145e+06	715823	527213	825998	711317	1.59157	0.00345355	0.0318438	1.39745	0.482795	up
MEDP1915	N-Methylisoleucine	Amino acid and Its metabolites	70293.2	22908.4	64923.8	71553.2	35526.2	47010.1	67519.1	114742	70239.3	108775	18573.8	195490	137286	143674	121467	157314	88068.3	117001	1.10892	0.00861147	0.0592082	0.519208	-0.945616	down
MEDP2005	1-Aminocyclohexanecarboxylic acid	Organic acid and Its derivatives	506237	327344	317847	319197	187106	288119	448658	287072	272800	484337	535586	1.24729e+06	1.40217e+06	1.51202e+06	1.12706e+06	1.69686e+06	449827	486142	1.82349	0.00404637	0.0354251	0.33042	-1.59763	down
MEDP2104	3-Aminoquinoline	Benzene and substituted derivatives	1.10866e+06	954530	795107	940834	870164	870255	869143	1.11389e+06	910600	1.06387e+06	1.05833e+06	1.18985e+06	1.15462e+06	1.43135e+06	1.20526e+06	1.19953e+06	777622	1.15685e+06	1.34819	0.0111157	0.0664554	0.823772	-0.279683	down
MEDP2116HN	2',6'-Dihydroxyacetophenone	Benzene and substituted derivatives	1.90401e+07	1.44015e+07	1.70817e+07	1.61253e+07	9.82583e+06	1.99516e+07	2.30018e+07	2.33046e+07	1.64431e+07	4.74064e+07	3.94445e+07	2.18334e+07	3.42115e+07	4.55995e+07	3.46867e+07	5.16003e+07	3.48675e+07	4.34546e+07	2.00815	3.71886e-05	0.00206961	0.450789	-1.14948	down
MEDP2121	1-Aminopentadecane	Organic acid and Its derivatives	150638	234839	276389	162962	190358	209173	174465	258037	206359	184273	132002	141003	109334	118026	153577	126688	139305	184695	1.65381	0.00211711	0.0283164	1.44559	0.531655	up
MEDP2123	11beta-Hydroxyprogesterone	Hormones and hormone related compounds	55625.7	4197.23	86428.2	33053.3	51809	53117.7	61820.9	50186.7	52388	56901.8	111010	77824.3	138608	100890	94289.9	94587.5	59585.4	28412.4	1.05729	0.019566	0.0920249	0.588665	-0.764482	down
MEDP2138	6-Methylhept-5-en-2-ol	Benzene and substituted derivatives	81403	79266.7	51993.4	113260	106011	96146	181828	85043.1	286507	1921.71	13933.5	16137.9	1921.71	11814.3	9608.55	1921.71	25080.1	20265.3	2.03401	0.00185178	0.02725	10.54	3.39781	up
MEDP2298	Indole-3-Acetic Acid	Heterocyclic compounds	1.38808e+06	1.30719e+06	962656	703931	962879	934642	1.07622e+06	1.33991e+06	1.05168e+06	1.3967e+06	1.72322e+06	1.8346e+06	2.4555e+06	3.26324e+06	1.67576e+06	1.99369e+06	2.03632e+06	1.77692e+06	1.92476	0.000691907	0.0150912	0.535757	-0.900349	down
MEDP2302	N-Acetyl-L-methionine	Amino acid and Its metabolites	43523.5	43345.8	22594.7	54909.7	36959.8	36078.8	26794.6	39909.9	34128.6	31429.7	38973.6	22699.2	17404.1	33038.6	28132.3	19613.9	31741.7	21261	1.34695	0.0197205	0.0924974	1.38458	0.469452	up
MEDP2320	N(6),N(6)-Dimethyl-L-lysine	Amino acid and Its metabolites	240606	157355	161288	243213	95155.2	184910	274225	269164	317699	409073	402468	239756	368338	207028	289509	371392	301330	281377	1.37353	0.00750322	0.0535229	0.677154	-0.562445	down
MEDP2358	Pro-Glu	Amino acid and Its metabolites	233870	333578	224257	308447	292218	364287	266362	232521	162748	143572	168318	62095.9	115514	114133	109337	64340.2	216659	188443	1.79855	0.000132447	0.0046663	2.04521	1.03225	up
MEDP2363	Arg-Ile	Amino acid and Its metabolites	174709	132217	120190	141025	111413	130325	167004	183515	134377	121285	113284	135600	119974	120445	47634.2	74287.8	120206	89187.2	1.34736	0.00700781	0.0506218	1.37463	0.459048	up
MEDP2364	4-Amino-5-hydroxymethyl-2-methylpyrimidine	Heterocyclic compounds	329049	308287	207981	468218	238079	491106	414343	478192	419496	269908	198738	248918	370769	240047	500153	213490	143911	175253	1.2135	0.0455599	0.15354	1.42079	0.506694	up
MEDP2371	Lys-Ile	Amino acid and Its metabolites	693130	633233	401516	708746	485653	462461	818053	576191	653772	606397	432427	212563	218319	343492	175690	180803	818554	608702	1.2994	0.0403707	0.142799	1.51038	0.594911	up
MEDP2426	Proline-Hydroxyproline	Amino acid and Its metabolites	3.57427e+06	3.09684e+06	2.08488e+06	3.1225e+06	1.9915e+06	2.62758e+06	2.93008e+06	3.03318e+06	2.52313e+06	2.47432e+06	1.6421e+06	1.25119e+06	1.09119e+06	1.31263e+06	889924	1.03109e+06	2.17368e+06	1.84817e+06	1.82709	0.000133556	0.0046663	1.82175	0.865321	up
MEDP2452	Ile-Ile	Amino acid and Its metabolites	78989.9	99145.8	88789.3	93265	79646.8	143402	92735.7	89089	105996	60552.9	89660.9	52857.8	57239.8	51448	59501	55553	45748.9	73818.1	1.86308	0.000408627	0.0105926	1.59424	0.672866	up
MEDP2494	Thr-Arg	Amino acid and Its metabolites	485976	530318	484273	549992	521957	497166	469336	432325	477784	460562	457908	448530	434153	377687	481933	482055	440024	425946	1.42056	0.00737884	0.0528559	1.10984	0.150353	up
MEDP2525	2-Amino-2-methyl-1,3-propanediol	Alcohol and amines	421839	451572	393059	402676	420864	417926	438372	444107	413636	496519	557304	390159	440011	497478	409935	476274	456853	448739	1.15893	0.0447128	0.152913	0.911527	-0.133642	down
MEDP2528	Cycloleucine	Amino acid and Its metabolites	1.44525e+07	1.38763e+07	1.11498e+07	2.1878e+07	8.91967e+06	1.47698e+07	1.70726e+07	1.72704e+07	1.68844e+07	1.35335e+07	1.84137e+07	5.40932e+07	6.71576e+07	5.20532e+07	4.68749e+07	5.46109e+07	1.20284e+07	1.1164e+07	1.27766	0.0206709	0.0943694	0.413038	-1.27565	down
MEDP2555	Pro-Asn	Amino acid and Its metabolites	311025	268581	133030	229378	170741	227032	204257	252028	219061	253273	174573	142226	98673.1	87920.3	86572.6	99991	159505	132848	1.59192	0.00324433	0.0316813	1.63092	0.705685	up
MEDP2565	Phe-Ala	Amino acid and Its metabolites	973693	596869	496683	578496	627279	748826	607351	411828	721200	572236	430829	328356	363570	481646	354238	275406	466372	670396	1.45626	0.00963777	0.0629765	1.46136	0.547314	up
MEDP2567	Pro-Gln	Amino acid and Its metabolites	278781	276052	124377	190166	241478	202046	275794	251969	287530	193617	178983	117458	120375	117874	118924	82504.9	241768	169072	1.54314	0.00267386	0.0292433	1.58752	0.666776	up
MEDP2607	Hyp-Trp	Amino acid and Its metabolites	47662.6	75809.2	67818	44742.7	70303.9	62594.5	54168.7	72189.4	58616.9	46669.1	38184.5	58202.2	3794.36	31966.2	27589.8	3794.36	53199.7	33609	1.31004	0.00210587	0.0283164	1.86495	0.899133	up
MEDP2659	2-Carboxybenzaldehyde	Benzene and substituted derivatives	130836	51977.1	90762.1	46058.8	30926.8	46587.6	71085.6	102144	77449.5	128114	154088	117083	121920	94799.8	144727	159126	164104	119672	1.74412	0.000306531	0.00904796	0.538226	-0.893717	down
MEDP2737	N-Tetradecanoyl-L-homoserine lactone	FA	201379	74734.6	89299.2	267256	138245	102146	131901	258332	237100	63434.8	73007.7	26212.9	48379.6	17882.8	39856.8	43869.3	179537	56172.4	1.71303	0.00327953	0.0317206	2.73618	1.45216	up
MEDP2738	2-Hexadecanoylthio-1-ethylphosphorylcholine	FA	1.98437e+06	1.83212e+06	2.53283e+06	2.01218e+06	1.88088e+06	2.25305e+06	2.416e+06	1.78711e+06	1.89037e+06	2.65746e+06	3.84106e+06	2.87152e+06	3.04341e+06	6.78284e+06	1.73095e+06	3.59188e+06	5.55587e+06	5.01967e+06	1.64481	0.00870883	0.0594005	0.529679	-0.916809	down
MEDP2796	7-Ketocholesterol	Hormones and hormone related compounds	377759	380836	310545	440516	506578	474827	604054	420604	890891	197534	213597	268057	232117	244136	313811	294928	239730	254078	1.92671	0.00303223	0.0307213	1.95156	0.964631	up
MEDP2798	Cortisone	Hormones and hormone related compounds	137815	102073	135882	155059	89159.4	133978	123542	85717.6	124138	69481.4	99261.4	4186.94	62300.6	20934.7	133980	50266.6	107151	87114.8	1.17185	0.00777067	0.0550718	1.71325	0.776739	up
MEDP2810	n-Oleoylethanolamine	FA	5658.75	16708	6789.44	20382.3	19084.7	20940.8	19913.9	12797	4293.07	624.074	624.074	624.074	6006.83	624.074	3120.37	5979.51	3991.76	5598.74	1.74685	0.00103768	0.019739	4.65435	2.21858	up
MEDP2837	LPC(19:1/0:0)	GP	122622	91149.6	171008	97044.6	167052	188557	143526	93023.5	179601	200376	186328	113780	154007	188062	161324	172970	229709	268875	1.21653	0.0314732	0.122983	0.748216	-0.418473	down
MEDP2841	LPC(O-18:0)	GP	705717	804538	926719	1.21888e+06	968854	1.22332e+06	1.35267e+06	1.03912e+06	883566	1.3597e+06	1.56042e+06	1.05513e+06	1.13926e+06	2.03373e+06	866593	1.20569e+06	2.24123e+06	2.62588e+06	1.30916	0.0270425	0.109708	0.647616	-0.626789	down
MEDP3013	Tenamfetamine	Heterocyclic compounds	7.30107e+07	3.25499e+07	4.01286e+07	3.53434e+07	1.73571e+07	2.38695e+07	5.34817e+07	3.98573e+07	4.68938e+07	8.84566e+07	9.04163e+07	5.1986e+07	6.52261e+07	4.21101e+07	5.27778e+07	6.77145e+07	8.97505e+07	7.42127e+07	1.57429	0.00265385	0.0292433	0.582176	-0.780473	down
MEDP3054	Hydroxyprolyl-Glutamine	Amino acid and Its metabolites	1.01389e+06	802357	465209	522158	469040	517409	847160	579011	755933	706826	460780	247183	205289	391285	189836	215951	829633	450035	1.36665	0.0237176	0.102562	1.61549	0.691971	up
MEDP3663	N-(2-Acetamido)iminodiacetic acid	Organic acid and Its derivatives	215590	208883	271109	165192	286066	261796	184885	425170	270814	227442	258993	156766	164331	94800.5	202606	141049	170620	208795	1.23867	0.0297713	0.117439	1.40858	0.494239	up
MEDP3695P	Erythrohexulose	Carbohydrates and Its metabolites	2.21309e+06	2.10887e+06	2.47258e+06	2.30935e+06	2.39844e+06	2.34861e+06	1.9704e+06	2.32322e+06	2.59697e+06	1.76751e+06	1.78627e+06	1.65696e+06	1.78829e+06	1.65441e+06	2.01144e+06	1.61168e+06	1.88664e+06	1.82831e+06	2.06553	6.3853e-06	0.00114085	1.29703	0.375215	up
MEDP3743	N-Acetylproline	Amino acid and Its metabolites	519498	298687	502549	462060	239622	345179	385233	199166	387552	514220	303658	1.28334e+06	1.14214e+06	921836	924350	898354	428053	468092	1.52199	0.00909754	0.0603682	0.485114	-1.04361	down
MEDP3881	4-Methoxytyramine	Benzene and substituted derivatives	332876	401237	408535	368150	545709	724788	513183	578702	646643	599351	663248	676503	653701	693955	710932	1.13548e+06	639547	514105	1.39679	0.0170691	0.0847023	0.718936	-0.476065	down
MEDP4123	2-Aminopropiophenone	Aldehyde,Ketones,Esters	510939	551874	413827	502610	410557	422388	524494	618924	460803	605695	538660	667780	640201	799533	633118	606131	400419	622419	1.32976	0.0123075	0.0693107	0.800952	-0.320212	down
MEDP4124	5,6,7,8-Tetrahydroquinolin-2(1H)-one	Aldehyde,Ketones,Esters	9.10138e+06	9.6689e+06	7.3802e+06	8.38817e+06	7.19588e+06	7.79182e+06	8.02702e+06	1.08711e+07	7.21507e+06	9.54456e+06	8.87026e+06	1.17374e+07	1.06519e+07	1.38834e+07	1.10963e+07	1.12074e+07	7.21964e+06	9.93544e+06	1.30927	0.0166092	0.0841146	0.803424	-0.315766	down
MEDP4126	2-Aminobenzamide	Benzene and substituted derivatives	8.94062e+06	9.76365e+06	1.09094e+07	9.66385e+06	1.02369e+07	1.09671e+07	1.06172e+07	1.06189e+07	1.02767e+07	1.04425e+07	1.14187e+07	1.27853e+07	1.18643e+07	1.23586e+07	1.09958e+07	1.04594e+07	1.02249e+07	1.06957e+07	1.3504	0.015779	0.0813662	0.908629	-0.138237	down
MEDP4129	(-)-Hygroline	Heterocyclic compounds	698078	563640	703305	597499	448336	562944	704426	564888	791140	796618	1.14663e+06	1.90176e+06	1.77677e+06	2.12319e+06	1.81935e+06	2.38158e+06	861579	823370	1.87809	0.00229584	0.0288272	0.413346	-1.27458	down
MEDP4136	N,N,N',N'-Tetramethyl-P-phenylenediamine	Benzene and substituted derivatives	393749	376354	356124	322532	418369	407525	324590	318088	269568	423332	438298	632543	474646	653987	473775	413979	397807	349606	1.49789	0.00956823	0.0627617	0.748454	-0.418014	down
MEDP4145	xi-5-Dodecanolide	Aldehyde,Ketones,Esters	83632.5	87765.8	73133.2	62273	84094.3	72110.3	60791.1	67168.8	90763.8	58588.4	63225.2	74363.7	54234.6	69449.8	62491.5	54612.6	78668.9	47656	1.31229	0.0187164	0.0897546	1.21027	0.275326	up
MEDP4157	12-Oxo-2,3-dinor-10,15-phytodienoic acid	Organic acid and Its derivatives	34218.3	26083.4	2801	20178.4	37649.1	30632.3	2801	50686.8	32585.7	44091	43853.6	67910.5	58123.9	29319	49977.3	45659.9	52410.4	55597.1	1.21304	0.00258859	0.0292433	0.531693	-0.911336	down
MEDP4176	Dyphylline	Heterocyclic compounds	1.08468e+06	1.328e+06	1.52931e+06	1.30415e+06	2.12823e+06	2.39242e+06	2.28717e+06	1.02239e+06	1.29226e+06	714440	990852	919001	922087	1.00729e+06	1.44821e+06	1.08203e+06	1.70618e+06	847879	1.34808	0.0234543	0.102173	1.49083	0.576119	up
MEDP4199	7-[2-(3-Hydroxyoctyl)-5-oxopyrrolidin-1-YL]heptanoic acid	FA	236874	178676	9801.84	595753	180683	230641	351529	600887	361588	9801.84	9801.84	9801.84	9801.84	9801.84	9801.84	9801.84	9801.84	169876	1.91099	0.00253967	0.0292433	11.0613	3.46745	up
MEDP4231	1-Octadecyl Lysophosphatidic Acid	GP	2178.03	16022.3	70813	26414.6	2178.03	2178.03	26373.3	2178.03	28989.5	33113.9	115640	81136.6	202481	176470	177163	324694	11724.1	27021.1	1.62513	0.0133863	0.073689	0.15427	-2.69647	down
MEDTN01418N	2-Hydroxyoctadecanoic acid	FA	538.659	538.659	13460.5	23376.8	25626.9	40512.4	41149.5	80630.2	77925.4	75708.8	89060.3	86660.5	44788.9	117123	100839	72535.8	63622.7	55595.6	1.24801	0.00267417	0.0292433	0.430294	-1.21661	down
MW0002269HN	2,4-Dihydroxybenzoic acid	Benzene and substituted derivatives	7.55861e+06	5.59015e+06	5.53905e+06	4.62626e+06	1.5883e+06	5.1058e+06	5.67685e+06	5.42439e+06	5.41556e+06	1.52836e+07	2.18717e+07	6.32811e+07	7.1314e+07	8.60784e+07	3.74761e+07	5.42396e+07	9.78257e+06	1.49735e+07	1.99747	0.00459373	0.0373161	0.124298	-3.00812	down
MW0005094P	4-Hydroxybenzeneacetonitrile	Benzene and substituted derivatives	981873	639455	655108	475069	529679	953909	653434	667216	879089	964067	871267	2.13947e+06	1.62412e+06	1.4073e+06	1.04916e+06	1.73867e+06	906843	976405	1.71337	0.0045543	0.037306	0.551055	-0.859732	down
MW0005161N	4-Methoxy-3-(sulfooxy)benzoic acid	Benzene and substituted derivatives	28987.4	14819.7	25602.3	33053.6	16226.4	20912.2	21683.7	17864.3	22950.9	56486.8	85642.3	35966.1	34018.3	41763.9	33228.7	53972.2	64748.3	62349.9	1.95065	0.000776289	0.0161978	0.431676	-1.21198	down
MW0005761N	5,5'-Dehydrodivanillate	Benzene and substituted derivatives	47273.7	28753.2	17463.2	35239.8	20842.9	34094.4	96130.2	105613	30014.7	11931.7	127543	964543	892673	1.42069e+06	960544	1.39593e+06	25460	25235.4	1.27444	0.0167392	0.084287	0.0713232	-3.80949	down
MW0005990HN	Aloin	Benzene and substituted derivatives	26592.1	26054.4	8678.81	9977.73	10044.7	11342.7	29747.2	42034.9	1011.39	220455	236934	32554	9881.84	20408.8	13593.6	13210.9	260042	222468	1.19798	0.0370501	0.134671	0.160735	-2.63725	down
MW0006100N	Aurin	Benzene and substituted derivatives	23347.4	82584.4	74426.8	98985.1	104850	72272.7	245727	94253.6	239877	1557.46	54003.9	20732.6	44169	33292.5	34625.6	50986.9	39976.5	30345.1	1.39666	0.0129784	0.0717278	3.34633	1.74258	up
MW0006566N	Chrysophanol	Benzene and substituted derivatives	39295.8	35207.6	112418	151273	130912	342752	199808	360763	315341	427702	519239	567243	298138	596235	554698	449945	541572	334359	1.62748	8.18787e-05	0.00350707	0.393499	-1.34557	down
MW0008791N	2-(acetylsulfamoyl)benzoic Acid	Benzene and substituted derivatives	1.68535e+06	4.0286e+06	2.22557e+06	4.5367e+06	2.19589e+06	4.77362e+06	3.88951e+06	4.75383e+06	7.95452e+06	1.33569e+06	2.86594e+06	258150	1.81956e+06	316611	446456	2.12071e+06	3.05763e+06	1.53933e+06	1.50342	0.00480809	0.0384647	2.61943	1.38925	up
MW0009246N	O-Desmethylnaproxen	Benzene and substituted derivatives	551268	399125	391979	442902	221585	602182	559391	510635	474205	634750	793328	445597	1.78453e+06	377567	1.46867e+06	1.51633e+06	809893	1.01162e+06	1.493	0.0142597	0.0770115	0.469705	-1.09017	down
MW0009655P	Reboxetine	Benzene and substituted derivatives	450932	187782	289220	49439.1	411300	190864	128933	255693	316440	143667	133390	51300	98166.2	114370	143861	103000	104194	106550	1.33223	0.0108642	0.0664554	2.28403	1.19158	up
MW0009695N	Rubiadin	Benzene and substituted derivatives	965123	601188	504338	714502	207172	421613	1.13239e+06	1.06181e+06	1.19666e+06	447931	400446	4994.93	72696.2	83980.3	111407	80440.2	691658	330052	1.4416	0.00268543	0.0292433	3.06026	1.61365	up
MW0010618N	Lyoniresinol 9'-sulfate	Lignans and Coumarins	31824.7	60855.7	31717.5	23995.3	19715.4	18775.3	49815.5	46435.6	22417.8	200578	238541	52303.4	32881.9	24074.5	58300.5	18314.1	267756	146921	1.21196	0.039086	0.139922	0.293894	-1.76663	down
MW0011579N	(R)-10-hydroxystearic acid	FA	31352.7	2712.38	2712.38	24550	2712.38	2712.38	37789.5	20674.1	51036.7	73139.6	52229.2	92680	90213.6	88463.7	110753	95573.5	73415.3	41491.2	1.72979	1.16579e-05	0.00143444	0.245491	-2.02626	down
MW0011790HN	1-(1Z-octadecenyl)-2-(4Z,7Z,10Z,13Z,16Z,19Z-docosahexaenoyl)-sn-glycero-3-phosphocholine	GP	268042	224770	200170	210253	206755	181323	232118	186851	198677	182870	172275	124901	189016	180681	196245	201570	172088	187882	1.34444	0.0108311	0.0664554	1.18751	0.247944	up
MW0012276HN	3,3,4,4-tetradeuterio-7-[(1R,2R,3R)-3-hydroxy-2-[(3R)-3-hydroxyoctyl]-5-oxocyclopentyl]heptanoic acid	Hormones and hormone related compounds	453042	183336	416997	402989	59718.4	739505	525344	256714	281431	207748	120092	47517.8	198042	126140	223669	445618	83981.8	86749	1.18426	0.0247464	0.105126	2.15586	1.10827	up
MW0012568HN	16-phenoxy tetranor Prostaglandin E2	Hormones and hormone related compounds	4.61761e+06	3.1663e+06	5.71054e+06	2.2728e+07	4.7002e+06	4.76335e+06	7.34038e+06	1.38814e+07	1.0445e+07	901637	612969	527402	4.65919e+06	404862	1.29696e+06	2.82269e+06	8.14991e+06	3.17698e+06	1.61423	0.0216737	0.0968809	3.42988	1.77816	up
MW0012975HN	1-Hexadecanoyl-2-octadecanoyl-sn-glycero-3-phosphocholine	GP	2.33746e+06	2.73039e+06	2.50004e+06	2.00999e+06	2.70274e+06	2.285e+06	2.06817e+06	1.97365e+06	2.7859e+06	2.3695e+06	1.97998e+06	2.01765e+06	1.76508e+06	1.6073e+06	2.47891e+06	2.00777e+06	1.30071e+06	1.70924e+06	1.3309	0.0119305	0.0680832	1.24119	0.311724	up
MW0012998HN	LPC(18:0/0:0)	GP	7.12901e+06	8.10283e+06	7.57635e+06	1.24688e+07	8.36546e+06	1.0544e+07	9.70635e+06	1.1937e+07	9.29203e+06	1.13903e+07	1.67911e+07	8.71819e+06	1.1965e+07	1.7873e+07	9.58377e+06	1.18473e+07	2.00765e+07	1.97647e+07	1.40262	0.0126837	0.0711951	0.664962	-0.588656	down
MW0013388N	2a-Hydroxygypsogenin 3-O-b-D-glucoside	Steroids	6770.18	855.405	855.405	855.405	8514.66	855.405	855.405	4277.02	855.405	855.405	9981.29	201703	231954	249728	221152	207587	855.405	855.405	1.35241	0.0136027	0.0746407	0.0219569	-5.50918	down
MW0014010HN	3-Decaprenyl-4-hydroxybenzoate	Benzene and substituted derivatives	3.09986e+06	3.33159e+06	3.42523e+06	2.95389e+06	3.42322e+06	3.70365e+06	3.35146e+06	3.70219e+06	3.19261e+06	3.55174e+06	4.12541e+06	4.31623e+06	5.75229e+06	4.55031e+06	2.6197e+06	2.77035e+06	7.04679e+06	6.68846e+06	1.13671	0.0474624	0.158393	0.728701	-0.456602	down
MW0049852HN	1-Palmitoleoyl-2-pentadecanoyl-sn-glycerol	GL	22886	38874.2	80095.6	132738	42308.5	23860.7	28307.9	46702	45383.7	20904.6	31074.5	20488.8	12880.9	29037.2	15156.7	1314.8	1314.8	14228.2	1.44787	0.0177889	0.0870448	3.14997	1.65534	up
MW0052448HN	Docosahexaenoic acid	FA	1.0304e+06	772546	1.72775e+06	1.94457e+06	1.22958e+06	1.19259e+06	1.20186e+06	1.30926e+06	1.64126e+06	1.02063e+06	731874	349110	118210	326813	469919	414288	119607	364710	1.84419	3.26499e-05	0.00206961	3.07773	1.62187	up
MW0052693N	Ethyl 3-(methylthio)butyrate	Aldehyde,Ketones,Esters	12982	2828.57	342.3	342.3	342.3	342.3	8016.91	342.3	4009.26	11123.1	17114.5	238569	242717	165145	260226	210519	14245.1	15450	1.9363	0.00974351	0.0634254	0.0251452	-5.31357	down
MW0052930HN	Fluprostenol-d4	Hormones and hormone related compounds	18242.5	43227.5	11766.3	92075.2	62754.2	89290.8	130390	12120.9	26737.5	1016	1016	1016	1016	1016	5123.72	1016	1016	5080	2.14608	0.00601418	0.0443805	28.1019	4.8126	up
MW0053671HN	beta-D-glucosyl-N-hexadecanoylsphingosine	SP	2.79315e+07	1.7464e+07	2.07871e+07	1.93556e+07	1.23122e+07	1.48142e+07	3.29939e+07	3.81997e+07	2.58577e+07	1.8282e+07	1.35683e+07	7.08637e+06	1.35309e+07	1.66229e+07	1.35899e+07	1.43667e+07	2.24364e+07	2.27867e+07	1.14457	0.0413733	0.144713	1.47407	0.559803	up
MW0054398P	L-Linalool 3-[xylosyl-(1->6)-glucoside]	FA	82526.7	24157.6	30358.2	28010.5	10250	11009.4	69485	27338.8	40283	188433	159213	206283	286998	214584	254512	266472	166412	107553	2.09311	5.98484e-06	0.00114085	0.174778	-2.51641	down
MW0054584P	LPE(0:0/20:4)	GP	9.60634e+06	7.64649e+06	1.03312e+07	8.89013e+06	9.45126e+06	9.38106e+06	9.9634e+06	6.6974e+06	8.82274e+06	9.20242e+06	1.0391e+07	8.88394e+06	1.21143e+07	1.13444e+07	8.54892e+06	1.24558e+07	1.59832e+07	1.58099e+07	1.34667	0.0230608	0.100972	0.771383	-0.37448	down
MW0054723P	Melibiitol	Carbohydrates and Its metabolites	86420.7	84459.2	59262.2	78433.5	79283.7	60632.4	83688.8	93570.2	73788.3	99457.8	93382	77234.1	107477	85847.3	83271.4	88729.9	85051.3	126957	1.29444	0.0211662	0.0956108	0.825504	-0.276652	down
MW0055663HN	1-octadecanoyl-2-(9Z-octadecenoyl)-sn-glycero-3-phosphate	GP	570506	486836	567146	392358	389527	547667	657462	589428	438382	437513	358773	373028	331405	236999	460966	484352	415226	411569	1.37295	0.0067122	0.0486919	1.3218	0.402509	up
MW0056984HN	1-(11Z-octadecenoyl)-2-(9Z-hexadecenoyl)-sn-glycero-3-phosphocholine	GP	3.50663e+06	4.69753e+06	3.75651e+06	4.64821e+06	4.31581e+06	5.94223e+06	5.16337e+06	6.2175e+06	3.49014e+06	4.72475e+06	7.58851e+06	7.85501e+06	9.03621e+06	1.01299e+07	3.4636e+06	3.89602e+06	8.19024e+06	1.22941e+07	1.25891	0.0219571	0.0973849	0.621301	-0.686637	down
MW0057015HN	1-(9Z-octadecenoyl)-2-pentadecanoyl-glycero-3-phosphocholine	GP	269802	233734	169133	273777	384830	97540.3	290711	134083	320384	181931	131951	4280.03	50774.1	23385.2	120719	190499	290598	39231.8	1.27069	0.0111257	0.0664554	2.10379	1.07299	up
MW0057027HN	PC(18:1(9Z)/20:2(11Z,14Z))	GP	488750	498684	483337	431578	632292	726655	629154	625993	521504	627862	593469	650247	823893	771592	489005	532892	1.0009e+06	941905	1.15585	0.0416796	0.144713	0.783292	-0.352379	down
MW0057055HN	1,2-Dilinoleoyl-SN-glycero-3-phosphocholine	GP	8.15047e+06	8.45391e+06	7.94793e+06	1.14808e+07	5.96675e+06	1.46151e+07	9.82136e+06	1.42499e+07	9.09257e+06	7.77903e+06	1.61298e+07	1.52922e+07	2.15935e+07	2.61343e+07	7.77835e+06	7.78888e+06	1.73939e+07	2.68505e+07	1.09778	0.0401932	0.142465	0.611821	-0.708818	down
MW0057071HN	PC(18:2(9Z,12Z)/22:5(4Z,7Z,10Z,13Z,16Z))	GP	1.69873e+08	1.79978e+08	1.77788e+08	1.58141e+08	1.90283e+08	1.53532e+08	1.73306e+08	1.79488e+08	1.87954e+08	1.71081e+08	1.3456e+08	1.12404e+08	1.14655e+08	1.25784e+08	1.62773e+08	1.66422e+08	1.6298e+08	1.58334e+08	1.46321	0.00649231	0.0472972	1.19966	0.26262	up
MW0057115HN	PC(18:3(9Z,12Z,15Z)/15:0)	GP	3.70649e+06	2.39216e+06	2.74473e+06	2.96346e+06	2.9393e+06	2.23831e+06	4.57368e+06	3.95678e+06	2.74775e+06	3.01441e+06	3.25656e+06	1.35427e+06	1.58007e+06	2.40813e+06	1.77627e+06	2.24482e+06	2.03103e+06	2.8189e+06	1.28805	0.0216496	0.0968809	1.37971	0.464367	up
MW0057341HN	PC(20:3(8Z,11Z,14Z)/P-18:0)	GP	789699	802871	659672	789556	710083	730684	973772	809901	863259	963387	925966	1.04971e+06	1.33479e+06	1.48683e+06	536105	888106	1.33922e+06	1.25534e+06	1.26731	0.0179223	0.0870448	0.729028	-0.455953	down
MW0057547HN	PC(22:4(7Z,10Z,13Z,16Z)/18:0)	GP	481466	538347	554658	691018	468519	783369	685683	637854	574510	558597	744965	718408	830587	704634	566190	775254	617103	900714	1.12117	0.0496342	0.163411	0.843991	-0.244701	down
MW0057580HN	PC(22:5(4Z,7Z,10Z,13Z,16Z)/18:0)	GP	926455	1.40156e+06	859358	1.36379e+06	1.36124e+06	1.52703e+06	1.34349e+06	1.80672e+06	1.48607e+06	1.38029e+06	1.99608e+06	2.03819e+06	2.54971e+06	2.26193e+06	945599	1.65822e+06	1.44122e+06	2.47431e+06	1.16298	0.0260287	0.106861	0.72113	-0.471668	down
MW0057831HN	PC(O-16:0/22:6(4Z,7Z,10Z,13Z,16Z,19Z))	GP	7.77046e+06	5.64736e+06	5.68876e+06	8.80467e+06	5.21552e+06	8.03917e+06	9.36561e+06	1.09055e+07	1.03986e+07	6.70898e+06	1.01197e+07	1.34509e+07	1.953e+07	1.83359e+07	6.36972e+06	7.19429e+06	2.31984e+07	2.26415e+07	1.21049	0.0289037	0.115881	0.563199	-0.828283	down
MW0059085HN	1-hexadecyl-2-(9Z-octadecenoyl)-sn-glycero-3-phosphoethanolamine	GP	327872	230990	300712	352712	219257	360533	451716	463142	382018	218434	253392	141600	293856	366702	247488	263228	272673	332760	1.08724	0.0460553	0.154905	1.29238	0.370026	up
MW0059244HN	PE-NMe(14:0/18:3(9Z,12Z,15Z))	GP	1.66497e+06	1.54507e+06	1.43316e+06	1.56325e+06	2.11523e+06	1.67024e+06	1.72239e+06	909958	1.78307e+06	1.3211e+06	1.42758e+06	907035	1.29969e+06	1.09728e+06	1.25511e+06	1.38409e+06	1.42581e+06	1.25068e+06	1.22158	0.0164348	0.0839893	1.26732	0.341777	up
MW0060240HN	PE-NMe2(15:0/22:6(4Z,7Z,10Z,13Z,16Z,19Z))	GP	490847	551848	547294	517049	493143	485095	458420	577186	644539	464050	492986	440907	403235	317281	431892	466955	522860	570085	1.17833	0.0316974	0.122989	1.1594	0.213377	up
MW0062154N	Prednisone	Hormones and hormone related compounds	58975.2	3108.78	3108.78	3108.78	3108.78	3108.78	51552.6	3108.78	44331.8	81413.7	40267	3108.78	53814.3	3108.78	60144.6	107594	67104.1	65834.6	1.16335	0.0276293	0.111297	0.359693	-1.47516	down
MW0103599P	Inosine triphosphate	Nucleotide and Its metabolites	285791	349880	269266	259688	283233	225244	288048	236228	224922	191498	190688	177973	166840	234423	215483	228002	238887	220655	1.68836	0.00150997	0.0252804	1.2992	0.377628	up
MW0103633HN	Nicotinate mononucleotide	Nucleotide and Its metabolites	410959	428872	354759	443138	427107	468088	460621	378849	531424	360306	432543	382753	401019	351415	333648	389966	417604	418210	1.15047	0.0412893	0.144713	1.11939	0.162706	up
MW0103927N	(4-ethenyl-2,6-dihydroxyphenyl)oxidanesulfonic acid	Organic acid and Its derivatives	530441	304094	284641	319224	187965	298566	427116	321292	334689	1.04829e+06	1.33062e+06	430215	651937	754115	346639	932509	1.38081e+06	1.15798e+06	1.83407	0.00183972	0.02725	0.374453	-1.41714	down
MW0104076HN	[2-hydroxy-6-methoxy-4-(prop-2-en-1-yl)phenyl]oxidanesulfonic acid	Organic acid and Its derivatives	113262	45196.9	75476	36254.9	43263.2	31564.1	43626.4	30665.7	76603.5	97415.1	105604	220968	189448	283149	161676	143407	126240	138554	1.97848	0.000420734	0.0105926	0.33817	-1.56418	down
MW0105409P	Acetic acid	Organic acid and Its derivatives	8.08391e+07	3.51172e+07	4.14144e+07	3.90676e+07	2.10515e+07	2.47984e+07	6.57692e+07	4.75036e+07	4.90884e+07	9.45118e+07	1.03015e+08	5.37266e+07	8.05481e+07	4.74963e+07	6.72101e+07	7.89011e+07	1.06215e+08	8.96964e+07	1.61774	0.00172644	0.0268696	0.560984	-0.833969	down
MW0105562P	Ala-Ser	Amino acid and Its metabolites	7.20978e+07	7.42348e+07	7.36367e+07	7.22326e+07	7.23998e+07	7.07489e+07	6.58096e+07	6.78914e+07	6.55429e+07	6.33237e+07	6.28096e+07	6.513e+07	6.76985e+07	6.69946e+07	6.18514e+07	6.44832e+07	6.4245e+07	6.10769e+07	1.81515	0.000283646	0.00867148	1.09865	0.135733	up
MW0106120P	Carisoprodol	Aldehyde,Ketones,Esters	239980	328170	440996	312655	573777	572966	576234	369338	461582	163175	32635	318410	253777	322004	345982	264105	459541	219266	1.17702	0.0115187	0.0664554	1.6292	0.704165	up
MW0106195HN	Cyanophos	Amino acid and Its metabolites	6.07838e+06	1.28132e+07	8.24008e+06	1.56408e+07	7.66832e+06	1.58635e+07	1.28803e+07	1.47122e+07	2.33817e+07	7.17263e+06	9.34093e+06	1.91653e+06	4.81429e+06	2.12413e+06	3.13144e+06	6.01887e+06	7.81505e+06	6.08374e+06	1.66153	0.00228242	0.0288272	2.42223	1.27634	up
MW0106932P	Glu-Val	Amino acid and Its metabolites	409263	249996	397683	408504	28354.6	28354.6	351791	404072	447072	800577	800829	459850	429753	547944	330129	532939	602162	620899	1.23662	0.00301539	0.0307213	0.531717	-0.911271	down
MW0109039N	Pantethine	Alcohol and amines	47354.1	45610.5	58837	45509.1	38386.1	40477.4	44492.4	34345.8	25819.2	16583.9	20950.2	29419.1	20484	18940	36713.5	18996.9	35508.7	19615.3	1.78104	0.000353081	0.0100308	1.75327	0.810051	up
MW0109096P	Phe-Asp	Amino acid and Its metabolites	2.72769e+06	2.13116e+06	1.19622e+06	1.99882e+06	1.27073e+06	2.02222e+06	2.37548e+06	1.93119e+06	2.18823e+06	2.31935e+06	1.69424e+06	688126	925002	1.28137e+06	879332	783923	2.23115e+06	1.87918e+06	1.18263	0.0489131	0.161659	1.40689	0.492512	up
MW0109431N	Propylene glycol diacetate	Aldehyde,Ketones,Esters	70376.3	152367	101705	155244	150629	213816	146482	132041	306248	84496.4	127930	79571.2	136561	60225.2	50029.6	142122	126194	85182.9	1.22672	0.0369386	0.134671	1.60136	0.679294	up
MW0112167N	2-Hydroxy-4-methoxyacetophenone 5-sulfate	Others	694969	172839	658776	163656	70662	129700	240571	177708	250855	1.77838e+06	3.38893e+06	343057	805203	544469	555011	929718	2.06613e+06	1.07891e+06	1.7768	0.0160857	0.0826988	0.222783	-2.16629	down
MW0112306N	3'-(2''-Galloylglucosyl)-phloroacetophenone	Aldehyde,Ketones,Esters	72653.3	100649	57991.9	67419.2	43737.6	56642.7	65137.1	75497.5	59534.2	78691.3	68061.7	97688.1	92390.9	121704	78327.3	83227.5	60432.7	85085.6	1.21724	0.0339794	0.126694	0.782727	-0.35342	down
MW0114155HN	Erythrose	Carbohydrates and Its metabolites	178806	44195	59952	81944.8	6339.07	38913.1	253974	94868.6	57877.7	179401	204408	1.76845e+06	2.9542e+06	1.75209e+06	1.83037e+06	1.49671e+06	227948	133080	1.7442	0.0129021	0.0717278	0.0774531	-3.69053	down
MW0114926P	Diethylpropion	Benzene and substituted derivatives	2.46952e+07	2.85394e+07	2.05324e+07	2.43216e+07	2.11323e+07	2.13029e+07	2.09588e+07	2.878e+07	2.08485e+07	2.70578e+07	2.44192e+07	3.2672e+07	3.06916e+07	4.03645e+07	3.01877e+07	3.00543e+07	1.91672e+07	2.78199e+07	1.23974	0.0243187	0.104167	0.804435	-0.313952	down
MW0115263N	Sedoheptulose 1,7-bisphosphate	Organic acid and Its derivatives	339224	319318	345145	335953	305865	330006	289210	318977	305631	288827	262009	299366	290381	312214	312852	299450	310000	293924	1.43599	0.00817161	0.0566388	1.08254	0.114422	up
MW0115332HN	Sinigrin	Others	154646	186822	96728.2	167179	172048	281573	361273	219515	359564	110309	139516	71132.4	100693	71139	156656	144175	186483	112892	1.48149	0.012304	0.0693107	1.82924	0.871242	up
MW0115925P	(4-Ethylnaphthalen-1-yl)[1-(5-fluoropentyl)-1H-indol-3-yl]methanone	Aldehyde,Ketones,Esters	368068	278450	586210	193355	449394	560432	472276	315999	517259	907048	605349	664182	630502	1.31847e+06	553042	401250	584874	610443	1.47201	0.0156738	0.0813138	0.596231	-0.746057	down
MW0118233N	Pterin-6-carboxylic acid	Heterocyclic compounds	1.28323e+06	2.14262e+06	1.42878e+06	2.28584e+06	1.75094e+06	2.79865e+06	2.31711e+06	2.68627e+06	4.55404e+06	1.47788e+06	2.15999e+06	277039	1.32187e+06	438947	295914	1.9123e+06	2.44884e+06	1.16492e+06	1.28577	0.0211278	0.0956108	1.84798	0.885947	up
MW0119591HN	3H-1,2-Dithiole-3-thione	Aldehyde,Ketones,Esters	86536.5	132078	134714	105943	103143	156238	109007	129244	140942	181089	231741	216831	156043	179202	155366	190466	167436	105891	1.59694	0.00227443	0.0288272	0.693056	-0.528955	down
MW0120498N	2-Pyridin-4-yl-1,5,6,7-tetrahydropyrrolo[3,2-c]pyridin-4-one	Aldehyde,Ketones,Esters	4.19261e+07	3.36277e+07	3.32576e+07	2.29463e+07	2.02736e+07	4.65655e+07	2.6299e+07	2.87808e+07	4.75055e+07	4.64075e+07	4.5276e+07	1.00646e+08	7.34147e+07	6.66465e+07	4.53974e+07	8.54605e+07	4.48945e+07	4.93513e+07	1.7226	0.00319485	0.0314344	0.540242	-0.888322	down
MW0120548P	4-Hydroxyindole	Heterocyclic compounds	549987	417769	416813	286900	286785	441497	303494	344923	478496	539969	508783	959456	738270	777602	491861	704189	440815	581766	1.72205	0.00219622	0.0288272	0.614112	-0.703427	down
MW0123014N	Azactam	Heterocyclic compounds	220369	172649	159692	173722	140983	243111	224674	180894	202172	181607	180047	76018.4	110436	103940	104800	92410.6	157251	161406	1.53712	0.00308178	0.0307213	1.47122	0.557017	up
MW0123036HN	Benoxacor	Benzene and substituted derivatives	592989	540684	445300	574862	727059	788376	778970	752900	1.19873e+06	455967	585119	190376	291822	182240	117261	536068	753451	328001	1.4873	0.00529899	0.0414458	1.86026	0.895507	up
MW0123311P	Chlorpromazine	Heterocyclic compounds	1.54479e+06	1.39677e+06	1.86681e+06	1.59194e+06	1.40938e+06	1.99329e+06	2.02734e+06	1.74661e+06	2.06162e+06	2.1896e+06	2.39203e+06	1.93205e+06	2.06829e+06	2.36677e+06	2.32784e+06	1.81382e+06	1.86115e+06	2.59611e+06	1.55286	0.00325695	0.0316813	0.800021	-0.32189	down
MW0123475N	Cyclovariegatin	Heterocyclic compounds	330459	334857	166326	251658	173833	233010	438939	638439	130396	305443	1.789e+06	609932	631330	762392	1.10475e+06	1.03498e+06	761972	1.38522e+06	1.79918	0.00267601	0.0292433	0.321754	-1.63597	down
MW0124277P	Gymnodimine	Heterocyclic compounds	498212	683407	584986	1.03532e+06	626407	1.07644e+06	943844	1.20664e+06	616677	817812	1.67514e+06	865549	1.1221e+06	3.05678e+06	980533	1.10643e+06	1.1883e+06	1.64113e+06	1.33742	0.0420838	0.145551	0.583914	-0.776172	down
MW0124435P	Indoxyl	Heterocyclic compounds	445837	410678	389008	294640	266575	420679	300863	330496	466966	407165	462185	957833	785264	658874	532814	872399	443054	497745	1.68176	0.00536152	0.0414458	0.59205	-0.756209	down
MW0124447P	Isatin	Heterocyclic compounds	144771	91510.5	101765	58702.5	78519.3	134882	97292.2	101616	98761.1	98401.2	145424	190656	103774	170659	156409	181516	147463	131468	1.50848	0.0041008	0.0354251	0.684748	-0.546354	down
MW0124528N	Janthitrem E	Heterocyclic compounds	1.12061e+06	1.00849e+06	1.28664e+06	1.34844e+06	1.17808e+06	1.21769e+06	1.18386e+06	949715	874294	1.41112e+06	1.13307e+06	1.23768e+06	1.3765e+06	1.10537e+06	1.1789e+06	1.59371e+06	1.98221e+06	1.39865e+06	1.23848	0.0346952	0.12813	0.818848	-0.288333	down
MW0125631N	Nalidixic acid	Organic acid and Its derivatives	358182	194886	248694	170464	168545	185877	271853	206159	286998	772765	1.01732e+06	274895	491950	466478	249730	703762	934405	886814	1.84165	0.00231139	0.0288272	0.360747	-1.47094	down
MW0125865P	N-NITROSOMORPHOLINE	Heterocyclic compounds	223457	243979	149889	192436	213632	170383	145306	223384	185911	206549	190282	241887	271750	353743	232150	269683	204693	210988	1.19449	0.0334401	0.1261	0.801373	-0.319453	down
MW0126223P	Praziquantel	Heterocyclic compounds	4741.87	70986.1	76615.1	4741.87	4741.87	31163.7	56994	27584	39731	36086.9	124385	117427	171361	154777	138359	132734	93750.6	48145.8	1.59153	0.000772627	0.0161978	0.311988	-1.68044	down
MW0126786HN	Thifensulfuron-methyl	Heterocyclic compounds	5.24894e+06	2.62452e+06	2.98915e+06	2.62017e+06	1.50189e+06	5.33478e+06	2.82668e+06	3.15805e+06	5.31127e+06	5.42476e+06	5.06926e+06	8.49276e+06	7.90143e+06	4.69988e+06	3.52249e+06	5.04458e+06	8.71308e+06	9.40689e+06	1.56441	0.00387254	0.0348936	0.54252	-0.882251	down
MW0126824N	Tofisopam	Heterocyclic compounds	877375	895808	684216	783146	670057	884066	898344	1.07504e+06	1.03943e+06	904968	689957	568142	368804	634216	426030	241511	931534	862352	1.26514	0.0240739	0.103554	1.38738	0.472361	up
MW0127670N	({4-[4,6-dihydroxy-3-(6-hydroxy-3-oxo-2,3-dihydro-1-benzofuran-2-yl)-2-methoxyphenyl]-2-methylbut-2-en-1-yl}oxy)sulfonic acid	Others	835110	737973	1.22028e+06	875110	925138	1.33746e+06	945763	720548	1.09313e+06	475281	1.01679e+06	77044.1	230524	85529.2	378646	327003	477871	608771	1.59651	0.000331699	0.00962489	2.36319	1.24073	up
MW0127995N	(2-methoxy-2-{2-oxo-2H-furo[2,3-h]chromen-8-yl}propoxy)sulfonic acid	Organic acid and Its derivatives	348226	252169	129735	244622	137901	208662	474883	497588	145345	314422	1.64984e+06	631242	647069	721892	919551	948009	665365	1.37536e+06	1.85382	0.00198327	0.0278308	0.30982	-1.6905	down
MW0128600N	[2-ethyl-5-(3,5,7-trihydroxy-3,4-dihydro-2H-1-benzopyran-2-yl)phenyl]oxidanesulfonic acid	Organic acid and Its derivatives	508822	1.60764e+06	358716	478878	743718	1.34736e+06	957432	846879	422853	343867	506146	140016	146163	233177	479984	358935	698284	384200	1.481	0.0169826	0.0845182	2.20991	1.14398	up
MW0128833HN	[5-(7-hydroxy-4-oxo-4H-chromen-2-yl)-2-methoxyphenyl]oxidanesulfonic acid	Organic acid and Its derivatives	108900	218440	94806.3	128753	98405.1	150167	180966	156084	223220	337753	563430	116354	151820	186973	289428	235830	465834	622912	1.42221	0.0191704	0.091321	0.457774	-1.12729	down
MW0129205N	{3-[3-(3,4-dihydroxyphenyl)-3-oxopropyl]phenyl}oxidanesulfonic acid	Organic acid and Its derivatives	90081.2	160381	63706.7	58407.5	90278.9	103864	194433	385844	32836	863540	3.6807e+06	2.97129e+06	2.04836e+06	2.83324e+06	3.11603e+06	2.57206e+06	2.64078e+06	2.51867e+06	2.22193	1.17302e-05	0.00143444	0.0507571	-4.30025	down
MW0129696N	1,6-Digalloyl-beta-D-glucopyranose	Benzene and substituted derivatives	179850	200148	137862	162071	125109	129575	160662	243722	127889	199209	196922	187894	217304	251569	179270	214914	157848	209677	1.27301	0.029266	0.116249	0.808377	-0.306899	down
MW0129884HN	15,17-dihydroxy-11-methoxy-6,8,20-trioxapentacyclo[10.8.0.0(2),.0(3),.0(1),(1)]icosa-1(12),2(9),4,10,14,16,18-heptaen-13-one	Others	187044	303832	142295	292864	148933	321745	291528	351009	261220	163634	701992	586587	562623	452898	926294	914353	457405	392331	1.56354	0.00453391	0.037306	0.44599	-1.16492	down
MW0129941N	1-O-trans-Cinnamoyl-beta-D-glucopyranose	Benzene and substituted derivatives	392115	49656.8	57925.4	335469	25223.7	61980	575694	681668	107588	49075.3	56794.8	12790.2	24708.4	46444.5	33237.6	28091.8	57470.7	55790.3	1.46253	0.0338954	0.126694	6.27689	2.65005	up
MW0131241N	3-(3-hydroxy-4-methoxyphenyl)propanoic acid	Organic acid and Its derivatives	511379	524346	296547	408994	213617	264395	1.56232e+06	317796	632027	662710	686992	892465	2.75094e+06	931146	1.97808e+06	2.47358e+06	1.11704e+06	648985	1.5773	0.0205469	0.0940543	0.389675	-1.35966	down
MW0131362P	3-(4-Hydroxyphenyl)chroman-7-ol	Benzene and substituted derivatives	193976	214077	156806	49867.9	39442.2	50894	229172	313580	33560.1	1.08231e+06	1.41915e+06	203646	83500.3	93032.7	130659	96259.4	1.64792e+06	1.06142e+06	1.1572	0.0483572	0.160441	0.220247	-2.1828	down
MW0131615N	3,4,5-trihydroxy-6-({8-methoxy-2-oxo-2H-furo[2,3-h]chromen-4-yl}oxy)oxane-2-carboxylic acid	Organic acid and Its derivatives	18838.6	12578.5	21054.4	15026.8	8900	15038.4	16154.1	14978.2	21685	20967.8	23390.3	31242.1	44267.4	29300.7	20971.4	41892.7	39975.2	31041.5	1.87177	0.000598166	0.0136541	0.509643	-0.97244	down
MW0132082N	3,4,5-trihydroxy-6-{[3-hydroxy-2-(3-methoxyphenyl)-5-sulfino-3,4-dihydro-2H-1-benzopyran-7-yl]oxy}oxane-2-carboxylate	Organic acid and Its derivatives	88014.6	83841.6	60200.2	51841.7	42870.1	28430.8	81419.5	100072	84885.6	141542	128487	112519	154030	131554	108821	154877	177103	149253	1.87322	7.37721e-06	0.00114085	0.494026	-1.01734	down
MW0132280N	3,4,5-Trihydroxy-6-[2,3,4,6-tetrahydroxy-5-[3-(4-methoxyphenyl)propanoyl]phenoxy]oxane-2-carboxylic acid	Organic acid and Its derivatives	491256	316225	316297	326988	184984	230340	516639	486681	492304	895538	691618	666903	1.00408e+06	760260	686934	1.07807e+06	1.11376e+06	823395	1.98847	7.14547e-06	0.00114085	0.435424	-1.19951	down
MW0135312HN	6-[(6-carboxy-3,4,5-trihydroxyoxan-2-yl)oxy]-2H-1,3-benzodioxole-5-carboxylic acid	Organic acid and Its derivatives	1.83671e+06	1.87262e+06	1.3993e+06	1.96511e+06	2.17041e+06	3.12893e+06	3.2891e+06	2.50818e+06	3.85454e+06	1.38377e+06	1.50026e+06	600276	1.05294e+06	880079	1.24826e+06	1.64394e+06	2.15161e+06	1.12121e+06	1.67552	0.00260064	0.0292433	1.90159	0.927207	up
MW0137237N	8-Prenylnaringenin	Flavonoids	30068.9	41694.2	45014.7	38840.8	29715.1	30807.6	28543.2	11258.7	23703.7	15434	13339.3	21487.5	22096.1	22218.7	24173.8	15040.8	32320.6	10677.5	1.25192	0.0136837	0.0748453	1.58182	0.661583	up
MW0137539N	Butein	Heterocyclic compounds	62306.9	37271.7	58149.3	41171.5	29631.7	71170.3	65075.3	48038.1	88026.7	112571	43695.1	151342	208803	330149	165997	168611	172418	163301	1.81351	0.00201541	0.0278448	0.330177	-1.59869	down
MW0137608N	Casticin	Flavonoids	509948	444391	260858	158755	198514	131999	443174	293601	156069	1.84887e+06	2.04538e+06	362133	114177	681621	302262	140996	2.72329e+06	2.09286e+06	1.11182	0.0359203	0.131401	0.251883	-1.98918	down
MW0139547P	Quercitrin	Flavonoids	2032.75	28545.3	2032.75	2032.75	2032.75	2032.75	26347.7	2032.75	2032.75	55587.3	74502.3	19930.8	25117.1	29069.8	2032.75	2032.75	65479	41097.1	1.39545	0.015295	0.0803221	0.219541	-2.18744	down
MW0139582N	Rhapontin	Heterocyclic compounds	77558.7	20771.8	48779.8	21849.8	24800.8	21641.2	80729	47968.1	52643.8	184843	160548	124597	141783	151823	110606	136308	191086	157550	2.06906	1.14086e-07	4.88287e-05	0.291907	-1.77642	down
MW0139667P	Schisandrin	Heterocyclic compounds	355598	428075	441922	392348	591211	594874	844356	487236	596609	237249	391929	400650	296818	352532	470706	433644	618817	271037	1.20645	0.0430918	0.148437	1.36243	0.446178	up
MW0139726N	biochanin A 7-O-beta-D-glucoside	Flavonoids	995140	121553	163548	549283	42990.4	168376	800105	937528	97553.5	195776	127405	55820.6	91130.8	71302.9	142523	106182	180794	117776	1.10379	0.0451528	0.152913	3.56025	1.83198	up
MW0139843N	Torvanol A	Heterocyclic compounds	919657	888066	1.58019e+06	1.07221e+06	1.13913e+06	1.81847e+06	1.01708e+06	984737	1.31989e+06	607357	1.20905e+06	98453.6	288184	119236	441930	428777	592983	790907	1.59228	0.000502805	0.0117918	2.34645	1.23048	up
MW0140494N	alpha-Eleostearic acid	FA	549766	96439.5	185829	427697	112197	129505	519369	291340	233544	839523	689156	390353	504212	507403	391186	595841	841999	920263	1.63336	0.00127879	0.0228051	0.448189	-1.15782	down
MW0140573N	(2R)-trihomocitric acid	Organic acid and Its derivatives	446894	571754	648431	645547	605290	720008	790765	559413	909672	570393	1.27049e+06	859098	1.51157e+06	1.62793e+06	1.41186e+06	1.40683e+06	671430	791560	1.52624	0.00778468	0.0550718	0.582717	-0.779133	down
MW0141088P	1,2-Bis(4-hydroxyphenyl)-2-propanol	Heterocyclic compounds	849916	98779.9	90991.8	799671	56159.8	141583	1.26448e+06	1.49711e+06	245711	100844	140312	26888.6	74616.8	65776.7	71730.8	55722.8	123231	129125	1.42473	0.0342416	0.127162	6.39951	2.67796	up
MW0141178N	1,5-Anhydro-d-mannitol	Carbohydrates and Its metabolites	285032	231067	322977	253813	227259	206696	262845	291569	258665	335109	356953	415282	330704	327326	320133	365465	342145	308576	1.90706	7.76832e-05	0.00350707	0.754402	-0.406594	down
MW0141244N	11β-13,14-dihydro-15-keto Prostaglandin F2α	Hormones and hormone related compounds	307361	258687	106153	209600	122085	176507	435117	528878	158314	284234	1.3561e+06	571133	520290	611827	919317	871295	609049	1.1655e+06	1.7984	0.00164224	0.0267531	0.333302	-1.5851	down
MW0141988HN	2,3-Bis-(O-phytanyl)-sn-glycero-1-phospho-L-serine	GL	881901	1.05117e+06	1.32611e+06	1.01446e+06	1.25571e+06	842688	933900	802547	916585	768463	809696	870601	872419	639148	838942	796316	1.01666e+06	990938	1.1132	0.0448786	0.152913	1.18701	0.247334	up
MW0142032N	2,4,5-Trichlorocyclohexa-2,5-dien-1-ol	Others	2.25037e+06	1.90448e+06	1.83133e+06	1.21467e+06	1.18385e+06	2.31894e+06	1.51947e+06	1.4739e+06	2.41663e+06	2.4828e+06	2.46057e+06	5.36017e+06	3.99787e+06	3.49326e+06	2.39166e+06	4.48101e+06	2.53048e+06	2.70348e+06	1.77974	0.00247663	0.0292414	0.538894	-0.891926	down
MW0142409N	2'-Hydroxy-1,1'-biphenyl-2-sulfinic acid	Benzene and substituted derivatives	81498.7	39335.2	72905.7	51996	40085.7	66744	52939.6	59164.1	91824.5	191046	167049	352528	473375	228422	401461	433773	156914	263298	2.16491	0.000366707	0.0100308	0.208591	-2.26125	down
MW0142610N	3-(4-Chlorophenyl)-2H-1-benzopyran-2-one	Benzene and substituted derivatives	22612.1	112854	220714	94419.9	40129.1	303258	57692	167963	618777	1000.9	20702.5	8863.97	1000.9	12909.3	12474.5	29342.6	1000.9	12787.4	1.85001	0.0255478	0.105903	16.3706	4.03304	up
MW0142650N	3,3'-Bipyridine-2,2',5,5',6,6'-hexol	Heterocyclic compounds	72777.2	32558.8	40841.9	17378	12159.2	1816.09	41901.2	27512.1	50620.7	168920	224144	75273.7	397045	112543	210044	223114	325003	207770	1.90195	0.000448769	0.0109756	0.15308	-2.70764	down
MW0143014N	3-Ketosucrose	Carbohydrates and Its metabolites	818890	788590	850796	673952	740081	748290	687158	739495	1.02589e+06	689719	707128	662322	479811	692163	673937	567780	662273	665585	1.50369	0.00542145	0.0414458	1.21936	0.28612	up
MW0143181HN	4,4'-Biphenyldithiol	Benzene and substituted derivatives	29027.8	43948.4	123263	25986.5	129840	63436.8	22809.1	36569.9	126584	22353.2	22831.4	8740.05	23560.5	1071	7934.72	9439.12	42044.4	36187.9	1.42307	0.0156535	0.0813138	3.45347	1.78805	up
MW0143240N	4-Acetamido-4'-isothiocyanostilbene-2,2'-disulphonic acid	Organic acid and Its derivatives	50479.8	44142.4	47544.7	26064.3	38706.3	65626.2	31569.4	55975.5	56506.4	55746.4	53630.8	91317.2	89959.2	67670.3	55336.4	100626	53214.6	49302.4	1.40477	0.0137584	0.0750137	0.675442	-0.566095	down
MW0143701HN	5'-Deoxy-5'-methylthioinosine	Nucleotide and Its metabolites	1.59614e+06	2.0656e+06	1.15655e+06	2.11078e+06	2.58244e+06	5.69382e+06	3.9664e+06	3.34257e+06	4.98749e+06	1.83715e+06	2.10548e+06	951010	1.31636e+06	1.53984e+06	1.49137e+06	1.71324e+06	1.76628e+06	1.70931e+06	1.39361	0.0237235	0.102562	1.90587	0.93045	up
MW0144246N	Acetoxy-8-gingerol	Benzene and substituted derivatives	31739.1	13017.4	42527.1	31400.4	32876.9	19918.6	15111.9	26919.5	31013.3	20495	12797.5	2489.45	2489.45	2489.45	15909.6	2489.45	18902.2	28968.9	1.4594	0.00415646	0.0354815	2.28461	1.19195	up
MW0144519N	Ala-Asp-Ser-Glu	Amino acid and Its metabolites	49412.9	25881.3	47581.9	31899.6	23931.4	27901.5	56148.8	43736.3	47274.3	167590	133074	123428	166409	151744	114316	149841	211904	119030	2.22164	1.332e-06	0.000456075	0.264532	-1.91849	down
MW0144821HN	Z-Ala-asp-OH	Amino acid and Its metabolites	267338	272956	254334	362048	228543	328750	326111	341168	278482	231222	285894	118584	187518	272351	227332	179836	261143	293225	1.30387	0.0150362	0.0795036	1.29295	0.370665	up
MW0145280P	Arg-Asn-Leu-Phe-Gly	Amino acid and Its metabolites	111905	25163.4	31134.8	54550.4	18906.1	48898.4	62428.9	44060.3	80287.2	61415.5	114348	59577.3	194023	268606	265043	283975	41058.2	51972.9	1.35244	0.0249996	0.105417	0.356215	-1.48918	down
MW0145557P	Arg-Val-Asn-His-Val	Amino acid and Its metabolites	518516	189661	199206	449009	198244	225863	392672	504787	462512	338841	1.15229e+06	421745	1.48527e+06	1.61727e+06	2.47586e+06	2.2958e+06	281790	270842	1.33168	0.0254936	0.105903	0.303729	-1.71914	down
MW0146189P	Asp-Lys-Leu-Ala-Val	Amino acid and Its metabolites	1.2951e+06	569779	715508	1.40012e+06	315619	765290	1.36382e+06	1.52901e+06	1.21487e+06	703387	622121	398538	593948	439328	275524	569763	943161	1.14005e+06	1.05124	0.0395737	0.141146	1.61263	0.689415	up
MW0147812N	trans-Coumaryl acetate	Benzene and substituted derivatives	400676	280989	208849	252082	159840	240281	253805	309547	424937	680991	604038	1.15291e+06	1.14051e+06	971113	735246	1.25093e+06	944887	680162	2.13876	2.44694e-05	0.00174549	0.310142	-1.689	down
MW0148672N	4,8-Secosenecionan-8,11,16-trione, 15,20-dihydro-12-(acetyloxy)-20-chloro-15-hydroxy-4-methyl-	Carbohydrates and Its metabolites	26346.1	15041.7	18329.6	8453.73	1583.45	14195.6	27176.9	20512.7	29150.5	81441.2	64753.7	224083	234771	262924	195194	244783	84061.3	83960.6	2.01275	0.000726917	0.015556	0.108939	-3.19841	down
MW0148887N	Elymoclavine	Alkaloids	1.21384e+06	627878	641258	838619	342516	536665	1.37251e+06	1.32001e+06	1.46915e+06	501029	631403	18150.1	76585.2	124990	114946	80169.2	781531	382497	1.56349	0.0022148	0.0288272	3.08429	1.62494	up
MW0149067N	Eudesobovatol B	Alcohol and amines	50729.1	108078	99876.6	107216	28469.2	168495	58792.4	97685.3	151937	78161.1	57911.3	1999.72	13217.6	14569.1	1999.72	18981.8	66476.4	75725.8	1.3799	0.00582576	0.0431813	2.64792	1.40486	up
MW0149115N	F4-Neuroprostane (4-series)	FA	50502.4	3189.48	41960.4	26958.2	3189.48	3189.48	28216.5	25469.3	35861.8	58201.7	60705.1	70505.6	73086	66279.8	95486.3	78225.9	57608	37619.1	1.57767	7.37428e-05	0.00350688	0.365619	-1.45159	down
MW0149761HN	Gln-Lys-Phe-Arg	Amino acid and Its metabolites	1.00933e+06	1.0887e+06	1.0023e+06	1.72955e+06	1.12593e+06	1.61136e+06	1.24886e+06	1.78158e+06	1.0904e+06	1.41852e+06	2.33737e+06	1.2563e+06	1.74114e+06	2.21853e+06	1.30953e+06	1.47245e+06	2.56839e+06	2.91569e+06	1.3239	0.0195583	0.0920249	0.67804	-0.560557	down
MW0149953HN	Glu-Asp-Thr-Glu	Amino acid and Its metabolites	241319	148263	138042	138088	79815.8	124785	268422	261897	264190	457002	394697	293601	399298	370830	306674	488663	579794	383863	1.88347	3.16729e-05	0.00206961	0.453084	-1.14215	down
MW0150620N	Goniothalenol	Aldehyde,Ketones,Esters	299534	280559	182207	232193	107353	159270	854138	199299	375494	350982	393972	471728	1.62678e+06	519752	1.02998e+06	1.47313e+06	679006	360837	1.54543	0.0244861	0.104539	0.389514	-1.36025	down
MW0150781HN	Palmitic acid	FA	7.55339e+06	5.80734e+06	6.19745e+06	6.03858e+06	4.9473e+06	5.90943e+06	7.17256e+06	7.1292e+06	7.04201e+06	6.32217e+06	5.64845e+06	3.05235e+06	3.61652e+06	4.3817e+06	5.54154e+06	5.10748e+06	6.89994e+06	5.9153e+06	1.22033	0.02653	0.107922	1.24334	0.314222	up
MW0151054P	His-Phe-Tyr-Asp	Amino acid and Its metabolites	55699.9	81878.2	163124	108945	148316	117091	8353.01	41765	81877.7	78837.2	157326	158147	142843	134714	71065.2	183402	227005	151615	1.06958	0.0296785	0.117343	0.61845	-0.693271	down
MW0151089N	His-Ser-Val-Glu	Amino acid and Its metabolites	93566.7	32702.6	58794.9	34076.6	26454	33038.7	48093.8	37768.1	45925.7	175986	217441	148613	356354	154913	242337	225795	175184	164546	2.20784	4.21143e-05	0.00224268	0.220518	-2.18103	down
MW0151168P	His-Nap-OH	Amino acid and Its metabolites	219410	116504	113937	156967	74596	111992	161663	198607	217696	366196	305187	201835	330893	244129	235892	352050	334256	266507	1.83	5.77262e-05	0.00290668	0.520061	-0.943247	down
MW0151214N	HoPhe-HoPhe-OH	Amino acid and Its metabolites	109363	95953.2	107887	110498	96095.4	137508	121027	110037	112452	118847	104837	67833.2	103229	52547.6	83439.8	75413	104850	110376	1.15239	0.037019	0.134671	1.21847	0.285076	up
MW0151539P	Ile-Phe-Gln	Amino acid and Its metabolites	18063.4	6577.1	11578.9	982.976	982.976	982.976	982.976	8662.9	4914.88	42119	33973.9	30619.9	54292.8	15722.5	33838.6	47996.1	29995.6	23217.1	1.91545	3.61046e-05	0.00206961	0.172332	-2.53674	down
MW0152405P	Leu-Leu-Ser-Pro-Tyr	Amino acid and Its metabolites	1.75386e+06	1.14679e+06	1.34048e+06	1.79935e+06	2.53987e+06	1.14123e+06	1.71165e+06	1.06103e+06	1.60741e+06	1.58114e+06	1.63713e+06	1.88562e+06	2.11956e+06	2.3693e+06	1.06858e+06	3.1009e+06	2.98655e+06	2.73172e+06	1.09128	0.0490719	0.161871	0.723885	-0.466168	down
MW0154625HN	Novamethymycin	Aldehyde,Ketones,Esters	696500	628148	916786	844766	963722	689657	870055	809410	962315	749638	558498	398605	303534	668800	777282	781572	459693	414803	1.4972	0.00403886	0.0354251	1.44381	0.529879	up
MW0154804N	2-(6-hydroxy-1,3-benzothiazol-2-yl)-1,3-thiazol-4(5H)-one	Benzene and substituted derivatives	88338.7	36239.4	69975.9	39741.1	23320.3	55329.5	54317.2	66523.6	52798.9	94020.6	109982	79216.1	88524.9	229077	344420	178970	82069	88030.4	1.68295	0.0185308	0.0893654	0.375941	-1.41142	down
MW0156101N	Propantheline chloride	Heterocyclic compounds	2.58614e+06	1.77486e+06	2.04618e+06	1.21116e+06	1.06941e+06	4.03795e+06	2.38159e+06	2.06124e+06	2.70843e+06	706409	816351	24967.5	103647	58196.7	141872	154504	767884	872987	1.81236	0.000170303	0.00560689	5.45049	2.44639	up
MW0156204N	Pterostilbene Phosphate	Benzene and substituted derivatives	299296	556564	150475	263418	261896	559140	411445	366863	205575	120805	220308	52104.4	63376	93693	137391	118816	295354	164746	1.6899	0.0031403	0.0310763	2.42751	1.27948	up
MW0156650N	Ser-Arg-Phe-Lys	Amino acid and Its metabolites	75539.8	24010.2	34729.1	81606.5	18026.9	49771.6	39123.3	82052.5	81656.8	42082.9	34029.1	13520.4	35147.8	18965.6	17688.9	46509.5	34768.2	32837.3	1.12692	0.0327576	0.125118	1.76562	0.820176	up
MW0157106N	Sodium 2-methylprop-2-ene-1-sulfonate	Aldehyde,Ketones,Esters	703706	402153	414179	197154	923111	545644	394266	266188	261196	1.17974e+06	1.50436e+06	1.31445e+06	605634	984191	685036	845656	1.13935e+06	1.32342e+06	1.8153	0.000267474	0.00832574	0.428686	-1.22201	down
MW0157508N	Thienodolin	Heterocyclic compounds	78475.9	19814.2	43876.7	46155.6	34273.4	48960.1	55934.4	67407.2	47583.1	80780.6	92841.5	79359.5	84904.8	285835	347051	175233	96317	95965.4	1.71407	0.0180051	0.0870756	0.330632	-1.5967	down
MW0160065P	Demethylcotinine	Aldehyde,Ketones,Esters	165596	124068	241544	183122	96501.2	82316.7	109442	206918	217034	539462	646746	335221	135858	306275	196287	275430	401050	393577	1.63327	0.00537948	0.0414458	0.441666	-1.17897	down
MW0160241HN	(2R,3R,4S,5S)-5-(1-hydroxyethyl)oxolane-2,3,4-triol	Alcohol and amines	6464.14	6464.14	6464.14	6464.14	6464.14	6464.14	6464.14	6464.14	6464.14	84395.1	93241.4	92240.4	6464.14	51795	6464.14	6464.14	72152.5	95867.9	1.65374	0.00548587	0.0415567	0.114278	-3.12938	down
MW0161301N	UDP-L-arabinose	Nucleotide and Its metabolites	100511	112790	121102	90837	110288	116357	114741	108406	111678	114917	86839	121946	90530.1	94700.3	86428.4	104185	82494.7	70468.5	1.20994	0.0327827	0.125118	1.15742	0.210913	up
MW0161547P	4-(Hydroxymethyl)-2-methylphenol	Benzene and substituted derivatives	1.92065e+06	1.13134e+06	1.1674e+06	1.09622e+06	620046	772278	1.81873e+06	1.7102e+06	1.75004e+06	3.60883e+06	2.72032e+06	2.30317e+06	3.32046e+06	2.80438e+06	2.45785e+06	3.84976e+06	4.38754e+06	2.8827e+06	1.96558	1.35427e-05	0.00154567	0.423042	-1.24113	down
MW0161563HN	1H-Indole-3-acetonitrile, N-oxide	Heterocyclic compounds	39739.1	16595.5	19855.8	24113.3	19198	22619.1	21454.1	36707.3	27119	41502.2	67546.5	127599	119587	154845	119438	157244	28333.5	49467.4	1.87884	0.00261513	0.0292433	0.26272	-1.9284	down
MW0166695HN	11a-Hydroxytetracycline	Aldehyde,Ketones,Esters	74207.7	33867.7	38568	32142.6	24117	26956.9	56772.4	55701.2	51048.8	99703.4	93138.9	67662.3	112386	91855.8	70011.3	118867	118030	78406.4	1.93192	2.4318e-05	0.00174549	0.46277	-1.11163	down
MW0166928P	1-Aci-nitro-2-(4-hydroxyphenyl)ethane	Others	6.9158e+06	5.54014e+06	5.49045e+06	4.18672e+06	3.45926e+06	6.10455e+06	4.19003e+06	4.25186e+06	5.82316e+06	6.45799e+06	6.36174e+06	1.32177e+07	1.01747e+07	9.16677e+06	7.22301e+06	1.1314e+07	6.12696e+06	6.42463e+06	1.69051	0.00423583	0.0355477	0.601065	-0.734408	down
MW0168565N	3-Chloro-4-hydrazinophenylmethylsulfonylmethyl sulfone	Heterocyclic compounds	2.78354e+06	2.44786e+06	2.43634e+06	1.79401e+06	1.45233e+06	3.02275e+06	2.08036e+06	2.04525e+06	2.69613e+06	2.63133e+06	2.87664e+06	4.20797e+06	4.11245e+06	3.31782e+06	2.85649e+06	4.28244e+06	2.6478e+06	2.93452e+06	1.59966	0.00304005	0.0307213	0.695024	-0.524866	down
MW0168576N	3-Methyladenine	Nucleotide and Its metabolites	2.06311e+06	2.01868e+06	2.02047e+06	1.54023e+06	1.36555e+06	2.27677e+06	1.72915e+06	1.70689e+06	2.28084e+06	2.25101e+06	2.33715e+06	3.52344e+06	3.02146e+06	2.8578e+06	2.46193e+06	3.34786e+06	2.17986e+06	2.35214e+06	1.74016	0.0011247	0.0207041	0.698719	-0.517215	down
MW0169366N	D-Kynurenine	Amino acid and Its metabolites	647118	391680	327423	431411	248324	487088	548114	514058	391017	558055	601779	577353	614856	600527	506977	561066	567706	472782	1.30872	0.0191789	0.091321	0.787622	-0.344425	down
MW0169458P	Melatonin	Hormones and hormone related compounds	281504	185853	123100	151303	103180	179543	212102	201730	190864	192637	187513	45740.8	67959.7	51870.4	42919.7	24122.5	212518	187385	1.22838	0.048706	0.161285	1.6088	0.685987	up
MW0169549N	Niacinamide	Alcohol and amines	1.79408e+06	1.77957e+06	1.82844e+06	1.92366e+06	1.96104e+06	1.90646e+06	1.88457e+06	1.8086e+06	1.96808e+06	1.87165e+06	1.99175e+06	2.17818e+06	2.02024e+06	2.15216e+06	2.00126e+06	1.93858e+06	1.83386e+06	2.07229e+06	1.39643	0.0112682	0.0664554	0.933252	-0.099661	down
MW0169873P	Spirilloxanthin	Terpenoids	85293.4	51341.1	72011.2	116917	88536.6	112884	144539	70933.6	81211.3	32296.1	64779.2	49717.7	48141.2	58698	3646.17	80867.1	107186	38904.5	1.1236	0.0140058	0.0758793	1.70096	0.766352	up
ZINC149577N	2-Methoxycinnamic acid	Organic acid and Its derivatives	298084	261852	591934	334462	234530	327087	300254	265843	402585	418089	555777	2.13412e+06	1.19904e+06	882298	1.15171e+06	1.03464e+06	383296	602918	1.77316	0.0115075	0.0664554	0.360759	-1.47089	down
pmp000383N	Liquiritin	Flavonoids	276472	406561	257056	98325.9	94231.8	114153	445754	548156	52182.8	2.22139e+06	3.19569e+06	476697	163064	203400	326346	176631	3.31215e+06	2.15486e+06	1.26886	0.04003	0.142181	0.187477	-2.41521	down
