# Supplementary material for: Integrative Metabolomic and Echocardiographic Profiling Reveals Metabolic–Cardiac Structural Coupling in Yili Horses During Incremental Exercise
Source: Animals (Basel). 2026 May 30;16(11):1672. doi: 10.3390/ani16111672 (PMC13255640; doi:10.3390/ani16111672)
Supplement: Supplementary file 1 [file animals-16-01672-s001.zip › Table S5.xlsx]

## Sheet: Sheet1
Table S5. C7 vs. C0 DEMs.
Index	Compounds	Class I	C-49-7	C-47-7	C-115-7	C-8-7	C-20-7	C-78-7	C-111-7	C-120-7	C-79-7	C-49-0	C-47-0	C-115-0	C-8-0	C-20-0	C-78-0	C-79-0	C-111-0	C-120-0	VIP	P-value	FDR	Fold_Change	Log2FC	Type
MEDN1511*007	4-Methoxyphenol	Benzene and substituted derivatives	197033	128949	139594	118206	80985.1	147740	194046	177638	145297	338319	285427	176592	282727	241560	254568	342219	406512	354188	1.93559	8.98298e-05	0.00284794	0.495687	-1.0125	down
MEDN0117*007	4-Methylcatechol	Benzene and substituted derivatives	197033	128949	139594	118206	80985.1	147740	194046	177638	145297	338319	285427	176592	282727	241560	254568	342219	406512	354188	1.93559	8.98298e-05	0.00284794	0.495687	-1.0125	down
MEDN1317*026	3,3-Dimethylglutaric acid	Organic acid and Its derivatives	211964	294979	277622	194752	118359	319836	261454	204368	226341	197530	284275	433470	394896	459401	406465	322245	214148	245268	1.18329	0.0296101	0.118164	0.713282	-0.487455	down
MEDN0530*026	Pimelic acid	Organic acid and Its derivatives	211964	294979	277622	194752	118359	319836	261454	204368	226341	197530	284275	433470	394896	459401	406465	322245	214148	245268	1.18329	0.0296101	0.118164	0.713282	-0.487455	down
MEDN1703*026	3-Methyladipic acid	Organic acid and Its derivatives	211964	294979	277622	194752	118359	319836	261454	204368	226341	197530	284275	433470	394896	459401	406465	322245	214148	245268	1.18329	0.0296101	0.118164	0.713282	-0.487455	down
MEDN1192*031	2',4',6'-Trihydroxyacetophenone	Benzene and substituted derivatives	16847	726.054	726.054	726.054	726.054	6819.66	726.054	726.054	726.054	35673.6	19422.4	12690	10629.1	18420.6	19110.8	19567.5	14218.9	20636.6	1.99292	0.000106073	0.00297972	0.168745	-2.56708	down
MEDN1195*031	Orsellinate	Others	16847	726.054	726.054	726.054	726.054	6819.66	726.054	726.054	726.054	35673.6	19422.4	12690	10629.1	18420.6	19110.8	19567.5	14218.9	20636.6	1.99292	0.000106073	0.00297972	0.168745	-2.56708	down
MEDN0472*034	1-Methyluric Acid	Organic acid and Its derivatives	211129	226209	162185	192726	160897	206896	256080	223475	199714	170264	206961	108805	125028	109914	121752	136230	197445	144703	1.58386	0.00237984	0.0243969	1.39226	0.477426	up
MEDN1025*034	7-Methyluric Acid	Organic acid and Its derivatives	211129	226209	162185	192726	160897	206896	256080	223475	199714	170264	206961	108805	125028	109914	121752	136230	197445	144703	1.58386	0.00237984	0.0243969	1.39226	0.477426	up
MEDN1630*038	Ferulic acid	Organic acid and Its derivatives	43336.2	54437.9	35679	1506.64	24907.3	15103.1	19111.5	9161.82	19368.1	186578	177154	233950	196531	134687	181802	140139	181203	131114	2.01939	5.80818e-08	4.9718e-05	0.142411	-2.81186	down
MEDN2153*038	Isoferulic acid	Benzene and substituted derivatives	43336.2	54437.9	35679	1506.64	24907.3	15103.1	19111.5	9161.82	19368.1	186578	177154	233950	196531	134687	181802	140139	181203	131114	2.01939	5.80818e-08	4.9718e-05	0.142411	-2.81186	down
MEDN0816*039	4-Hydroxyhippurate	Organic acid and Its derivatives	225388	101687	170493	39946.4	74782.8	62895.1	97255.7	61787.5	186155	408747	284352	282891	144045	216770	154422	186501	343147	242751	1.68963	0.00180541	0.0206457	0.450776	-1.14952	down
MEDN1208*039	6-hydroxy-3-succinylpyridine	Heterocyclic compounds	225388	101687	170493	39946.4	74782.8	62895.1	97255.7	61787.5	186155	408747	284352	282891	144045	216770	154422	186501	343147	242751	1.68963	0.00180541	0.0206457	0.450776	-1.14952	down
MEDN1614*044	D-Arabinose 5-Phosphate	Carbohydrates and Its metabolites	45648	17287.7	115314	18796.7	49978	57100.9	29290.4	57708.4	78736.7	18707.4	2171.25	23122.1	26435.8	27417.8	18662	18303.4	38556.3	27387.3	1.26176	0.0207221	0.0961417	2.34037	1.22674	up
MEDN0641*044	Ribose 1-phosphate	Carbohydrates and Its metabolites	45648	17287.7	115314	18796.7	49978	57100.9	29290.4	57708.4	78736.7	18707.4	2171.25	23122.1	26435.8	27417.8	18662	18303.4	38556.3	27387.3	1.26176	0.0207221	0.0961417	2.34037	1.22674	up
MEDN0463*049	Fructose-6-phosphate	Carbohydrates and Its metabolites	99363.5	68185.9	77248.4	55160.9	47970.3	83216.5	100841	64023.3	106497	55928.8	36280.8	54703.3	46893.3	27160	43072.2	43567.1	62952.3	40987.1	1.67425	0.00147727	0.0188691	1.707	0.77146	up
MEDN0227*049	D-Glucose 6-Phosphate	Carbohydrates and Its metabolites	99363.5	68185.9	77248.4	55160.9	47970.3	83216.5	100841	64023.3	106497	55928.8	36280.8	54703.3	46893.3	27160	43072.2	43567.1	62952.3	40987.1	1.67425	0.00147727	0.0188691	1.707	0.77146	up
MEDN1221*049	D-Mannose 6-phosphate	Carbohydrates and Its metabolites	99363.5	68185.9	77248.4	55160.9	47970.3	83216.5	100841	64023.3	106497	55928.8	36280.8	54703.3	46893.3	27160	43072.2	43567.1	62952.3	40987.1	1.67425	0.00147727	0.0188691	1.707	0.77146	up
MEDN1478*053	Glu-Gln	Amino acid and Its metabolites	235446	211462	275687	253845	170021	291402	147038	157218	136845	124768	139212	224911	178403	123148	158029	164905	157773	123951	1.23266	0.0320966	0.12432	1.34683	0.429569	up
MEDN1940*053	γ-Glu-Gln	Amino acid and Its metabolites	235446	211462	275687	253845	170021	291402	147038	157218	136845	124768	139212	224911	178403	123148	158029	164905	157773	123951	1.23266	0.0320966	0.12432	1.34683	0.429569	up
MEDN1039*069	Indole-4-carboxaldehyde	Heterocyclic compounds	29132.4	51404.4	28984	10504.1	34077	27239	20058.5	22239	28658.6	32078.3	39653.2	39268.2	48083.3	86449.2	47573.7	50952.2	64081.8	40239.9	1.55364	0.00540111	0.0409146	0.562686	-0.829598	down
MEDP3880*080	Cathine	Benzene and substituted derivatives	50104.7	32252.8	51933	53547	20988.5	73733	38148.9	32873.6	24178.9	22697.9	15834.4	12081.6	30038.2	19945.3	23988.7	29099.1	37191.1	25679.6	1.43657	0.0139197	0.0751754	1.7444	0.802733	up
MEDP3878*080	(-)-Norephedrine	Benzene and substituted derivatives	50104.7	32252.8	51933	53547	20988.5	73733	38148.9	32873.6	24178.9	22697.9	15834.4	12081.6	30038.2	19945.3	23988.7	29099.1	37191.1	25679.6	1.43657	0.0139197	0.0751754	1.7444	0.802733	up
MEDP3879*080	N-Methyltyramine	Benzene and substituted derivatives	50104.7	32252.8	51933	53547	20988.5	73733	38148.9	32873.6	24178.9	22697.9	15834.4	12081.6	30038.2	19945.3	23988.7	29099.1	37191.1	25679.6	1.43657	0.0139197	0.0751754	1.7444	0.802733	up
MEDP4159*092	Ethiofencarb	Benzene and substituted derivatives	230803	118793	198003	261215	301232	267930	242118	166166	111655	253030	248898	396855	294037	373279	273387	258525	218827	225748	1.17158	0.0323335	0.124612	0.746451	-0.421881	down
MEDP4158*092	Drometrizole	Heterocyclic compounds	230803	118793	198003	261215	301232	267930	242118	166166	111655	253030	248898	396855	294037	373279	273387	258525	218827	225748	1.17158	0.0323335	0.124612	0.746451	-0.421881	down
MEDP2132*108	1-Aminocyclobutanecarboxylic acid	Amino acid and Its metabolites	744057	687365	371313	622634	511314	662072	719415	655955	582401	710866	883650	1.78063e+06	2.45272e+06	1.92944e+06	885430	1.71492e+06	660818	744746	1.56577	0.0144123	0.0771058	0.472364	-1.08203	down
MEDP0519*114	L-Norleucine	Amino acid and Its metabolites	1.25708e+06	1.46001e+06	1.07696e+06	1.37656e+06	1.13071e+06	1.39207e+06	1.13055e+06	1.42857e+06	1.211e+06	1.27794e+06	1.7071e+06	1.83653e+06	1.67929e+06	2.38229e+06	1.44137e+06	1.3083e+06	1.34107e+06	1.48978e+06	1.33352	0.0234351	0.10394	0.792572	-0.335385	down
MEDP0298*114	6-Aminocaproic Acid	Amino acid and Its metabolites	1.25708e+06	1.46001e+06	1.07696e+06	1.37656e+06	1.13071e+06	1.39207e+06	1.13055e+06	1.42857e+06	1.211e+06	1.27794e+06	1.7071e+06	1.83653e+06	1.67929e+06	2.38229e+06	1.44137e+06	1.3083e+06	1.34107e+06	1.48978e+06	1.33352	0.0234351	0.10394	0.792572	-0.335385	down
MEDP1974*117	1-Methylpiperidine-2-carboxylic acid	Amino acid and Its metabolites	1.74806e+06	1.1826e+06	1.3069e+06	1.66768e+06	1.07563e+06	1.17386e+06	1.59563e+06	1.56726e+06	1.50841e+06	1.79204e+06	2.74077e+06	3.95864e+06	3.97324e+06	3.60772e+06	3.38457e+06	5.11138e+06	1.89921e+06	1.73195e+06	1.86254	0.00224262	0.0235007	0.454831	-1.1366	down
MEDP1933*117	Cyclopentylglycine	Amino acid and Its metabolites	1.74806e+06	1.1826e+06	1.3069e+06	1.66768e+06	1.07563e+06	1.17386e+06	1.59563e+06	1.56726e+06	1.50841e+06	1.79204e+06	2.74077e+06	3.95864e+06	3.97324e+06	3.60772e+06	3.38457e+06	5.11138e+06	1.89921e+06	1.73195e+06	1.86254	0.00224262	0.0235007	0.454831	-1.1366	down
MEDP0379*132	3-Hydroxyhippuric Acid	Organic acid and Its derivatives	281440	127326	233722	30546.2	73299.5	55375.8	139294	70503.7	187379	455680	339365	334080	185059	240445	193465	245344	398700	267829	1.63967	0.0014199	0.0188691	0.450714	-1.14971	down
MEDP1231*167	Folinic acid	CoEnzyme and vitamins	485837	496079	382539	412046	309427	605263	452461	420194	529101	222858	273649	64307.2	220039	145399	228313	254695	351956	241033	1.74257	2.3335e-05	0.0014572	2.04417	1.03152	up
MEDP0443*167	10-Formyl-Thf	Heterocyclic compounds	485837	496079	382539	412046	309427	605263	452461	420194	529101	222858	273649	64307.2	220039	145399	228313	254695	351956	241033	1.74257	2.3335e-05	0.0014572	2.04417	1.03152	up
MEDN1502*177	2-Phenylbutyric acid	Organic acid and Its derivatives	89983.9	51241	71049	63794.7	48757.8	76542.9	57414.5	70865	57790.7	102425	122685	187336	114752	186031	74575.6	96735.6	93122.3	81237.2	1.72708	0.00536484	0.0408204	0.554764	-0.850054	down
MEDN1704*177	3-phenylbutyric acid	Organic acid and Its derivatives	89983.9	51241	71049	63794.7	48757.8	76542.9	57414.5	70865	57790.7	102425	122685	187336	114752	186031	74575.6	96735.6	93122.3	81237.2	1.72708	0.00536484	0.0408204	0.554764	-0.850054	down
MEDN1909*186	4-Hydroxybenzoic Acid	Benzene and substituted derivatives	725242	412861	402040	274977	331442	238307	554677	47661.4	650806	1.19273e+06	481509	1.13413e+06	661605	1.3249e+06	855985	707419	902657	695109	1.4959	0.00099352	0.0144145	0.457264	-1.1289	down
MEDN2338*186	Salicylic acid	Organic acid and Its derivatives	725242	412861	402040	274977	331442	238307	554677	47661.4	650806	1.19273e+06	481509	1.13413e+06	661605	1.3249e+06	855985	707419	902657	695109	1.4959	0.00099352	0.0144145	0.457264	-1.1289	down
MEDN1395*187	(R)-(-)-2-Phenylpropionic Acid	Organic acid and Its derivatives	290940	9797.57	220829	134513	93268.7	153106	208100	136715	160465	315972	138766	347446	488702	446456	294150	456684	371235	364954	1.39177	0.000369432	0.00780825	0.436592	-1.19564	down
MEDN0320*187	Hydrocinnamic Acid	Organic acid and Its derivatives	290940	9797.57	220829	134513	93268.7	153106	208100	136715	160465	315972	138766	347446	488702	446456	294150	456684	371235	364954	1.39177	0.000369432	0.00780825	0.436592	-1.19564	down
MEDN1721*187	M-toluene acetic acid	Organic acid and Its derivatives	290940	9797.57	220829	134513	93268.7	153106	208100	136715	160465	315972	138766	347446	488702	446456	294150	456684	371235	364954	1.39177	0.000369432	0.00780825	0.436592	-1.19564	down
MEDN2026*196	4-Acetylaminobenzoic acid	Organic acid and Its derivatives	4.56903e+07	1.89151e+07	2.53155e+07	2.06445e+07	1.00988e+07	1.35902e+07	3.70209e+07	2.58415e+07	3.02616e+07	5.63936e+07	5.78813e+07	3.34715e+07	3.96947e+07	2.63223e+07	3.30821e+07	3.99682e+07	6.07703e+07	4.78842e+07	1.53148	0.00404965	0.0333317	0.57496	-0.798467	down
MEDN2103*198	3-Hydroxy-L-phenylalanine	Amino acid and Its metabolites	2.51037e+06	2.54457e+06	2.27117e+06	2.9115e+06	3.7567e+06	3.38671e+06	2.71134e+06	3.55178e+06	1.96809e+06	2.63237e+06	3.11933e+06	5.56843e+06	4.61016e+06	6.56106e+06	4.58656e+06	3.32584e+06	2.58638e+06	2.90941e+06	1.13403	0.0481129	0.157494	0.713442	-0.487132	down
MEDN0006*198	L-Tyrosine	Amino acid and Its metabolites	2.51037e+06	2.54457e+06	2.27117e+06	2.9115e+06	3.7567e+06	3.38671e+06	2.71134e+06	3.55178e+06	1.96809e+06	2.63237e+06	3.11933e+06	5.56843e+06	4.61016e+06	6.56106e+06	4.58656e+06	3.32584e+06	2.58638e+06	2.90941e+06	1.13403	0.0481129	0.157494	0.713442	-0.487132	down
MEDN1077*209	alpha-Muricholic acid	Bile acids	28385.4	12493.8	27809.8	32344.9	11062	51328.4	32633.6	23040.9	26655.9	32386	26703	65728.3	63522.2	79495.7	77306.1	57255.4	31205.6	32562	1.41637	0.0100252	0.0602217	0.527185	-0.923619	down
MEDN1902*209	beta-Muricholic acid	Bile acids	28385.4	12493.8	27809.8	32344.9	11062	51328.4	32633.6	23040.9	26655.9	32386	26703	65728.3	63522.2	79495.7	77306.1	57255.4	31205.6	32562	1.41637	0.0100252	0.0602217	0.527185	-0.923619	down
MEDN2352*211	LPE(0:0/14:0)	GP	38163.1	31423.9	32859.8	62453	39544.1	59728.5	65117.3	60178.2	62291.1	84428.9	109176	65134.3	68261.6	31853.2	66913.4	62413	91178.2	106257	1.24697	0.0159699	0.0821033	0.65891	-0.601848	down
MEDP2478*244	N-acetyl-D-phenylalanine	Amino acid and Its metabolites	193566	166527	156270	164326	121361	135548	177437	166326	173436	181345	158415	202189	187804	172702	181659	183243	240552	171719	1.18804	0.0327939	0.12504	0.866143	-0.207323	down
MEDP1916*244	N-Acetyl-L-phenylalanine	Amino acid and Its metabolites	193566	166527	156270	164326	121361	135548	177437	166326	173436	181345	158415	202189	187804	172702	181659	183243	240552	171719	1.18804	0.0327939	0.12504	0.866143	-0.207323	down
MEDP2431*245	Phe-Gly	Amino acid and Its metabolites	536680	399572	273730	374249	370478	356135	380567	515171	409638	256174	325350	137546	142562	186141	183461	140645	263492	279589	1.86008	7.31227e-05	0.00246883	1.8884	0.917168	up
MEDP0859*245	Gly-Phe	Amino acid and Its metabolites	536680	399572	273730	374249	370478	356135	380567	515171	409638	256174	325350	137546	142562	186141	183461	140645	263492	279589	1.86008	7.31227e-05	0.00246883	1.8884	0.917168	up
MEDP2508*246	Gly-Tyr	Amino acid and Its metabolites	209387	216000	130718	160419	144888	197634	171110	205191	188063	133668	130729	81887.4	124305	113364	74646.6	81893.2	165171	152998	1.67978	0.000617898	0.010203	1.53345	0.616783	up
MEDP2566*246	Tyr-Gly	Amino acid and Its metabolites	209387	216000	130718	160419	144888	197634	171110	205191	188063	133668	130729	81887.4	124305	113364	74646.6	81893.2	165171	152998	1.67978	0.000617898	0.010203	1.53345	0.616783	up
MEDP1869*251	His-Leu	Amino acid and Its metabolites	205526	165364	157589	174369	134466	149577	171283	147420	154628	120610	116266	86990.2	109660	85332.9	109552	92059.3	122740	83082.3	2.02763	5.21264e-06	0.000737039	1.57642	0.656649	up
MEDP2585*251	Ile-His	Amino acid and Its metabolites	205526	165364	157589	174369	134466	149577	171283	147420	154628	120610	116266	86990.2	109660	85332.9	109552	92059.3	122740	83082.3	2.02763	5.21264e-06	0.000737039	1.57642	0.656649	up
MEDP0037*252	Asp-Phe	Amino acid and Its metabolites	233697	232908	177487	171329	129088	245614	230193	178867	205084	207514	220879	86226.6	138051	127653	102212	70678.5	184973	189824	1.18479	0.0333589	0.126733	1.35862	0.442146	up
MEDP2467*258	Ile-Trp	Amino acid and Its metabolites	57347.1	66004.1	45645.7	69188.4	60282.7	34940.5	75195.5	90454.7	40760.2	105687	83569.3	102417	106162	67620.1	95413.2	85718.6	79051.2	102164	1.65675	0.000619807	0.010203	0.652111	-0.616811	down
MEDP2466*258	Leu-Trp	Amino acid and Its metabolites	57347.1	66004.1	45645.7	69188.4	60282.7	34940.5	75195.5	90454.7	40760.2	105687	83569.3	102417	106162	67620.1	95413.2	85718.6	79051.2	102164	1.65675	0.000619807	0.010203	0.652111	-0.616811	down
MADN0178*261	L-Homoserine	Organic acid and Its derivatives	2.29813e+06	2.32455e+06	1.35345e+06	2.71644e+06	1.55021e+06	1.76258e+06	2.58488e+06	5.62749e+06	2.22652e+06	2.87423e+06	4.08917e+06	6.46431e+06	7.995e+06	8.95963e+06	3.30321e+06	3.5433e+06	3.44249e+06	4.86036e+06	1.56753	0.0102987	0.060798	0.492937	-1.02052	down
MADN0666*261	L-Threonine	Amino acid and Its metabolites	2.29813e+06	2.32455e+06	1.35345e+06	2.71644e+06	1.55021e+06	1.76258e+06	2.58488e+06	5.62749e+06	2.22652e+06	2.87423e+06	4.08917e+06	6.46431e+06	7.995e+06	8.95963e+06	3.30321e+06	3.5433e+06	3.44249e+06	4.86036e+06	1.56753	0.0102987	0.060798	0.492937	-1.02052	down
MADN0388*261	L-Allothreonine	Amino acid and Its metabolites	2.29813e+06	2.32455e+06	1.35345e+06	2.71644e+06	1.55021e+06	1.76258e+06	2.58488e+06	5.62749e+06	2.22652e+06	2.87423e+06	4.08917e+06	6.46431e+06	7.995e+06	8.95963e+06	3.30321e+06	3.5433e+06	3.44249e+06	4.86036e+06	1.56753	0.0102987	0.060798	0.492937	-1.02052	down
MEDP0494*269	LPC(15:0/0:0)	GP	1.01046e+06	1.41161e+06	2.12812e+06	2.08508e+06	1.05331e+06	1.71697e+06	2.04468e+06	2.07731e+06	1.56959e+06	1.90619e+06	2.13616e+06	2.05289e+06	2.02814e+06	4.47575e+06	2.02476e+06	2.22839e+06	2.7432e+06	2.70053e+06	1.35084	0.0224327	0.101332	0.677122	-0.562512	down
MEDP1692*269	LPC(0:0/15:0)	GP	1.01046e+06	1.41161e+06	2.12812e+06	2.08508e+06	1.05331e+06	1.71697e+06	2.04468e+06	2.07731e+06	1.56959e+06	1.90619e+06	2.13616e+06	2.05289e+06	2.02814e+06	4.47575e+06	2.02476e+06	2.22839e+06	2.7432e+06	2.70053e+06	1.35084	0.0224327	0.101332	0.677122	-0.562512	down
MEDP2787*270	LPC(0:0/16:2)	GP	393644	245411	219744	391099	305275	389663	392256	415573	324964	440798	327397	545166	391243	678127	272708	447541	530120	573529	1.17371	0.023667	0.104427	0.731614	-0.450845	down
MEDP1902*270	LPC(16:2/0:0)	GP	393644	245411	219744	391099	305275	389663	392256	415573	324964	440798	327397	545166	391243	678127	272708	447541	530120	573529	1.17371	0.023667	0.104427	0.731614	-0.450845	down
MEDP1348*271	LPC(16:1/0:0)	GP	6.63954e+06	5.74029e+06	6.07162e+06	7.78415e+06	7.42106e+06	9.05724e+06	8.49317e+06	1.31829e+07	7.47421e+06	7.84168e+06	1.35659e+07	7.82482e+06	1.08188e+07	1.93293e+07	1.069e+07	1.19031e+07	1.36521e+07	1.5516e+07	1.46633	0.0092114	0.0581916	0.646599	-0.629056	down
MEDP1699*271	LPC(0:0/16:1)	GP	6.63954e+06	5.74029e+06	6.07162e+06	7.78415e+06	7.42106e+06	9.05724e+06	8.49317e+06	1.31829e+07	7.47421e+06	7.84168e+06	1.35659e+07	7.82482e+06	1.08188e+07	1.93293e+07	1.069e+07	1.19031e+07	1.36521e+07	1.5516e+07	1.46633	0.0092114	0.0581916	0.646599	-0.629056	down
MADN0122*303	5-Hydroxyhexanoic Acid	Organic acid and Its derivatives	1.05754e+06	670415	928198	760657	558703	521907	640731	737056	786465	1.45306e+06	1.41719e+06	1.40289e+06	850600	974194	604847	698748	1.69287e+06	1.30911e+06	1.37053	0.0124458	0.0705231	0.64033	-0.643113	down
MADN0076*303	2-Hydroxyisocaproic Acid	Organic acid and Its derivatives	1.05754e+06	670415	928198	760657	558703	521907	640731	737056	786465	1.45306e+06	1.41719e+06	1.40289e+06	850600	974194	604847	698748	1.69287e+06	1.30911e+06	1.37053	0.0124458	0.0705231	0.64033	-0.643113	down
MADN2925*306	4-Methoxysalicylaldehyde	Benzene and substituted derivatives	386071	276582	301704	283411	184936	242089	332923	225483	294812	819376	870566	219983	345333	480094	259752	648898	778165	651209	1.50283	0.0086536	0.0567623	0.49829	-1.00494	down
MADN2117*306	2,5-Dihydroxyacetophenone	Benzene and substituted derivatives	386071	276582	301704	283411	184936	242089	332923	225483	294812	819376	870566	219983	345333	480094	259752	648898	778165	651209	1.50283	0.0086536	0.0567623	0.49829	-1.00494	down
MADN0391*322	Val-Ala	Amino acid and Its metabolites	31599.1	26074.3	34831.7	31484.7	26946.4	18231.2	29627	32315.3	40246.5	1191.51	19919	32720.2	1191.51	1191.51	10289.4	9157.09	17967.5	16657.4	1.46121	0.000800336	0.0124561	2.46049	1.29895	up
MADN0598*322	Leu-Gly	Amino acid and Its metabolites	31599.1	26074.3	34831.7	31484.7	26946.4	18231.2	29627	32315.3	40246.5	1191.51	19919	32720.2	1191.51	1191.51	10289.4	9157.09	17967.5	16657.4	1.46121	0.000800336	0.0124561	2.46049	1.29895	up
MADN0594*345	Tyr-Ile	Amino acid and Its metabolites	836.8	27510.8	19655.4	41341.7	16723.6	9124.3	47009.2	16678.1	48844.9	12601.8	836.8	9726.68	836.8	15269.4	836.8	6328.01	10553.5	11820.3	1.16781	0.0149879	0.0789517	3.30947	1.7266	up
MADN0446*345	Leu-Tyr	Amino acid and Its metabolites	836.8	27510.8	19655.4	41341.7	16723.6	9124.3	47009.2	16678.1	48844.9	12601.8	836.8	9726.68	836.8	15269.4	836.8	6328.01	10553.5	11820.3	1.16781	0.0149879	0.0789517	3.30947	1.7266	up
MADN0451*345	Ile-Tyr	Amino acid and Its metabolites	836.8	27510.8	19655.4	41341.7	16723.6	9124.3	47009.2	16678.1	48844.9	12601.8	836.8	9726.68	836.8	15269.4	836.8	6328.01	10553.5	11820.3	1.16781	0.0149879	0.0789517	3.30947	1.7266	up
FDATN00014P	Pazopanib hydrochloride	Benzene and substituted derivatives	19588.6	8106.97	779.473	17912	6777.66	10329.9	17927.6	8532.17	13430.1	53384.9	36778.8	26625.7	33563.3	35580	30887.3	50181.6	53107.7	49020.3	1.73207	5.52683e-06	0.000737039	0.280076	-1.83611	down
FDATN00665N	Diacerein	Benzene and substituted derivatives	88838.6	64403.8	284282	113299	24081.4	28729.3	79286.8	4.25143e+06	112480	334093	607207	3.70748e+06	3.6299e+06	3.50497e+06	6.48525e+06	7.50544e+06	476951	7.3368e+06	1.76136	0.0122247	0.069762	0.150257	-2.7345	down
MADN0017	N-Isovaleroylglycine	Amino acid and Its metabolites	145887	181404	193014	144735	101765	179542	160607	203502	182668	82445	111366	75018.1	76007.6	127265	77225.8	59747.1	133378	155306	1.71215	0.000483951	0.00881409	1.66317	0.733934	up
MADN0028	Xanthine	Nucleotide and Its metabolites	34036	38904.6	142840	3712.08	36730.3	93934.9	50701.9	65717.6	91225.1	3712.08	3712.08	47260	3712.08	3712.08	3712.08	39335.6	3712.08	48483.7	1.38482	0.014484	0.0772477	3.54494	1.82576	up
MADN0034	Hypoxanthine	Nucleotide and Its metabolites	196327	124034	798973	119575	307792	254661	130247	214080	346774	104308	9757.77	151192	9757.77	108986	66451.1	70616.7	9757.77	130884	1.54879	0.0209341	0.0968628	3.76669	1.9133	up
MADN0037	Pyrroloquinoline Quinone	Organic acid and Its derivatives	3.08408e+06	3.15425e+06	2.6911e+06	3.02834e+06	3.28555e+06	3.23028e+06	3.28447e+06	3.15882e+06	3.5499e+06	2.68855e+06	3.00223e+06	2.46316e+06	3.12892e+06	2.7195e+06	2.61625e+06	2.73735e+06	2.92256e+06	2.80063e+06	1.57673	0.0021882	0.0232683	1.13508	0.182792	up
MADN0040	Succinic Acid	Organic acid and Its derivatives	2.32684e+06	1.33856e+06	2.16383e+06	2.28983e+06	1.75159e+06	2.16532e+06	2.36455e+06	1.12848e+06	1.15161e+06	361685	448684	312352	352151	384441	465532	428408	428844	338372	2.25179	2.72373e-05	0.0014572	4.73818	2.24433	up
MADN0042	Aconitic Acid	Organic acid and Its derivatives	1.75346e+06	1.0611e+06	1.60673e+06	2.66226e+06	1.40954e+06	2.73226e+06	2.86519e+06	4.14749e+06	2.23071e+06	3.90682e+06	3.54043e+06	2.43523e+06	2.33904e+06	4.78521e+06	2.62291e+06	2.42685e+06	5.15641e+06	5.09151e+06	1.27341	0.0204009	0.0952646	0.633621	-0.658307	down
MADN0091	Hippuric Acid	Organic acid and Its derivatives	2.03552e+07	7.11041e+06	9.42721e+06	7.71868e+06	3.36613e+06	4.67751e+06	1.42091e+07	9.76468e+06	1.17908e+07	2.61468e+07	2.59344e+07	1.2378e+07	1.5342e+07	1.05898e+07	1.22107e+07	1.7062e+07	2.78976e+07	2.09457e+07	1.51207	0.0065457	0.0464989	0.524724	-0.930368	down
MADN0095	Lactic acid	Organic acid and Its derivatives	542128	664124	739775	880693	558982	544773	871373	1.00803e+06	689908	331520	328529	528865	197945	330778	196640	204052	313124	364019	2.01715	2.56439e-05	0.0014572	2.32511	1.2173	up
MADN0099	Malonic acid	Organic acid and Its derivatives	318056	260221	261965	314542	243420	231336	335733	296282	266993	304557	270318	545841	701203	427228	368949	398500	269589	293745	1.27629	0.0435468	0.148879	0.706312	-0.501622	down
MADN0103	Phenylpyruvic Acid	Organic acid and Its derivatives	56002.7	81777.4	81948.7	40703.9	6956.58	71494.6	91793.6	75460.1	59456.7	162842	309892	54801.9	99814.8	109556	119385	56982.8	115725	110653	1.21825	0.0390888	0.138265	0.496287	-1.01075	down
MADN0111	3-(3-Hydroxyphenyl)Propionate Acid	Organic acid and Its derivatives	23121	21469.2	16075	12483.3	1398.4	19233.9	12066	16058	11533.7	41782.1	58723.2	351431	118854	83537.6	77214.6	108217	46232.6	49982.3	1.88733	0.0244341	0.106712	0.142566	-2.81029	down
MADN0147	Oxaloacetic acid	Organic acid and Its derivatives	4.16661e+06	4.04702e+06	3.44222e+06	3.95184e+06	3.77468e+06	3.68465e+06	3.84662e+06	3.42897e+06	4.05938e+06	3.85542e+06	3.78134e+06	3.31345e+06	3.8072e+06	2.72346e+06	3.38444e+06	3.55486e+06	3.30937e+06	3.65507e+06	1.0917	0.038895	0.138265	1.09614	0.132435	up
MADN0148HN	Thiodiglycolic acid	Organic acid and Its derivatives	395206	467144	490472	403204	285037	324355	494157	594174	364953	172236	146864	253331	116673	209980	70373.4	99034.9	219007	222038	1.97724	1.10984e-05	0.00103752	2.52972	1.33898	up
MADN0246	Pyrocatechol	Benzene and substituted derivatives	570589	349354	387584	272662	169101	317681	377177	280068	306692	884534	828136	2.1783e+06	2.11126e+06	2.81747e+06	2.1774e+06	2.48035e+06	743620	583465	2.00891	0.00190116	0.0209986	0.204728	-2.28822	down
MADN0266	4-Hydroxy-3-methoxybenzaldehyde	Benzene and substituted derivatives	19735.3	22815.3	26632.8	22811	12648.8	23872.5	28732.4	12054.8	15186.3	61415	56996.2	13730.5	34515.4	31982.1	31214.5	48213	38976.5	60853.6	1.57718	0.00367263	0.0308212	0.4882	-1.03446	down
MADN0350	2,5-Dihydroxybenzoic acid	Benzene and substituted derivatives	288151	283677	203491	286645	318733	297188	268001	255763	268382	419564	441583	1.61073e+06	1.41891e+06	2.28151e+06	1.41097e+06	1.42911e+06	314040	398464	1.74846	0.00888804	0.0576354	0.253991	-1.97715	down
MADN0353	Vanillyl Alcohol	Benzene and substituted derivatives	1.20155e+07	7.31803e+06	7.32648e+06	5.84394e+06	1.97497e+06	4.46006e+06	7.83056e+06	6.38497e+06	7.21433e+06	2.03285e+07	1.68222e+07	6.55403e+07	6.73204e+07	8.66691e+07	6.75268e+07	7.44435e+07	1.85716e+07	1.31724e+07	1.96652	0.00317895	0.0283456	0.140264	-2.83379	down
MADN0421	2,6-Dihydroxybenzoic acid	Organic acid and Its derivatives	7.93779e+06	4.28081e+06	4.43584e+06	4.10081e+06	2.1975e+06	3.42388e+06	5.46981e+06	7.42666e+06	5.81535e+06	1.24316e+07	1.87524e+07	8.14323e+07	7.44393e+07	7.79704e+07	4.06709e+07	4.93119e+07	1.25864e+07	1.71434e+07	2.02315	0.00472525	0.0383996	0.117192	-3.09305	down
MADN0427	Malic acid	Organic acid and Its derivatives	406568	270998	242488	340866	216029	244638	443633	683570	394439	198819	190709	209179	281281	223837	128843	205517	351344	235116	1.39102	0.0270776	0.11279	1.60188	0.679762	up
MADN0520	3,5-Dichlorosalicylic acid	Organic acid and Its derivatives	511410	464135	454189	290434	167658	278171	397743	321858	535347	668623	608572	746893	927944	1.01897e+06	901850	1.31206e+06	813013	656486	1.93823	0.000103419	0.00297972	0.446924	-1.1619	down
MADN0572	Homovanillic Acid sulfate (sodium salt)	Organic acid and Its derivatives	35480.8	945.56	25924.5	8031.25	945.56	8004.53	16213.4	8692.5	5117.24	53780.7	98190.6	16551.4	33666.6	21557	16719.5	44433.6	79261.9	38425.2	1.57449	0.00892298	0.0576354	0.271632	-1.88027	down
MADN0718	Aspartic Acid	Amino acid and Its metabolites	124230	95729.3	115312	113452	134400	121988	103765	96261.2	97345.4	89498.4	109189	150788	165920	169481	235841	146221	127268	122295	1.19745	0.0423513	0.145593	0.761475	-0.393131	down
MADN0725	Histidine	Amino acid and Its metabolites	2.72119e+06	2.40306e+06	2.51673e+06	2.61136e+06	2.26724e+06	2.69384e+06	2.23072e+06	2.99577e+06	2.34316e+06	3.03148e+06	2.7477e+06	2.78802e+06	3.94248e+06	3.36779e+06	2.82688e+06	3.43795e+06	2.88426e+06	3.36707e+06	1.68257	0.00154635	0.0191837	0.802401	-0.317605	down
MADN0819	L-Homocitrulline	Amino acid and Its metabolites	125682	133078	56527.2	141127	41235.6	157791	101282	120674	110429	63353.6	79571.9	45817.2	44841	32088	64188.1	90478.7	103330	110201	1.12753	0.0248869	0.107321	1.55841	0.640073	up
MADN0868	4-Hydroxyphthalic acid	Benzene and substituted derivatives	179093	210517	148712	143044	140883	124599	170302	174705	183288	185728	158790	165838	214244	224350	184434	180942	233789	191175	1.20475	0.0301683	0.119709	0.84813	-0.237642	down
MADN0870	Ubiquinone-2	CoEnzyme and vitamins	33319.6	39866.6	36323	46084.1	29933.5	67217.3	49017.1	25297.8	29444.9	62056.4	46288.1	1102.46	1102.46	1102.46	15885.4	10890.9	1102.46	36778.3	1.32985	0.0416683	0.144405	2.02204	1.01581	up
MADN1028	2-Hydroxy-4-methylbenzaldehyde	Benzene and substituted derivatives	101404	39040.1	81048.9	33967.4	6793.48	49790.3	61939.5	70411.7	62150.2	150263	137061	304352	344081	327239	290901	357297	178629	92155.6	1.85444	0.000471101	0.00870339	0.23215	-2.10687	down
MADN1149	2,3-dimethylmaleic-anhydride	Organic acid and Its derivatives	450156	353663	258338	237053	156724	386293	322444	615633	210341	337534	282782	109969	174841	113069	167145	148776	194529	321284	1.20592	0.0380041	0.137125	1.61663	0.692987	up
MADN1495	N-Myristoylglycine	Amino acid and Its metabolites	29267.1	29033.7	25177.2	26005.2	30270.4	33962.2	34907.6	28857.1	35423.2	16150	18182.3	15617.7	1516.58	27261.9	24003.5	15097	25056.7	1516.58	1.28037	0.00149894	0.0188691	1.88989	0.918299	up
MADN1534	2'-Hydroxyacetophenone	Benzene and substituted derivatives	230957	48208.3	139424	192580	141010	9641.66	215796	158963	139947	322713	512445	303440	340166	374195	250582	356444	303839	338528	1.52463	2.14157e-05	0.0014572	0.411471	-1.28114	down
MADN1554	4-Guanidinobutyric Acid	Organic acid and Its derivatives	37589.4	30873	34745.7	16037.8	23402.5	33882.1	22137.8	19433.2	23488.4	11864.5	2372.9	21070	17943.2	23135.2	17194.8	31690.4	19751.2	17017.3	1.05187	0.0285156	0.116734	1.49093	0.576214	up
MADN1723	3-Amino-2-piperidinone	Heterocyclic compounds	4.1742e+06	3.56534e+06	3.39354e+06	4.46769e+06	4.86869e+06	5.07783e+06	3.31269e+06	5.75062e+06	4.90736e+06	2.87734e+06	2.37255e+06	2.1529e+06	2.34075e+06	2.42555e+06	1.78578e+06	2.00543e+06	2.51661e+06	3.88276e+06	1.96071	6.92211e-05	0.00246883	1.76738	0.821609	up
MADN1745	Canrenone	Hormones and hormone related compounds	206030	493004	167044	298591	219670	361420	314541	480659	334267	204664	813381	572810	504938	500107	1.08495e+06	1.34286e+06	514507	488665	1.43783	0.0178763	0.0879432	0.477067	-1.06774	down
MADN2097	4-Methyl-3-nitroaniline	Benzene and substituted derivatives	436824	280460	296600	255275	159947	220797	328284	231158	252889	777391	720514	253483	371282	495614	268659	689405	934936	621283	1.60551	0.00543971	0.0410255	0.479728	-1.05971	down
MADN2254	7α,12α-Dihydroxycholest-4-en-3-one	Hormones and hormone related compounds	48543.9	12526.1	17582.6	15901.8	1232.29	27891.1	21786.5	23636.7	22499.5	67698.1	55685.4	17084.1	17023.4	45582.4	44889.7	56936.7	91496	46412.3	1.27051	0.00805293	0.0540536	0.432694	-1.20858	down
MADN2256	2-Methoxyestrone	Hormones and hormone related compounds	2490.29	36655.3	27198.5	17611.6	30789.9	25677.7	2490.29	2490.29	59716.1	17098.4	57491.7	62847	60687.2	54153.6	38144.6	45693.1	133839	24903.6	1.27796	0.0270027	0.112753	0.414503	-1.27055	down
MADN2333	γ-Glu-Lys	Amino acid and Its metabolites	26241.7	25582.6	11438.6	19336.6	20724.4	26298.1	19697.6	24633.6	18436.5	30855.9	29923.6	24945.5	39876	29994.2	30719	22286.9	23818.9	24355.4	1.34901	0.00963172	0.0585597	0.749253	-0.416476	down
MADN2433	Val-Ile	Amino acid and Its metabolites	92765	83278.3	67966.7	69617.9	61890	73514.6	94743.1	83903	52689.6	88116.4	88141.7	103779	109550	164191	113898	82293.9	72164.5	102439	1.38531	0.0195098	0.0935595	0.735873	-0.442471	down
MADN2434	Val-Leu	Amino acid and Its metabolites	88026.6	81097.6	69083.4	65492.8	55275.8	49542.9	77010	86318.8	53731.1	76254.5	104002	126552	103173	195260	112903	69727.3	90477.2	127636	1.56932	0.00943053	0.0585597	0.621857	-0.685345	down
MADN3021	6-Methyluridine	Nucleotide and Its metabolites	25746	35471.1	22795.5	24062.4	28717.5	35125.3	27033.9	38189.5	28508.4	16670.3	26238	14054.8	22063.3	23802.2	18711.3	17668.3	33139	28934.6	1.33925	0.0202643	0.0952646	1.31979	0.400307	up
MADN3081	Anthranilic acid	Benzene and substituted derivatives	350776	317258	334445	309965	353554	360335	341346	317397	348238	356109	357274	319833	351892	379870	351586	380541	352159	374673	1.24026	0.0276433	0.114313	0.940872	-0.0879294	down
MADN3090	2'-O-methylinosine	Nucleotide and Its metabolites	27761.4	14373.1	14387.1	16613.1	16409.7	5279.27	20580.4	19784.9	16090.1	41879.2	19513.9	42553.5	19836.7	36632.4	12908.2	23481	25798.4	16612.7	1.13924	0.0378353	0.137125	0.632396	-0.661101	down
MADN3579	Acetoxyacetic acid	Organic acid and Its derivatives	100504	91598.7	105187	116447	87598.9	103382	108671	136617	166028	215643	191275	208844	186222	220861	107656	218012	210942	234821	1.89501	4.89159e-05	0.00194754	0.566264	-0.820453	down
MADN3859	(R)-(+)-3-hydroxy-3-phenylpropionic acid	Organic acid and Its derivatives	154786	55289.8	78104.2	62021.2	39910.8	53630.2	82068.5	71170.9	77258.4	215869	318576	149737	167055	284000	199107	206574	248548	162062	2.07913	2.39084e-05	0.0014572	0.345493	-1.53327	down
MADN4125	Alanylcysteine	Amino acid and Its metabolites	13371.5	18275.1	1071.6	1071.6	1071.6	12868.1	17037	25884.4	8887.27	38420.2	59939.2	5358	6251.27	30368.8	28534.2	8003.85	103899	82582.1	1.212	0.0381636	0.137125	0.273941	-1.86806	down
MEDL01963HN	Salicylamide	Benzene and substituted derivatives	3.05908e+06	2.16993e+06	2.32838e+06	2.21895e+06	1.70317e+06	2.39216e+06	2.91094e+06	2.79614e+06	2.18181e+06	1.8487e+06	2.08734e+06	844714	893821	939044	761342	1.00728e+06	1.07052e+06	1.50689e+06	1.87167	4.17091e-05	0.00170597	1.98552	0.989515	up
MEDL02551P	20-Hydroxyecdysone	Aldehyde,Ketones,Esters	23854.9	150124	75158.7	19371.1	50406.7	38325.8	23221.3	45353.3	26063.9	23783.8	1.37178e+06	516596	2.98037e+06	884053	1.07733e+06	3.82888e+06	102337	57760.1	1.65425	0.0333858	0.126733	0.0416752	-4.58467	down
MEDL02641HN	Moracin M	Others	1.15779e+06	450453	700819	1.16305e+06	362051	425505	1.03181e+06	935685	562604	1.6356e+06	1.37781e+06	762136	1.05924e+06	1.10578e+06	709644	838663	1.44127e+06	2.12273e+06	1.28333	0.0243316	0.106536	0.614299	-0.702987	down
MEDN0025	3-Hydroxy-3-Methylpentane-1,5-Dioic Acid	Amino acid and Its metabolites	94773	104613	79661.7	29984.4	39946.6	53508.6	52975.4	84879	70698.4	99700.7	127319	111186	106471	92122.2	108596	95125.9	116711	68503.3	1.49202	0.0039916	0.0331729	0.660059	-0.599333	down
MEDN0041	Hexanoyl Glycine	Amino acid and Its metabolites	13126	26807.7	17376.4	43072.7	28125.5	46657.9	14037.8	57205.4	17608.2	7133.31	25464.4	7589.14	12181.8	9234.85	6826.73	4818.26	9225.42	16361.5	1.68458	0.00905332	0.0579269	2.67129	1.41753	up
MEDN0057	N-Acetyl-L-Tyrosine	Amino acid and Its metabolites	226434	138275	179615	170014	201129	194951	211840	186196	133758	180474	169070	384174	207775	327026	318586	211613	210617	196870	1.17994	0.0458473	0.153903	0.744361	-0.425926	down
MEDN0071	S-Sulfo-L-Cysteine	Amino acid and Its metabolites	123484	181795	91093.5	108825	61121.8	168232	143898	189672	144456	78389.5	97551.7	51598.1	62436.7	99754.7	76806.7	84744	93154.6	103739	1.45074	0.00684438	0.0482205	1.62071	0.696626	up
MEDN0084	Benzoic Acid	Benzene and substituted derivatives	392652	349434	431122	357718	372051	513683	465616	370747	527543	402534	437081	611216	688309	593634	523538	516175	437160	413430	1.21979	0.036089	0.134314	0.81776	-0.290251	down
MEDN0087	(3,4-Dimethoxyphenyl) Acetic Acid	Benzene and substituted derivatives	281083	33581.9	249931	24876.6	48093.7	2473.15	35905.4	21566.2	55063.7	735502	801457	264895	220511	47872.7	64818.3	200384	600490	628062	1.52354	0.0133259	0.0733566	0.211161	-2.24359	down
MEDN0092N	3,4-Dihydroxybenzeneacetic acid	Benzene and substituted derivatives	422361	257540	279835	295288	163159	228169	611972	549494	290071	1.79933e+06	2.88085e+06	1.23898e+06	1.26053e+06	408030	1.61641e+06	1.27596e+06	3.26968e+06	3.13073e+06	1.99394	0.00162267	0.0195634	0.183519	-2.446	down
MEDN0099	4-Pyridoxic Acid	Heterocyclic compounds	546710	445462	404171	393273	314848	399604	567820	587946	382718	349571	414557	228668	214169	224447	177000	203926	475583	395517	1.47221	0.00703266	0.0491425	1.50648	0.591183	up
MEDN0124N	Protocatechuic acid	Phenolic acids	7.29385e+06	627552	907552	774517	1.37698e+06	417095	3.88008e+06	1.36108e+06	1.04562e+06	5.18047e+06	4.26464e+06	3.96186e+06	2.55565e+06	4.71404e+06	3.55175e+06	3.19307e+06	4.13728e+06	3.21114e+06	1.58128	0.0382422	0.137125	0.50861	-0.975367	down
MEDN0147	5-Methylcytosine	Nucleotide and Its metabolites	70573.3	50009.3	49882.9	42642.4	57966.5	78588.3	50296	81281.1	53880.1	73092.2	31847.5	28895.2	29076.4	34231.7	49685.3	30086.2	39625.4	32289.8	1.55386	0.00697443	0.0489354	1.53404	0.61734	up
MEDN0209	Tryptamine	Tryptamines,Cholines,Pigments	174800	173785	145637	176827	133257	125200	133813	217862	122292	195350	164025	221357	184630	301141	194307	204305	150183	176593	1.26212	0.0306816	0.120157	0.783235	-0.352483	down
MEDN0231	L-Fucose	Carbohydrates and Its metabolites	32530.8	29581.2	33385.4	34543.6	15919.8	29638.5	38275.4	34181.5	59294.2	101897	72794.3	54410.7	55184.5	42975.3	50981.5	54574.7	76248.8	72919.7	1.7835	0.000809298	0.0124821	0.528106	-0.921101	down
MEDN0245	Pantothenic acid	CoEnzyme and vitamins	1.13892e+06	507616	674730	1.01453e+06	632705	734313	1.44103e+06	630154	620332	1.05789e+06	971775	876169	1.77061e+06	1.19564e+06	1.12381e+06	1.19606e+06	1.2921e+06	689870	1.20613	0.0478732	0.157494	0.726792	-0.460386	down
MEDN0294	3-Methylcrotonyl Glycine	Organic acid and Its derivatives	166709	206975	179424	180566	102177	271390	183379	252422	243147	85405.2	113238	36810.4	43991.9	44237.8	46337	61206.1	121257	126195	1.90021	3.99217e-05	0.00170597	2.63186	1.39608	up
MEDN0299	Adipic Acid	Organic acid and Its derivatives	81430.5	78276.8	41980.2	117334	50035.8	80426.5	90821.8	122792	91089.1	101760	142626	139439	178271	132904	109275	188032	123861	127852	1.6322	0.000739453	0.0120566	0.606249	-0.722018	down
MEDN0300	Azelaic Acid	Organic acid and Its derivatives	2.31227e+06	1.79355e+06	1.5391e+06	1.77892e+06	1.47876e+06	2.0189e+06	2.0626e+06	1.95802e+06	2.31446e+06	3.48027e+06	3.78177e+06	2.43774e+06	3.11354e+06	2.70445e+06	2.67239e+06	2.93417e+06	3.91562e+06	3.5657e+06	2.01184	3.52765e-05	0.0016776	0.603258	-0.729153	down
MEDN0301	Caffeic Acid	Organic acid and Its derivatives	3.94208e+06	1.73257e+06	2.36006e+06	1.78401e+06	952825	1.24077e+06	3.25742e+06	2.26777e+06	2.68234e+06	4.87941e+06	5.43367e+06	2.85949e+06	3.56109e+06	2.32519e+06	2.81522e+06	3.58662e+06	5.47206e+06	4.32893e+06	1.53307	0.00447507	0.0366571	0.573423	-0.802329	down
MEDN0311	Dodecanedioic Acid	FA	1.42502e+06	1.55614e+06	1.96089e+06	2.02585e+06	1.39495e+06	2.50506e+06	2.08258e+06	2.14555e+06	2.17433e+06	2.16862e+06	2.01876e+06	4.33856e+06	3.50518e+06	3.89383e+06	3.19389e+06	3.72598e+06	2.60264e+06	2.50591e+06	1.66882	0.00218277	0.0232683	0.617828	-0.694723	down
MEDN0335	Methylmalonic Acid	Organic acid and Its derivatives	3.90287e+06	3.42926e+06	4.10855e+06	4.26942e+06	3.35383e+06	4.5281e+06	5.83173e+06	5.05445e+06	3.08118e+06	658651	715173	1.02616e+06	1.0023e+06	721334	746918	674686	1.15703e+06	698445	2.29483	1.78929e-06	0.000510545	5.07512	2.34344	up
MEDN0340	Pyrrole-2-Carboxylic Acid	Organic acid and Its derivatives	17362.5	7564.55	643.2	643.2	3216	643.2	5662.31	12639.2	9720.48	15378.3	15433.1	30300.7	39416	45043.8	28438.9	32538.6	18495.6	18436.6	1.72858	0.000277207	0.00624446	0.238599	-2.06734	down
MEDN0342	Sebacate	Organic acid and Its derivatives	616692	697288	594784	709375	564922	938800	764027	859644	821336	916267	957895	846212	765037	1.04469e+06	955945	862288	1.09674e+06	1.00641e+06	1.58191	0.00160391	0.0195634	0.777007	-0.364	down
MEDN0374HN	(±)9-HpODE	FA	47608.1	35330.6	45621.4	235644	38880.6	103552	69873.9	130812	118972	68893.7	97597.8	339297	229429	308665	215199	196730	126630	98640.8	1.27943	0.0277276	0.114385	0.491525	-1.02466	down
MEDN0415	2-(Formylamino)Benzoic Acid	Benzene and substituted derivatives	72295.9	42793.7	60214.2	68644.7	76781.8	56593.3	77612.2	38110.8	80336.8	126098	94718.5	165397	197789	167039	152385	112068	129986	99949.4	1.98898	9.89428e-05	0.00297175	0.46039	-1.11907	down
MEDN0419	Uridine 5-Monophosphate	Nucleotide and Its metabolites	19179.6	11180.2	20126.3	11645.8	13885	30582.2	21911.6	20309.6	9796.72	7758	8386.09	9920.29	7702.03	954.015	954.015	954.015	22871.7	23897.6	1.28361	0.0376828	0.137125	1.90193	0.927466	up
MEDN0421	Cyclic Amp	Nucleotide and Its metabolites	39022.1	35217.9	46950.5	49190	53028.5	32854.3	20497.1	32101.7	31603.8	1356.21	7288.14	13989.4	11006.9	1356.21	10678.6	10809.4	13471.7	43848.7	1.64896	0.000298234	0.00663085	2.99165	1.58094	up
MEDN0445N	Orotidine	CoEnzyme and vitamins	74944.2	75080	63376.2	108716	54642.1	84990.5	62731.4	71907.2	47906.5	115364	105812	108405	100587	131475	59709.8	77334.9	98730.2	95208	1.34038	0.00852177	0.0563292	0.721797	-0.470334	down
MEDN0470	Oxoadipic acid	Organic acid and Its derivatives	42389.9	58699.9	59284.3	48741.3	53816.4	43556.8	64908.5	72235.7	44652.3	57322.8	65270.3	69610.1	74917.4	72731.7	43692	53157.9	86932	81373.3	1.08524	0.0402703	0.140902	0.807073	-0.309229	down
MEDN0471	3-Methoxy-4-hydroxyphenylglycol sulfate	Benzene and substituted derivatives	201583	111416	97342.6	130233	38154.5	114867	185634	225369	153427	226997	210381	173967	584912	122051	376543	711820	249385	325170	1.48826	0.0202574	0.0952646	0.421983	-1.24474	down
MEDN0473	Dl-3,4-Dihydroxymandelic Acid	Organic acid and Its derivatives	65802.9	26212.4	30010.7	81785.3	18458.5	35431.1	55745.9	40245.8	49548.3	27522.8	29851.8	26626.5	33094.1	43658.4	25260.5	14889.5	23357	22338.2	1.20088	0.0372207	0.137122	1.63521	0.709476	up
MEDN0478	Aminomalonic Acid	Organic acid and Its derivatives	125667	115385	169295	151876	118342	167825	205832	182777	113314	21201.1	22848.6	35175.7	48285.9	18807.7	47708.5	38054.6	39485.2	38034.5	2.2053	2.37341e-06	0.000580468	4.36145	2.12481	up
MEDN0506	N-Acetylglucosamine 1-Phosphate	Carbohydrates and Its metabolites	477884	718582	448042	507454	497679	538365	516717	531175	509865	533066	665276	321586	391660	312865	359875	397575	462355	420664	1.21637	0.047943	0.157494	1.22791	0.296201	up
MEDN0528	(3-Methoxy-4-hydroxyphenyl)ethylene glycol sulfate	Organic acid and Its derivatives	142644	110857	135561	91602.8	97644.2	143983	159863	147951	141912	186554	266129	117998	145450	142959	127569	152445	237321	208866	1.25203	0.0336438	0.127148	0.739307	-0.435754	down
MEDN0536N	estrone 3-sulfate	Hormones and hormone related compounds	81893.8	56337.3	2229.66	2229.66	2229.66	31341.4	64707.2	5.30709e+06	105100	253283	662911	3.48857e+06	3.3327e+06	3.34027e+06	6.00837e+06	6.97099e+06	493306	9.41836e+06	1.76397	0.0223937	0.101332	0.166422	-2.58708	down
MEDN0560	Marmesin	Aldehyde,Ketones,Esters	78408.8	37397.8	65768.3	91757.9	59576.2	67357.6	62649.6	65506.4	75650.9	112549	98223.5	92856.7	80900.1	92407.1	84037.6	90615.1	121511	88088.1	1.63407	0.000571962	0.00999183	0.701442	-0.511605	down
MEDN0562	Indole 3-carbinol	Heterocyclic compounds	24002.1	36559.7	22840.6	1847.52	1847.52	20792.1	1847.52	15539.9	1847.52	31523.5	71526	43534.3	15812	62311.4	1847.52	25478.3	21987.7	30582.1	1.07612	0.0377949	0.137125	0.417345	-1.26069	down
MEDN0579	N-lactoyl-phenylalanine	Amino acid and Its metabolites	65895.7	43408.7	58316.8	31713.6	35967.7	50591	64258.9	63725.2	65903.5	91069.1	108752	146805	79191.7	104394	65085.4	58652.2	97123.9	65008.8	1.65543	0.00365328	0.0308212	0.587908	-0.766338	down
MEDN0621	Indoxylsulfuric acid	Heterocyclic compounds	5.84363e+07	4.5548e+07	4.26848e+07	3.1358e+07	2.7306e+07	5.72376e+07	3.46645e+07	4.07598e+07	5.53861e+07	5.62993e+07	5.5808e+07	1.16152e+08	9.09716e+07	7.98637e+07	5.57207e+07	9.7673e+07	5.48421e+07	6.17202e+07	1.67392	0.00372535	0.0311112	0.587969	-0.766189	down
MEDN0622	Porphobilinogen	Organic acid and Its derivatives	2.99879e+06	3.35795e+06	4.30596e+06	3.25871e+06	3.20274e+06	4.45935e+06	3.41534e+06	3.96269e+06	2.97349e+06	4.14767e+06	4.10726e+06	3.86687e+06	5.75708e+06	4.58656e+06	5.05558e+06	4.12895e+06	4.43546e+06	3.5437e+06	1.42938	0.00950075	0.0585597	0.805847	-0.311422	down
MEDN0685	Undecanedioic acid	FA	311865	105438	280811	256553	167798	229286	280792	310033	134212	136420	78254.8	3949.52	3949.52	3949.52	3949.52	19747.6	106899	53886.1	1.76226	3.32914e-05	0.00162842	5.05295	2.33713	up
MEDN0822	Cysteine-glutathione disulfide	Amino acid and Its metabolites	225604	189027	280639	172291	218680	320651	224355	174402	239794	97157.8	98937.1	235388	125295	97098.8	165273	137144	161740	89518.6	1.72085	0.00083839	0.0128154	1.69388	0.760328	up
MEDN1015	Nicotinic Acid	CoEnzyme and vitamins	579350	574263	617101	559158	623186	568792	623432	552432	601896	622055	630556	645055	671898	650645	608435	612048	625313	673511	1.67916	0.00113351	0.0160378	0.923355	-0.115043	down
MEDN1089	FFA(17:1)	FA	8.15363e+06	8.47768e+06	9.39937e+06	2.15356e+07	1.27224e+07	2.11222e+07	1.24237e+07	2.31869e+07	3.30938e+07	1.16881e+07	1.97466e+07	3.22499e+06	1.62362e+06	2.7868e+06	2.91821e+06	1.44203e+06	1.48963e+07	1.69485e+07	1.31261	0.0423318	0.145593	1.99422	0.995823	up
MEDN1093	2-Isopropylmalate	Organic acid and Its derivatives	239078	231384	217586	127709	180654	184747	214498	170956	266841	192627	172143	356497	468887	345167	278669	216617	358500	207823	1.17881	0.0390259	0.138265	0.706008	-0.502244	down
MEDN1145	P-chlorophenylalanine	Benzene and substituted derivatives	769123	800185	816337	769936	778073	806067	820747	793597	784172	780585	856252	828973	853848	847944	857891	842668	790608	846709	1.58589	0.00332425	0.0290363	0.951071	-0.0723756	down
MEDN1150	Indole-3-carboxylic acid	Heterocyclic compounds	134928	273675	163394	299279	228587	350585	205711	303422	518064	131990	220199	105823	205821	95041.3	100313	250389	213384	114381	1.38215	0.0203205	0.0952646	1.72377	0.785567	up
MEDN1159	FFA(15:1)	FA	357403	1.31658e+06	852868	1.24694e+06	2.76555e+06	2.65445e+06	1.91689e+06	4.69837e+06	1.10667e+06	4.17934e+06	5.82666e+06	5.26442e+06	4.14895e+06	7.884e+06	8.61462e+06	4.61377e+06	5.41137e+06	2.64192e+06	1.71611	0.000378585	0.00790412	0.348167	-1.52215	down
MEDN1171	Lythramine	Alcohol and amines	96284.9	87652.8	78879.8	97986.5	75901.1	157015	129616	175820	92910.1	157369	168589	108574	160879	207561	188897	183868	217387	145290	1.59739	0.00181367	0.0206457	0.644863	-0.632936	down
MEDN1181	5-hydroxyindole acetaldehyde	Heterocyclic compounds	368876	333639	271851	188283	287769	239528	295874	370962	311253	406101	507924	481255	604238	838214	436661	544243	540171	539511	1.97433	0.000204978	0.00480715	0.544684	-0.876509	down
MEDN1183	Multifidol	Benzene and substituted derivatives	157309	145507	131427	152857	125300	148156	138892	130194	198046	270682	290137	175900	223266	214049	193559	250333	319870	281223	1.97882	0.000145084	0.0039426	0.598321	-0.741009	down
MEDN1191	1,2-epoxy-3-(p-nitrophenoxy) propane	Benzene and substituted derivatives	24480.2	19515.8	32724.7	21148.6	16827	14728.5	51001.2	41157	14287.6	14190.1	42103.3	162458	123268	75446.7	108148	146001	33941.3	40242.9	1.48838	0.0135608	0.0740463	0.316266	-1.66079	down
MEDN1193N	Acetaminophen	Benzene and substituted derivatives	251861	95582.2	124381	173553	75425.4	58869.1	156373	144315	131444	287408	315134	562684	756520	822515	343684	412362	252278	246565	1.91599	0.00258577	0.0254122	0.303016	-1.72254	down
MEDN1206HN	3-Sulfocatechol	Benzene and substituted derivatives	2.91733e+07	2.07207e+07	1.80271e+07	1.5485e+07	1.56186e+07	2.39017e+07	2.13187e+07	2.09135e+07	1.42247e+07	4.1929e+07	4.41535e+07	3.97549e+07	3.17452e+07	3.02589e+07	3.62724e+07	3.48381e+07	6.15e+07	4.14327e+07	2.02303	8.21498e-05	0.00270462	0.495692	-1.01248	down
MEDN1207HN	Cysteinyldopa	Amino acid and Its metabolites	414374	514113	398037	422014	416266	636350	462806	512977	568045	328978	309649	198273	316605	193548	266262	377909	610598	319337	1.55822	0.00632834	0.0457135	1.48742	0.57281	up
MEDN1213	2-(4-hydroxyphenyl) propionate	Benzene and substituted derivatives	399399	326785	296530	257236	203100	285962	298511	285526	269983	561078	457246	1.55691e+06	613334	542235	507441	562324	520931	469577	1.87993	0.0157694	0.0820129	0.452944	-1.14259	down
MEDN1260	LPS(16:0)	GP	1398.07	13530.9	13088.6	69845.6	17279.7	24483.7	10914.1	32731.5	36071.6	1398.07	1398.07	1398.07	10476.1	1398.07	14006.8	1398.07	20915.4	12610.6	1.34955	0.0379785	0.137125	3.37455	1.7547	up
MEDN1303	D-Mannose 1-phosphate	Carbohydrates and Its metabolites	136307	166069	76719.6	116647	84517.9	100641	116608	93072.8	88406.2	39742.5	62457.3	61288.1	65441.5	57934.6	79165.9	68190.3	63060.2	106175	1.67449	0.00245349	0.0248543	1.62231	0.698046	up
MEDN1394	3-Hydroxybenzoic Acid	Organic acid and Its derivatives	1.61896e+06	792876	954375	851774	858175	961953	1.4414e+06	1.58816e+06	1.04792e+06	1.80466e+06	1.87947e+06	1.69686e+06	1.72069e+06	2.4327e+06	2.11961e+06	1.82797e+06	1.83861e+06	1.82775e+06	1.92683	4.18522e-05	0.00170597	0.589889	-0.761486	down
MEDN1403	10-Hydroxy-2-Decenoic Acid	Organic acid and Its derivatives	809.669	809.669	13485.1	809.669	18953.2	809.669	809.669	13817.3	809.669	16885.4	16938.3	28772.3	29247.7	31611.9	39070.5	54245.1	31420.7	809.669	1.52938	0.00214491	0.0230949	0.205274	-2.28438	down
MEDN1408	Adrenosterone	Hormones and hormone related compounds	12258	26644.6	13625.8	13172.2	15087	22932.6	18151.7	4376.54	40454.4	25605.3	41700.8	30340.6	30786	26815.8	25073.5	11984.3	80835.8	39253.7	1.22522	0.0466039	0.155832	0.533627	-0.906096	down
MEDN1410	N-Palmitoylglycine	Amino acid and Its metabolites	22732.2	53449.3	39115	42856.8	47323.2	56612.3	58875.9	87763.6	47105.2	13595.3	46858.5	24798.7	21591.9	51050.5	40376.3	19870.5	28872.8	29329	1.3671	0.0151966	0.0798057	1.64952	0.722044	up
MEDN1449N	Prostaglandin D3	Hormones and hormone related compounds	61140.5	84048.4	82146.1	64296.7	53247.3	68093.7	115302	114906	82077.4	27097.9	31838.8	4181.17	20905.9	4181.17	32716.3	27007.6	70966.4	44030.2	1.61887	0.00010617	0.00297972	2.75842	1.46384	up
MEDN1484	Ethionamide	Heterocyclic compounds	1.92271e+07	2.23153e+07	2.10948e+07	2.19929e+07	2.71844e+07	2.9202e+07	2.4417e+07	3.12507e+07	2.24252e+07	2.778e+07	2.91771e+07	2.89554e+07	2.99438e+07	2.88282e+07	3.01937e+07	2.54872e+07	2.86372e+07	2.64415e+07	1.34577	0.0179881	0.0882399	0.857759	-0.221355	down
MEDN1493	3-Hydroxybutanoic acid	Organic acid and Its derivatives	5.31156e+06	3.87525e+06	5.91646e+06	4.56965e+06	3.71771e+06	3.76963e+06	5.34388e+06	6.20858e+06	9.13627e+06	1.40368e+07	1.44562e+07	8.67753e+06	6.27864e+06	9.16315e+06	5.95626e+06	8.60622e+06	1.10119e+07	1.15016e+07	1.75302	0.00161317	0.0195634	0.533503	-0.906432	down
MEDN1504	3-Hydroxycinnamic acid	Organic acid and Its derivatives	88306	696348	88306	88306	828296	88306	849382	88306	964026	1.39401e+06	539088	1.40573e+06	1.48954e+06	1.53913e+06	2.03128e+06	1.12549e+06	1.53777e+06	625050	1.63916	0.000614282	0.010203	0.323398	-1.62862	down
MEDN1527	Cyclo(his-pro)	Amino acid and Its metabolites	3.01476e+06	2.90449e+06	2.93419e+06	2.72982e+06	3.12499e+06	2.96546e+06	2.84744e+06	2.71579e+06	2.97735e+06	3.0974e+06	3.03896e+06	3.07943e+06	3.12361e+06	3.26303e+06	3.28001e+06	3.01746e+06	3.02351e+06	2.77055e+06	1.2499	0.0254785	0.108506	0.946571	-0.0792171	down
MEDN1545	Guanosine-5'-monophosphate	Nucleotide and Its metabolites	16784.1	5373.52	25069.9	757.6	8333.43	5113.37	5543.45	17599.1	10529.6	757.6	757.6	757.6	757.6	757.6	757.6	3788	757.6	757.6	1.84855	0.00629981	0.0457003	9.65641	3.27149	up
MEDN1551	Imidazoleacetic acid	Heterocyclic compounds	50641	47844.9	38237.9	37683.7	21401.5	40787.6	32579.4	57243.2	44025.4	56787.9	12133.4	25252.8	30305	28525.3	23321.5	17617.7	26995.8	28519.3	1.30018	0.0248122	0.107269	1.48499	0.570457	up
MEDN1557	L-Ascorbic acid 2-phosphate	Organic acid and Its derivatives	334163	289761	372986	340586	281877	364119	329387	357230	323933	396036	426741	466005	388915	518619	520640	404503	321035	380853	1.65776	0.00284623	0.0264823	0.783094	-0.352742	down
MEDN1589	Traumatic acid	Organic acid and Its derivatives	90649.3	52841.7	60375.8	62307.7	4477.67	64343.7	51013.4	83763.9	79164.1	78924.3	81186.5	226218	199351	210016	221095	225284	79948.7	70675.7	1.38194	0.00484866	0.0389714	0.394153	-1.34317	down
MEDN1596N	Xanthoxylin	Aldehyde,Ketones,Esters	2.50707e+06	1.00504e+06	1.64145e+06	1.49355e+06	1.41885e+06	1.97794e+06	2.00889e+06	2.00733e+06	1.46439e+06	5.17553e+06	4.0225e+06	1.25438e+07	1.61395e+07	7.70079e+06	1.34942e+07	1.35206e+07	4.73179e+06	6.18025e+06	2.11909	0.00115701	0.0162361	0.185903	-2.42738	down
MEDN1659	N-Acetyl-D-Tryptophan	Amino acid and Its metabolites	51151.5	35024.9	38637.9	44822.2	42791.5	37759.7	47428.2	71707.2	40902.1	55877.5	48749.8	78127	49581.7	92458.9	64895.1	57778.4	53078	66927.6	1.46054	0.0114077	0.0659795	0.722897	-0.468138	down
MEDN1681	3-(2-Naphthyl)-L-alanine	Amino acid and Its metabolites	303946	255210	197326	154182	163562	334031	272247	196151	205976	334431	344553	483529	487436	460737	243744	414943	278283	296853	1.65378	0.00209384	0.0226877	0.622702	-0.683387	down
MEDN1707	Dihydrocaffeic acid	Organic acid and Its derivatives	98243.7	87957.7	90684.2	117009	76121.4	119346	116819	83189.4	11921.7	307092	379108	118201	154680	134393	162021	183408	283656	202142	1.52139	0.00269992	0.0259678	0.416319	-1.26424	down
MEDN1709	2-Octanamidoacetic acid	Amino acid and Its metabolites	11917.1	15406.3	15529.3	22051.1	34049.8	32460.9	5222.97	16402.8	6179.09	5471.99	5927.17	6450.65	790.102	8480.14	790.102	790.102	5477.84	11368.9	1.58786	0.00584816	0.0431554	3.49572	1.80559	up
MEDN1722	Piperonylic acid	Organic acid and Its derivatives	1.49756e+06	1.63619e+06	1.58709e+06	1.85497e+06	2.10296e+06	2.35955e+06	1.91623e+06	2.41476e+06	1.62879e+06	2.11984e+06	2.39606e+06	2.19628e+06	2.49033e+06	2.29386e+06	2.47316e+06	2.01299e+06	2.11518e+06	1.97074e+06	1.28857	0.0215272	0.0988058	0.847006	-0.239556	down
MEDN1737	4-hydroxyisophthalic acid	Benzene and substituted derivatives	30433.5	28582.4	2159.69	44068.8	35640.6	2159.69	59698	35181.7	25700	39941.2	58125.1	56305.9	46880.9	116566	54247.5	23284	52972.6	32052.7	1.07315	0.0414056	0.144078	0.548788	-0.86568	down
MEDN1743	3-Hydroxy-4-methoxybenzoic acid	Benzene and substituted derivatives	8429.47	14080.9	13036	10060.5	19452.4	10320.5	8638.09	11782	18108.4	78665	56465.8	65726.9	62683.2	79613.8	61053.9	60015.6	55123.9	42056.9	2.25527	3.08113e-07	0.000131872	0.202898	-2.30117	down
MEDN1805	FFA(16:1)	FA	4.77454e+07	4.26546e+07	4.83272e+07	6.01674e+07	7.91252e+07	6.23191e+07	6.88792e+07	1.07346e+08	1.06396e+08	6.00825e+07	9.34794e+07	2.02066e+07	1.21248e+07	1.30506e+07	1.92249e+07	7.79579e+06	5.43117e+07	5.76477e+07	1.35476	0.0252573	0.108079	1.84349	0.882441	up
MEDN1806N	2-Chloro-5-nitro-N-4-pyridinylbenzamide	Benzene and substituted derivatives	869885	700044	848637	809225	514528	675494	885942	861429	888644	996271	876899	910818	941538	842416	872109	926785	926103	941221	1.32334	0.0159444	0.0821033	0.856654	-0.223215	down
MEDN1865	15(R)-Prostaglandin E1	FA	303432	202272	93237.7	218207	121960	140039	373699	477674	106753	244086	1.20447e+06	342116	487175	582521	751394	692098	550273	1.0387e+06	1.73281	0.00299198	0.0273918	0.345721	-1.53232	down
MEDN1880	Hydroferulic acid	Organic acid and Its derivatives	260601	37498.8	257734	20265.7	36521.8	1341.78	23832.2	17941.4	55604.4	752294	832516	239196	214641	73944	54499.6	212363	639684	620976	1.5557	0.0126545	0.071265	0.195417	-2.35537	down
MEDN1901	Dehydrolithocholic acid	Bile acids	454719	513771	694975	297000	875902	500634	682050	836499	773071	885112	782438	769702	866524	830359	788650	884223	992124	1.1532e+06	1.47015	0.00477438	0.0385554	0.707795	-0.498596	down
MEDN1910	Cys-Pro	Amino acid and Its metabolites	1.26663e+07	1.23276e+07	1.26759e+07	1.25945e+07	1.25069e+07	1.09783e+07	1.18807e+07	1.24006e+07	1.17263e+07	1.33045e+07	1.24036e+07	1.31886e+07	1.27877e+07	1.30454e+07	1.23763e+07	1.22015e+07	1.25625e+07	1.27518e+07	1.17172	0.0327171	0.12504	0.957557	-0.0625701	down
MEDN1916	L-Cysteinesulfinic acid	Amino acid and Its metabolites	29925.7	39984.9	37149.4	23735.9	33553.5	41926.9	19070	35546.8	34385.8	37161.7	46393	33323.8	43559.6	41439.6	46694.9	34977.1	43441.4	41044.1	1.26306	0.0162893	0.0828487	0.802311	-0.317766	down
MEDN1921	(2R)-1-O-beta-D-Galactopyranosylglycerol	Carbohydrates and Its metabolites	9291.4	816.945	816.945	4348.21	816.945	816.945	816.945	816.945	4084.72	816.945	816.945	30563	32550.1	31928.4	17616.6	35406.7	816.945	816.945	1.018	0.0278625	0.114665	0.149512	-2.74167	down
MEDN1942	Val-Thr	Amino acid and Its metabolites	4.12921e+07	3.80912e+07	3.96989e+07	3.87733e+07	3.72067e+07	3.50163e+07	3.68396e+07	3.80506e+07	3.67244e+07	4.04838e+07	3.86581e+07	4.18457e+07	3.97837e+07	4.11329e+07	3.90217e+07	3.79274e+07	3.92987e+07	3.87967e+07	1.17219	0.0383998	0.137125	0.957261	-0.0630161	down
MEDN1960	cyclo(gly-glu)	Amino acid and Its metabolites	109505	52860.7	80461.2	51271.5	41122.6	54419.6	56310.7	46069.6	52341	39722.2	47499.7	5334.73	45336	54248.5	5334.73	47197.5	5334.73	32468.1	1.26632	0.00932987	0.0585597	1.92711	0.946437	up
MEDN1994	N-Butyrylglycine	Amino acid and Its metabolites	197716	305218	337628	338525	212910	244638	321097	440614	373827	124445	236571	141370	155365	193260	152608	121349	199059	210649	1.84185	0.000537433	0.00958422	1.80636	0.853083	up
MEDN2011	Salicylic acid β-D-O-glucuronic acid	Organic acid and Its derivatives	16997.2	14339.7	9244.22	1234.26	1234.26	8301.57	15289.4	1234.26	18809.9	42180.8	20826.6	24714.5	42806.1	39869.5	23423.9	29436.3	38822.5	1234.26	1.23494	0.00227498	0.0236046	0.329207	-1.60294	down
MEDN2029	2,2-Dimethylglutaric acid	Organic acid and Its derivatives	203027	261874	313437	137557	91538.9	290185	266895	242333	297524	222671	260033	453191	412259	430289	408897	389368	211099	233830	1.17047	0.0285698	0.116734	0.696434	-0.521941	down
MEDN2098	Tiglylglycine	Amino acid and Its metabolites	88139.7	65666.7	64491.3	72713.1	28834.7	55751.4	85112.2	84821.1	70636.4	79507.4	119847	92287	109319	58943.7	63810.7	92891.1	94055.8	81483.7	1.06642	0.0447635	0.152054	0.777845	-0.362445	down
MEDN2135	γ-Glu-Met	Amino acid and Its metabolites	147146	141605	173580	182053	133660	211637	150047	150087	106690	79757.9	116713	123030	140060	110427	122584	97314.1	120554	130118	1.54343	0.00507577	0.0397166	1.34207	0.424465	up
MEDN2171	4-Butoxyphenol	Benzene and substituted derivatives	1222.17	1222.17	1222.17	1222.17	1222.17	1222.17	1222.17	1222.17	1222.17	1222.17	1222.17	15875.5	17666.4	14512.3	13470.8	23915.3	1222.17	19796.8	1.66436	0.00564621	0.0420274	0.101002	-3.30754	down
MEDN2198	5-Nitrosalicylic acid	Benzene and substituted derivatives	45794.5	4552.87	4552.87	24700.5	4552.87	4552.87	38576.9	4552.87	4552.87	30998	94594	1.07066e+06	1.04949e+06	1.27067e+06	688556	819689	66611.1	73396.2	1.9324	0.0108624	0.0634689	0.0264081	-5.24288	down
MEDN2223	Glu-Ala-Gly	Amino acid and Its metabolites	143818	125027	70886.6	94943.8	46226.4	70990.1	100976	97740.9	109324	82649.4	62460.9	38457.7	45863.6	48181.9	27333.2	46335.3	95253.1	78094.8	1.39363	0.00920123	0.0581916	1.63912	0.712923	up
MEDN2272	3-Oxostearic acid	Organic acid and Its derivatives	105356	145597	125380	176685	186613	127210	149018	275264	136375	234339	180863	296678	287931	237468	272707	214988	146288	237837	1.49913	0.0052676	0.0405542	0.676828	-0.563138	down
MEDN2279	o-Methoxyphenyl sulfate	Benzene and substituted derivatives	9.06609e+06	5.3512e+06	6.63307e+06	6.31391e+06	3.38634e+06	7.49432e+06	8.70214e+06	8.39322e+06	6.88021e+06	1.84906e+07	1.74453e+07	1.07295e+07	1.89576e+07	1.50433e+07	1.59814e+07	2.40728e+07	2.48475e+07	2.17882e+07	2.07987	2.19185e-05	0.0014572	0.371785	-1.42746	down
MEDN2283	2,4-Dihydroxyacetophenone 5-sulfate	Benzene and substituted derivatives	646231	379414	404448	433349	249292	353976	490946	372790	346727	1.25995e+06	1.51332e+06	527387	734585	895596	406425	1.10136e+06	1.54347e+06	1.3506e+06	1.81065	0.0017966	0.0206457	0.39401	-1.34369	down
MEDN2285	Chrysin-7-O-glucuronide	Benzene and substituted derivatives	54372.3	1309.69	14943.6	1309.69	1309.69	1309.69	12320.4	11320.8	1309.69	68080.1	76089.5	68855.2	46650.3	73131.5	30941.9	52630.4	80144.8	56565.6	1.90531	8.47636e-06	0.000967435	0.179909	-2.47466	down
MEDN2298	Elenaic acid	Organic acid and Its derivatives	128522	297045	176562	259964	302039	401195	205092	330741	180132	342678	523219	307494	305822	423247	366585	263799	404417	295671	1.27533	0.0170268	0.0854834	0.705642	-0.502992	down
MEDN2357	FFA(14:1)	FA	680411	624460	734859	1.45349e+06	571318	864497	1.21708e+06	2.43323e+06	1.40296e+06	598522	64071.5	64071.5	64071.5	64071.5	64071.5	64071.5	665533	64071.5	1.98074	0.00147114	0.0188691	5.8289	2.54322	up
MEDN2385	LPS(20:0)	GP	1285.16	10691	1285.16	15599.5	7353.11	24954.9	1285.16	33424.2	12488.7	12917.6	33902.6	10702	39617.7	27641	26728	13361	17023.5	43793.8	1.21553	0.0319767	0.12432	0.480164	-1.0584	down
MEDN3020	1-Methylpseudouridine	Nucleotide and Its metabolites	123588	97362.3	121233	111771	118645	79449.5	90519.9	74236.3	70254.9	71801.5	93918.1	72938.3	28448.7	52260.6	62073.2	44464.7	58523.4	51934.5	1.63584	0.000782045	0.0124561	1.65384	0.725822	up
MEDN3162N	Sulfabenzamide	Benzene and substituted derivatives	43867.7	42877.7	39659.9	47983.1	6116.97	59692.7	48422.9	51283.1	41282.5	78564.1	65765.4	55462.2	56463.2	60116.6	54841	67663.4	71751.5	74091	1.19532	0.00174224	0.0205705	0.651915	-0.617244	down
MEDN3518	Glycerol	Alcohol and amines	6854.21	26496.1	14761.5	36031.2	49022.3	71977.5	45474.8	104332	23531.3	81845.8	91746	78298.7	47262.1	112197	98413.4	59210.4	90506.8	47398.3	1.32667	0.0117294	0.0676118	0.535426	-0.901242	down
MEDN3591	(S)-3-Hydroxyisobutyric acid	Organic acid and Its derivatives	77362.8	54331.9	61396.3	80142.8	43426.8	57184.5	95275.9	91049.4	99339.5	125270	109209	109016	69091.3	98314.8	48981.9	77380.1	159168	159302	1.08592	0.0400066	0.140639	0.690056	-0.535215	down
MEDN3696	Galactonic acid	Carbohydrates and Its metabolites	28280.9	40351	27962.3	51014.2	38201.8	59015.6	33230	37372.8	57269	60581.8	74645.4	46739.9	53473.9	46981.6	47516.4	52342.8	68774.1	57960.3	1.39369	0.00954451	0.0585597	0.732192	-0.449706	down
MEDN3897	8-Amino-7-oxononanoic acid	Organic acid and Its derivatives	69067.5	41569.4	31426.6	81376.2	40985.6	42630.3	52021.5	67656.4	26850.5	29925.7	50424.6	32034.7	34013.5	29739.6	18782.1	21835.8	21034.5	19953.7	1.52769	0.00895503	0.0576354	1.75982	0.81543	up
MEDN3905	N2-(1-Carboxyethyl)-L-arginine	Amino acid and Its metabolites	97045.2	92904	175836	100202	169395	96277.3	90989.6	104566	123966	886	16695.8	65614	47131.7	106262	29781.5	33399	886	886	1.50374	9.65651e-05	0.00295213	3.48602	1.80158	up
MEDN4017	Elaidic acid	FA	77754.7	67333.5	96038.8	148185	92459.4	127203	105459	100347	132004	82475.5	85247.6	49010.1	25064.9	41560.7	34810.9	25544.4	99626.5	101838	1.49313	0.00506823	0.0397166	1.73665	0.796308	up
MEDN4019	FFA(18:1)	FA	6.21336e+07	5.96897e+07	7.55722e+07	1.29927e+08	7.80548e+07	1.0846e+08	8.20934e+07	9.22653e+07	9.65684e+07	7.20626e+07	6.90697e+07	3.68953e+07	1.98319e+07	3.25395e+07	2.71048e+07	1.66394e+07	8.51386e+07	8.04464e+07	1.4957	0.00528247	0.0405542	1.78466	0.835648	up
MEDN4125	Glyceraldehyde	Aldehyde,Ketones,Esters	54466.5	83568.7	62551.1	103381	46588.3	49887.5	101992	97623	59009.6	33327	27957.7	55725.8	19924.2	37204.4	1156.76	10522.5	1156.76	28329.7	1.48004	0.000149133	0.0039893	3.06109	1.61405	up
MEDN4138	2-Aminophenyl sulfate	Organic acid and Its derivatives	551064	181080	295865	355429	154257	194022	285744	580342	349584	393296	427375	506158	1.07918e+06	564519	429600	909207	329838	382898	1.32881	0.0393142	0.138489	0.586888	-0.768844	down
MEDN4141	Dehydrochorismic acid	Benzene and substituted derivatives	3.98442e+07	4.41693e+07	4.21264e+07	5.14121e+07	4.86731e+07	6.50236e+07	4.72473e+07	5.31697e+07	4.25751e+07	6.71927e+07	7.1727e+07	4.57551e+07	5.64103e+07	5.41941e+07	7.04688e+07	5.2306e+07	4.67693e+07	6.15766e+07	1.25704	0.0258932	0.109998	0.824925	-0.277664	down
MEDN4142	Annuionone A	Heterocyclic compounds	4.42759e+07	4.59594e+07	4.49566e+07	5.34871e+07	5.2922e+07	6.61634e+07	5.13472e+07	5.47079e+07	4.59861e+07	6.78093e+07	7.08242e+07	4.83059e+07	5.50607e+07	5.685e+07	6.9937e+07	5.34753e+07	5.01437e+07	6.51332e+07	1.19485	0.0347389	0.130423	0.85539	-0.225346	down
MEDN4176	1-Oxazolo[4,5-B]pyridin-2-YL-1-dodecanone	Aldehyde,Ketones,Esters	10273.7	7419.09	14282.8	18850.1	12638.5	21861.7	23287.1	32350	17143.7	28756.1	48871.9	104980	124788	84861.5	84924.6	88652.2	31176.1	28159.2	1.87839	0.00240593	0.0245176	0.252902	-1.98335	down
MEDN4188	1,7-Bis(4-hydroxyphenyl)-5-methoxy-3-heptanone	Aldehyde,Ketones,Esters	34769.6	23608.1	27630.1	26721.6	21197.1	32923.5	26122.7	20166.8	28723.2	18471.5	15974.3	1942.36	16389.4	1942.36	15936.8	13134.7	14826.8	16936.9	1.41336	9.63823e-05	0.00295213	2.09305	1.06561	up
MEDN4203	3-O-Feruloylquinic acid	Organic acid and Its derivatives	326693	202160	212098	289516	301723	328297	342065	308187	307098	283815	353189	395006	366050	298402	393431	433572	301448	353755	1.27364	0.0183525	0.0892634	0.823564	-0.280047	down
MEDN4211	24-Ethylcholesta-4,6-dien-3-one	Others	30109.5	32920.4	21931.3	21646.4	34174	89864.1	60001.4	26053.9	27418.2	8513.61	13838.3	19748.2	527.767	11872.2	36573.2	10518.3	32625.2	2638.84	1.34964	0.0192542	0.0931162	2.51447	1.33025	up
MEDP0107	Methyl-Benzoate	Benzene and substituted derivatives	47492.7	66081.9	36565.8	68519.6	33357.5	44338.5	48826.4	63678.6	52401.2	100183	55475.3	119580	166014	218723	105343	152099	161692	138541	1.91698	0.000545566	0.00962896	0.378813	-1.40044	down
MEDP0143HN	Biotin	CoEnzyme and vitamins	356612	379139	342689	335559	359161	372042	371746	425190	360300	265625	225300	309532	248759	337771	251265	219390	312721	236755	1.96486	4.10845e-05	0.00170597	1.37195	0.456224	up
MEDP0203	Trans-Cinnamaldehyde	Benzene and substituted derivatives	499436	146291	383368	185394	178588	169401	368622	251271	272143	598074	324033	625367	852095	828556	517181	818766	679765	642126	1.89584	6.92796e-05	0.00246883	0.417011	-1.26184	down
MEDP0276	Indole-3-Carboxaldehyde	Heterocyclic compounds	138178	130503	117595	66790.5	101652	151317	140978	194527	121448	174634	190441	180047	236994	347220	167088	254668	208724	151876	1.64404	0.0034845	0.0299772	0.608356	-0.717013	down
MEDP0403P	Deoxycytidine	Nucleotide and Its metabolites	963497	995767	1.05637e+06	831798	828615	902273	938591	903417	902176	827000	861850	805035	832468	871272	918235	900038	793121	755226	1.29368	0.0139793	0.0752594	1.10024	0.137822	up
MEDP0454	Isoquinoline	Heterocyclic compounds	755268	693277	531611	430186	528936	567166	654476	742905	616313	800913	1.06522e+06	946678	1.32345e+06	1.82162e+06	898108	1.13321e+06	1.13637e+06	925232	1.93014	0.000941417	0.0140148	0.549225	-0.864531	down
MEDP0456	Piperidine	Heterocyclic compounds	1.56224e+06	2.01773e+06	1.30443e+06	1.81628e+06	1.50856e+06	1.89242e+06	1.59506e+06	2.10505e+06	1.50392e+06	1.8666e+06	2.43082e+06	2.65637e+06	2.41871e+06	3.74684e+06	2.13146e+06	2.01317e+06	1.66928e+06	1.97066e+06	1.41533	0.0183147	0.0892634	0.732192	-0.449706	down
MEDP0546	Oxindole	Heterocyclic compounds	866630	580699	866161	546359	382769	858341	547704	569966	695652	918236	965610	2.22401e+06	1.47998e+06	1.59408e+06	1.31776e+06	1.93288e+06	793413	1.38421e+06	1.85919	0.00127049	0.0176835	0.469008	-1.09231	down
MEDP0637	Phe-Pro	Amino acid and Its metabolites	56587.6	50440.5	32477.2	39982.1	26277.3	35704.8	43329.9	38040	42472.6	43887.8	28681.6	21478.2	19801.8	30731.3	21090.7	19914.1	31340.7	34654.3	1.46575	0.00709569	0.0491814	1.45207	0.538109	up
MEDP0658	Ethyl-dodecanoate	Alcohol and amines	944673	880868	1.0063e+06	1.03678e+06	879205	905597	917754	923626	874038	736088	713827	943826	947439	928090	828704	760993	683720	816470	1.39158	0.013515	0.0740463	1.1372	0.185488	up
MEDP0676	Butyl-3-methylbutanoate	Aldehyde,Ketones,Esters	393801	632369	935157	554325	552071	716019	550843	497284	741378	448780	539052	63988.9	482491	319944	469332	525683	476755	490157	1.03528	0.0163084	0.0828487	1.46042	0.546388	up
MEDP0745	Creosol	Benzene and substituted derivatives	182317	144889	16664.4	145219	157506	180463	108819	141256	125056	420607	216503	328540	631128	345420	118484	268252	242108	299493	1.43967	0.00473266	0.0383996	0.418803	-1.25565	down
MEDP0759	18β-Glycyrrhetinic acid	Others	18607.1	18607.1	18607.1	18607.1	163511	298476	127805	307994	18607.1	18607.1	277594	175651	97371.1	396356	289000	208884	369171	354525	1.13826	0.0391909	0.13834	0.453018	-1.14236	down
MEDP0765	3-(Methylthio)-1-propanol	Alcohol and amines	295423	215628	206014	220302	204669	222453	370947	200912	308707	392414	445117	263344	405930	462664	232335	279141	305203	477970	1.47374	0.00885579	0.0576354	0.687798	-0.539942	down
MEDP0781	2-Undecanone	Aldehyde,Ketones,Esters	94418	102797	71471	87430.1	97060.4	79292.2	100415	76223.5	120288	175914	181080	125596	125319	134624	139727	137145	189704	158290	2.00798	3.24328e-05	0.00162842	0.60655	-0.721302	down
MEDP0889	Cortisol	Hormones and hormone related compounds	1.37409e+06	1.14851e+06	1.69783e+06	1.22043e+06	985900	1.35276e+06	2.55862e+06	2.07628e+06	1.51454e+06	658460	900438	48803.5	413468	74708.8	735757	740799	1.47875e+06	1.06266e+06	1.36409	0.00141298	0.0188691	2.27827	1.18794	up
MEDP1002	Acetylcholine	Aldehyde,Ketones,Esters	1.28705e+06	1.36049e+06	2.0665e+06	1.89744e+06	2.97839e+06	1.01678e+06	1.60753e+06	1.57717e+06	1.27358e+06	2.01248e+06	1.67432e+06	5.64345e+06	4.31444e+06	5.10027e+06	5.01281e+06	4.77919e+06	901994	1.09744e+06	1.10967	0.0295272	0.118164	0.493343	-1.01934	down
MEDP1023	Trp-Glu	Amino acid and Its metabolites	168315	214065	242891	113772	154017	286368	277345	190269	181112	170739	128228	112117	84353	138364	118773	119967	178247	161500	1.44153	0.0081539	0.054317	1.50802	0.592655	up
MEDP1032	Salicylaldehyde	Benzene and substituted derivatives	9.59288e+06	5.62331e+06	7.0025e+06	4.53565e+06	2.22479e+06	4.24258e+06	6.92078e+06	4.7502e+06	8.72619e+06	1.15079e+07	1.59622e+07	5.75582e+06	1.2017e+07	5.33823e+06	9.87733e+06	1.18875e+07	1.5012e+07	1.2462e+07	1.53025	0.00321285	0.0284995	0.537156	-0.896588	down
MEDP1084	Carnitine C12:0	FA	463644	183713	155962	490826	288746	335564	263276	785438	435584	220199	176636	51163.7	48419.7	101961	62019.6	66421.7	176124	382149	1.61769	0.00755682	0.0511355	2.64786	1.40483	up
MEDP1090P	Firefly luciferin	Heterocyclic compounds	2.51384e+07	2.67613e+07	2.57314e+07	2.48195e+07	2.63027e+07	2.4922e+07	2.65999e+07	2.68658e+07	2.47823e+07	2.58399e+07	2.676e+07	2.63233e+07	2.6514e+07	2.77039e+07	2.78628e+07	2.67375e+07	2.64328e+07	2.96647e+07	1.34486	0.0154984	0.0808947	0.951133	-0.0722805	down
MEDP1118	Aldosterone	Aldehyde,Ketones,Esters	175864	90239.7	224760	14884.6	134315	331598	287831	101135	152566	14884.6	14884.6	149401	14884.6	14884.6	132451	116567	152045	14884.6	1.17146	0.0266696	0.111967	2.42155	1.27593	up
MEDP1120P	Estrone	Hormones and hormone related compounds	2.11905e+06	2.34582e+06	2.60537e+06	1.80084e+06	2.45286e+06	2.82366e+06	2.80387e+06	1.91201e+06	2.17291e+06	1.10414e+06	1.82766e+06	1.6833e+06	1.26e+06	1.71535e+06	1.83406e+06	1.71996e+06	2.38019e+06	1.60962e+06	1.6022	0.00154433	0.0191837	1.38998	0.475069	up
MEDP1132	3-Carboxypropyltrimethylammonium	Organic acid and Its derivatives	541033	558686	802160	721004	1.27694e+06	425833	660189	601001	553007	732621	778081	2.43544e+06	1.70633e+06	2.06789e+06	1.89399e+06	1.83509e+06	410259	437120	1.13972	0.0307131	0.120157	0.499304	-1.00201	down
MEDP1137	Malvidin	Others	26938	25690.8	51990.2	25483	7593.17	24593.6	20556.5	18059.4	22651.7	18816.1	39239.6	380122	392882	250749	397811	170956	22359.7	41712.6	1.53126	0.0183532	0.0892634	0.13038	-2.9392	down
MEDP1144	L-Isoleucine	Amino acid and Its metabolites	2.12685e+06	2.46834e+06	1.70893e+06	2.36102e+06	1.86632e+06	2.15705e+06	2.08169e+06	2.75428e+06	1.99527e+06	2.23315e+06	3.03922e+06	3.27471e+06	3.17663e+06	4.27353e+06	2.59147e+06	2.4223e+06	2.28351e+06	2.40165e+06	1.39739	0.0164856	0.0834298	0.759636	-0.396621	down
MEDP1196	Biotinamide	Alcohol and amines	53674.6	57189.3	57821.6	64234.5	48355.3	68015.5	88094.9	65977.8	89313.2	97571.9	81455.4	99744.4	86196.4	114566	89556.2	90191.2	103257	92883.9	1.81647	0.00017987	0.00459608	0.692848	-0.52939	down
MEDP1211	N-acetylpyrrolidine	Heterocyclic compounds	3.38191e+06	3.5275e+06	1.85078e+06	1.88648e+06	2.08651e+06	3.18865e+06	2.44277e+06	3.0425e+06	2.58501e+06	1.70878e+06	2.21081e+06	1.80052e+06	1.50424e+06	1.59454e+06	1.39604e+06	1.53209e+06	2.76117e+06	2.36663e+06	1.43878	0.00959564	0.0585597	1.42177	0.507688	up
MEDP1215	Indole-3-phosphate	Heterocyclic compounds	98005	54059.4	42951.8	49791.9	34178.3	48478.9	68810.2	60263	45570.7	76123.1	92356.7	84507	90851.5	85375.7	63021.4	87543	85971.7	100659	1.71286	0.00133163	0.0183851	0.655145	-0.610114	down
MEDP1218	3-Amino-2-naphthoic acid	Benzene and substituted derivatives	38031.4	95587.2	51758.4	78388.6	71141.9	46091.9	90535.1	103194	44024	25989.3	66915.5	23810	2068.18	45317.1	14767.2	26978.7	35212.9	23316.3	1.44003	0.00163766	0.0196061	2.34043	1.22677	up
MEDP1228	Heterodendrin	Others	181569	180317	125057	167217	126771	179130	163111	232320	107548	112501	143234	115141	123783	85885.7	74814.3	42864.1	127787	157309	1.3726	0.00740898	0.0505346	1.48786	0.573234	up
MEDP1304	Piperidone	Heterocyclic compounds	115059	80817.1	51870.7	159348	93082.5	75389.9	64288.3	101741	52339	74549.7	72495.1	52623.4	69202.3	49346.7	45993.8	45156.7	56392.3	39028.3	1.40289	0.0246452	0.107269	1.57281	0.653343	up
MEDP1346HN	LPC(0:0/16:0)	GP	98148.3	100729	91318.5	143626	68142.7	139368	144047	191275	131736	180238	222594	114098	167628	329546	117791	165826	305433	273294	1.37863	0.0131493	0.0726182	0.590685	-0.759539	down
MEDP1390	Carnitine C18:1	FA	214310	235511	88629.2	335941	376056	472804	254587	581945	223898	89992.5	184319	35665.8	43024.8	116804	32177.4	44663.6	119690	141999	1.79566	0.00201353	0.0219564	3.44372	1.78397	up
MEDP1397	Carnitine C16:0	FA	177232	132163	128049	258626	319989	418414	203711	272232	116012	129901	166038	79445.6	88123.1	153519	75578.3	66128.7	150557	132615	1.54747	0.0124816	0.0705231	1.94493	0.959715	up
MEDP1400	Carnitine C16:3	FA	42996.5	41849.9	30044.2	117432	29058.2	37732.7	31662.4	93661.3	74716	22262.1	23816.4	8026.6	1290.44	1290.44	1290.44	1290.44	12335.8	18203.5	1.79344	0.00253099	0.0251922	5.55813	2.4746	up
MEDP1401	Carnitine C14-OH	FA	9938.58	14576	4989.12	19202	852.8	16366.5	14206.7	43397.6	23458	5685.41	852.8	7823.54	7829.4	9962.38	852.8	852.8	4264	12898.2	1.12878	0.034105	0.128608	2.8809	1.52652	up
MEDP1405	Carnitine C14:0	FA	171485	122104	138465	436661	267493	274506	202093	274006	168680	182812	194842	69539.3	68028	89263.7	109440	100513	149859	102242	1.58148	0.0105413	0.0620161	1.92726	0.946548	up
MEDP1406	Carnitine C14:1	FA	384460	204076	263194	1.38575e+06	561850	600931	375558	1.04874e+06	431733	141210	318087	69196.4	61362.4	99774.2	55419.3	38682.2	190956	366184	1.77414	0.0100622	0.0602322	3.92006	1.97087	up
MEDP1407	Carnitine C14:2	FA	225665	207859	198468	387168	213374	244491	137001	269515	213523	42199.5	112831	53592.3	26151.8	19159.6	2619.96	28778.4	46116.8	74325.1	1.88566	9.65479e-06	0.000993916	5.16806	2.36962	up
MEDP1408	Carnitine C14:3	FA	226613	105182	62674.4	382962	96469.5	111332	118107	320511	199662	91172.4	93684.7	12675.5	11143.6	15552.5	10702.7	12330.2	72228.4	95123.4	1.70332	0.00652977	0.0464989	3.91573	1.96928	up
MEDP1412	Carnitine C13:1	FA	338997	295738	97477	188488	258780	144036	169888	286464	194436	94785.1	198235	35894.4	66191.7	59620.5	47580.5	50427.2	163586	176955	1.58738	0.00286626	0.0265245	2.21018	1.14417	up
MEDP1414	Carnitine C12:1	FA	494915	310815	189480	665169	272123	320608	288120	646770	507965	153607	205185	39472.2	64589.1	62193	36510.4	74163.5	92865.1	149592	1.97313	0.000455098	0.00870339	4.20868	2.07337	up
MEDP1434	Carnitine C4:DC	FA	380585	317664	211004	252549	216557	331477	181825	395415	247339	216105	174223	190454	154119	108625	57941.1	128694	294570	228088	1.42563	0.0065094	0.0464989	1.63214	0.706764	up
MEDP1440	Carnitine C5:0	FA	1.87446e+06	2.29039e+06	1.37263e+06	1.82776e+06	1.44528e+06	1.47569e+06	1.86502e+06	2.31241e+06	2.12862e+06	5.03633e+06	5.03934e+06	3.98893e+06	4.80231e+06	6.75248e+06	2.87194e+06	4.23116e+06	4.61521e+06	4.37347e+06	2.14421	1.89902e-05	0.0014572	0.397789	-1.32992	down
MEDP1491	Methylguanidine	Alcohol and amines	48499.8	37978.7	58330.4	129624	42816.4	57807.6	81220.8	75994.8	29760.4	117922	116699	132538	138877	93421.1	110748	105901	58468	65527	1.45222	0.00729891	0.0502363	0.597843	-0.742161	down
MEDP1509	Glu-Met	Amino acid and Its metabolites	1.09964e+06	842721	1.01658e+06	1.27361e+06	820531	1.45575e+06	888967	1.04103e+06	701097	569455	702605	686857	850897	681767	826451	751268	866650	777767	1.5392	0.00956681	0.0585597	1.36138	0.445071	up
MEDP1511	Met-Glu	Amino acid and Its metabolites	348142	306566	356519	411696	279475	484245	340063	361043	227515	183000	208609	192288	286571	241271	255444	171089	292311	271994	1.69442	0.00183303	0.0206457	1.48164	0.567196	up
MEDP1512	Phe-Val	Amino acid and Its metabolites	445830	428159	312658	391964	392488	568149	378092	553156	355679	376779	447770	245884	307940	371911	359755	266961	297058	382250	1.22988	0.0306757	0.120157	1.25189	0.324113	up
MEDP1516	Carnitine C12:3	FA	30932.7	31185.6	27086	31503.4	15164.1	18431.1	26778.5	52190.1	44983.5	6773.74	15620	13855.9	16213.3	11812.6	1348.02	18631.7	13326.6	23817.4	1.44969	0.00188946	0.0209986	2.29207	1.19665	up
MEDP1518	Carnitine C10:1	FA	112127	79302.5	91775.9	145778	125042	80385.7	93102.8	221957	131125	64460.3	79744.1	38433.4	30282.2	23691.9	31014.9	37812.2	41340.8	58298.8	1.93436	0.000766036	0.0123722	2.66762	1.41555	up
MEDP1529	Carnitine C14:2:DC	FA	96101.7	113043	87439.1	232589	123597	142031	92257.8	148707	83377.4	36181.1	73787.4	21898.6	17689.1	26973.3	31054.3	42805.5	43986.7	67132.1	1.9854	0.000462314	0.00870339	3.09576	1.63029	up
MEDP1644	Aniline	Alcohol and amines	1.47201e+06	828242	710044	1.02939e+06	612473	999615	1.1772e+06	1.28669e+06	832617	1.2363e+06	1.36509e+06	1.18961e+06	1.31407e+06	1.23116e+06	1.06916e+06	1.25672e+06	1.19655e+06	1.17612e+06	1.24989	0.0403283	0.140902	0.810917	-0.302374	down
MEDP1679	Glu-Val-Phe	Amino acid and Its metabolites	7235.33	41487.6	89289.2	18776.5	43276.3	86559.9	965.299	17312.7	965.299	965.299	965.299	965.299	965.299	965.299	965.299	965.299	965.299	965.299	1.81726	0.0200635	0.0951486	35.2071	5.13779	up
MEDP1802	Proline betaine	Amino acid and Its metabolites	4.693e+06	4.47543e+06	4.47607e+06	3.8414e+06	2.6054e+06	4.41054e+06	4.31466e+06	4.20931e+06	5.33671e+06	5.74396e+06	8.82817e+06	1.39187e+07	1.35989e+07	1.48496e+07	1.309e+07	1.73853e+07	5.95058e+06	5.80343e+06	1.90733	0.00182395	0.0206457	0.386841	-1.37019	down
MEDP1889	Ser-Phe	Amino acid and Its metabolites	119866	124616	446917	85166.4	136297	370697	116920	123179	68396.8	71275.9	80926.5	83485.7	54387	95229.7	49840.2	41343.6	83191.3	72486	1.50806	0.0450883	0.152552	2.51842	1.33252	up
MEDP1894	Tyr-Leu	Amino acid and Its metabolites	98612.3	94603.3	105116	79165	108313	89735	65218.6	73213.5	76898.5	42371.7	45495	60267.4	74198.9	68386.2	36193	44531	32071.7	56264.1	1.84093	7.35458e-05	0.00246883	1.72012	0.78251	up
MEDP1911	Phe-Trp	Amino acid and Its metabolites	1.13615e+06	1.08307e+06	878524	1.27882e+06	682560	1.39439e+06	943177	1.35404e+06	830997	604551	818066	684027	801360	1.00145e+06	715823	527213	825998	711317	1.56974	0.00508057	0.0397166	1.43229	0.518321	up
MEDP1915	N-Methylisoleucine	Amino acid and Its metabolites	73067.4	43919.1	52703.8	54693.6	29029.9	45921.8	53521.3	60510.9	66270.1	108775	18573.8	195490	137286	143674	121467	157314	88068.3	117001	1.36045	0.00312733	0.0281547	0.440986	-1.1812	down
MEDP1923	Cyclo(Phe-Glu)	Amino acid and Its metabolites	41248.1	30950.6	32767.9	29310.2	33796.6	27954.6	39439.7	38408.8	32549	28073.3	30436.8	12709.3	24280.4	30687.2	21893.7	24889	25686.7	32885.7	1.35747	0.0050573	0.0397166	1.32341	0.404262	up
MEDP2005	1-Aminocyclohexanecarboxylic acid	Organic acid and Its derivatives	515447	243872	284351	468612	207662	244401	315706	584535	323497	484337	535586	1.24729e+06	1.40217e+06	1.51202e+06	1.12706e+06	1.69686e+06	449827	486142	1.72595	0.00499587	0.0397166	0.356557	-1.48779	down
MEDP2104	3-Aminoquinoline	Benzene and substituted derivatives	934477	1.00781e+06	927421	882810	945887	950558	836254	1.27731e+06	785388	1.06387e+06	1.05833e+06	1.18985e+06	1.15462e+06	1.43135e+06	1.20526e+06	1.19953e+06	777622	1.15685e+06	1.25313	0.0226622	0.101831	0.834979	-0.260188	down
MEDP2116HN	2',6'-Dihydroxyacetophenone	Benzene and substituted derivatives	2.37055e+07	1.27114e+07	1.7753e+07	1.88019e+07	1.08696e+07	1.97983e+07	2.54009e+07	2.10227e+07	2.14271e+07	4.74064e+07	3.94445e+07	2.18334e+07	3.42115e+07	4.55995e+07	3.46867e+07	5.16003e+07	3.48675e+07	4.34546e+07	1.94727	6.31613e-05	0.0023507	0.485665	-1.04197	down
MEDP2123	11beta-Hydroxyprogesterone	Hormones and hormone related compounds	20986.1	50212.2	69565	36478.2	39186.9	50160.9	60208.6	33434.6	62568.9	56901.8	111010	77824.3	138608	100890	94289.9	94587.5	59585.4	28412.4	1.36619	0.00964594	0.0585597	0.554778	-0.850018	down
MEDP2138	6-Methylhept-5-en-2-ol	Benzene and substituted derivatives	67597.7	69511.9	79739.8	143895	160260	111322	95247.2	127263	160108	1921.71	13933.5	16137.9	1921.71	11814.3	9608.55	1921.71	25080.1	20265.3	2.06586	2.47986e-05	0.0014572	9.8918	3.30623	up
MEDP2241	SPH(d17:1)	SP	161200	100324	111291	140455	131055	111274	115339	169215	101188	153427	85968.6	77968.3	61189.1	69920.5	72313.3	3620.7	113600	115870	1.00721	0.0204218	0.0952646	1.51396	0.598329	up
MEDP2298	Indole-3-Acetic Acid	Heterocyclic compounds	1.39164e+06	1.37273e+06	931621	712375	1.01218e+06	841153	1.171e+06	1.43705e+06	1.12936e+06	1.3967e+06	1.72322e+06	1.8346e+06	2.4555e+06	3.26324e+06	1.67576e+06	1.99369e+06	2.03632e+06	1.77692e+06	1.86321	0.000873545	0.0132346	0.550734	-0.860573	down
MEDP2302	N-Acetyl-L-methionine	Amino acid and Its metabolites	30609	47127	39468	38163.5	28762.1	25746.1	52448.9	34410	29714.6	31429.7	38973.6	22699.2	17404.1	33038.6	28132.3	19613.9	31741.7	21261	1.23344	0.0307411	0.120157	1.3363	0.41824	up
MEDP2320	N(6),N(6)-Dimethyl-L-lysine	Amino acid and Its metabolites	188235	171026	307761	279830	132700	210157	279298	225512	153845	409073	402468	239756	368338	207028	289509	371392	301330	281377	1.483	0.0052478	0.0405542	0.678808	-0.558925	down
MEDP2353	Glu-Cit	Amino acid and Its metabolites	176307	140474	197546	128000	52774	153967	128911	106968	97069.1	45388.5	106347	89369.8	91783.7	48415.4	133146	81125.1	128553	57535.4	1.14472	0.0261298	0.110455	1.51218	0.596629	up
MEDP2358	Pro-Glu	Amino acid and Its metabolites	305750	350582	241311	311304	246446	418342	292953	359749	229673	143572	168318	62095.9	115514	114133	109337	64340.2	216659	188443	1.94374	9.8695e-06	0.000993916	2.33092	1.2209	up
MEDP2363	Arg-Ile	Amino acid and Its metabolites	106595	145209	154601	210000	116675	134064	182075	167580	128933	121285	113284	135600	119974	120445	47634.2	74287.8	120206	89187.2	1.40967	0.00707412	0.0491814	1.42874	0.514739	up
MEDP2371	Lys-Ile	Amino acid and Its metabolites	801970	696849	427675	640336	437339	528045	818487	605752	932241	606397	432427	212563	218319	343492	175690	180803	818554	608702	1.37888	0.0191832	0.0930356	1.63714	0.711175	up
MEDP2386	Ile-Gln	Amino acid and Its metabolites	117109	79094.2	78643.7	109651	91644.3	99184	59814.4	55338.9	73051.1	75967.2	48958.5	63000.5	58564.5	78051.3	54425.9	46295.3	66807.9	84014.3	1.27348	0.0264693	0.111614	1.32538	0.406405	up
MEDP2388	Tyr-Asp	Amino acid and Its metabolites	817837	619763	373409	510935	465941	511527	627552	648492	601110	651280	485688	385967	345387	359327	253913	215124	596895	566383	1.16449	0.0439366	0.14984	1.34109	0.423408	up
MEDP2426	Proline-Hydroxyproline	Amino acid and Its metabolites	3.96071e+06	3.54486e+06	2.36598e+06	3.12841e+06	1.90321e+06	2.46892e+06	2.91377e+06	2.85128e+06	2.77667e+06	2.47432e+06	1.6421e+06	1.25119e+06	1.09119e+06	1.31263e+06	889924	1.03109e+06	2.17368e+06	1.84817e+06	1.8283	0.00016094	0.0042389	1.88955	0.918042	up
MEDP2428	Cyclo(Ala-Pro)	Amino acid and Its metabolites	70282.7	57943.1	58608.9	38918.3	35719.1	45160	65864.8	65209.9	61872.9	39919.3	43962.1	39724.6	50723.7	41159	44402.7	45135.1	51337.2	29996.5	1.19573	0.019874	0.0945709	1.29304	0.370768	up
MEDP2436	Tetraethylene-glycol	Alcohol and amines	70036.7	93185.5	103739	39150.2	109676	62594.6	88450.3	67444.3	101900	96860.4	122096	96194.7	142191	97032.5	80052.8	93445	100713	114884	1.2061	0.0349193	0.130814	0.780287	-0.357924	down
MEDP2452	Ile-Ile	Amino acid and Its metabolites	87703.4	114290	52453.4	100849	57963.6	84647.2	81215	114645	69656.2	60552.9	89660.9	52857.8	57239.8	51448	59501	55553	45748.9	73818.1	1.3474	0.015898	0.0821033	1.39724	0.482576	up
MEDP2494	Thr-Arg	Amino acid and Its metabolites	506136	508768	558595	507055	481599	478113	564676	433670	410238	460562	457908	448530	434153	377687	481933	482055	440024	425946	1.16615	0.0293056	0.118164	1.10977	0.150263	up
MEDP2528	Cycloleucine	Amino acid and Its metabolites	1.16916e+07	1.14924e+07	2.15357e+07	2.23771e+07	1.26252e+07	1.27083e+07	1.67925e+07	1.26448e+07	1.20628e+07	1.35335e+07	1.84137e+07	5.40932e+07	6.71576e+07	5.20532e+07	4.68749e+07	5.46109e+07	1.20284e+07	1.1164e+07	1.31467	0.0196303	0.0938744	0.405936	-1.30067	down
MEDP2540	5-Acetylamino-6-amino-3-methyluracil	Nucleotide and Its metabolites	935162	863855	964349	898093	953031	856748	847949	856666	902314	842942	786342	821232	833560	796873	872235	845101	818108	839337	1.65643	0.00149273	0.0188691	1.08348	0.115678	up
MEDP2555	Pro-Asn	Amino acid and Its metabolites	322568	307148	203744	268597	193345	237982	256120	203266	192253	253273	174573	142226	98673.1	87920.3	86572.6	99991	159505	132848	1.75175	0.000525823	0.00947588	1.76842	0.822458	up
MEDP2565	Phe-Ala	Amino acid and Its metabolites	710385	560996	455295	587904	590301	616731	495770	619990	420166	572236	430829	328356	363570	481646	354238	275406	466372	670396	1.27933	0.0302071	0.119709	1.28265	0.359124	up
MEDP2567	Pro-Gln	Amino acid and Its metabolites	212034	220929	195759	171094	205834	199838	274463	155402	294388	193617	178983	117458	120375	117874	118924	82504.9	241768	169072	1.42112	0.00999883	0.0602217	1.43948	0.525552	up
MEDP2578	Lys-Asn	Amino acid and Its metabolites	94004	99520.4	51139.6	70245.2	77247.1	88815.7	52839	54724.9	63893.4	81668.4	66789.2	41370.7	41581.5	51830.7	25469.1	67625.6	40644.7	44045.6	1.26137	0.0232981	0.103871	1.41517	0.500975	up
MEDP2607	Hyp-Trp	Amino acid and Its metabolites	75764.3	50553.8	65536.5	53298.8	105596	61020.8	47474.6	68666.9	53053.2	46669.1	38184.5	58202.2	3794.36	31966.2	27589.8	3794.36	53199.7	33609	1.32621	0.00250131	0.0250424	1.95605	0.967943	up
MEDP2659	2-Carboxybenzaldehyde	Benzene and substituted derivatives	170889	72484.6	93541.2	64412.5	53932	69412.9	112705	90437.4	87863.4	128114	154088	117083	121920	94799.8	144727	159126	164104	119672	1.56298	0.00808278	0.0540536	0.677679	-0.561325	down
MEDP2737	N-Tetradecanoyl-L-homoserine lactone	FA	223362	102067	126309	440120	159136	117145	165183	498433	336088	63434.8	73007.7	26212.9	48379.6	17882.8	39856.8	43869.3	179537	56172.4	1.8352	0.00636571	0.0457903	3.95337	1.98308	up
MEDP2738	2-Hexadecanoylthio-1-ethylphosphorylcholine	FA	1.90658e+06	2.32377e+06	1.52232e+06	1.81174e+06	1.51945e+06	2.97696e+06	3.01102e+06	4.50401e+06	2.97645e+06	2.65746e+06	3.84106e+06	2.87152e+06	3.04341e+06	6.78284e+06	1.73095e+06	3.59188e+06	5.55587e+06	5.01967e+06	1.14	0.0432046	0.148229	0.642613	-0.637977	down
MEDP2796	7-Ketocholesterol	Hormones and hormone related compounds	355691	295991	377374	600742	538475	461023	459237	335977	435542	197534	213597	268057	232117	244136	313811	294928	239730	254078	1.94948	0.000455674	0.00870339	1.70951	0.773583	up
MEDP2798	Cortisone	Hormones and hormone related compounds	111718	99019.4	116872	83164	109423	133240	125654	117454	114818	69481.4	99261.4	4186.94	62300.6	20934.7	133980	50266.6	107151	87114.8	1.09364	0.0172976	0.0858362	1.59351	0.672204	up
MEDP2810	n-Oleoylethanolamine	FA	8987.49	19726.9	23404.4	13238.3	15839.1	16711.2	10336.5	17430.7	10639.4	624.074	624.074	624.074	6006.83	624.074	3120.37	5979.51	3991.76	5598.74	1.88412	2.00869e-05	0.0014572	5.01274	2.3256	up
MEDP2841	LPC(O-18:0)	GP	789085	728386	863124	1.07035e+06	708725	1.00037e+06	1.14852e+06	1.62285e+06	1.27017e+06	1.3597e+06	1.56042e+06	1.05513e+06	1.13926e+06	2.03373e+06	866593	1.20569e+06	2.24123e+06	2.62588e+06	1.23159	0.0325316	0.124875	0.653167	-0.614476	down
MEDP3013	Tenamfetamine	Heterocyclic compounds	8.13711e+07	3.3703e+07	4.10348e+07	3.62371e+07	1.7275e+07	2.44856e+07	5.83468e+07	4.16376e+07	4.91365e+07	8.84566e+07	9.04163e+07	5.1986e+07	6.52261e+07	4.21101e+07	5.27778e+07	6.77145e+07	8.97505e+07	7.42127e+07	1.46601	0.00763806	0.0514817	0.615478	-0.700222	down
MEDP3054	Hydroxyprolyl-Glutamine	Amino acid and Its metabolites	972410	728012	410977	467657	471933	576586	945128	603569	884771	706826	460780	247183	205289	391285	189836	215951	829633	450035	1.33495	0.0241101	0.105837	1.63953	0.713282	up
MEDP3663	N-(2-Acetamido)iminodiacetic acid	Organic acid and Its derivatives	261198	293323	289957	201908	406491	282755	227959	184190	220956	227442	258993	156766	164331	94800.5	202606	141049	170620	208795	1.39001	0.00935482	0.0585597	1.45732	0.543321	up
MEDP3695P	Erythrohexulose	Carbohydrates and Its metabolites	2.35769e+06	2.35063e+06	2.19614e+06	2.33097e+06	2.15231e+06	2.11917e+06	2.1163e+06	1.8906e+06	2.39423e+06	1.76751e+06	1.78627e+06	1.65696e+06	1.78829e+06	1.65441e+06	2.01144e+06	1.61168e+06	1.88664e+06	1.82831e+06	1.98737	1.31648e-05	0.00112691	1.24491	0.316044	up
MEDP3743	N-Acetylproline	Amino acid and Its metabolites	402258	279872	323466	393683	196145	343075	406936	344915	319241	514220	303658	1.28334e+06	1.14214e+06	921836	924350	898354	428053	468092	1.67448	0.00559095	0.0417978	0.437183	-1.19369	down
MEDP3771	3-Pyridineacetic acid	Organic acid and Its derivatives	1.06435e+06	1.17629e+06	1.13609e+06	1.04742e+06	1.28331e+06	1.27461e+06	1.26237e+06	1.2152e+06	1.1263e+06	1.23718e+06	1.38169e+06	1.38748e+06	1.34447e+06	1.53622e+06	1.20632e+06	1.17516e+06	1.15595e+06	1.30183e+06	1.25509	0.0247163	0.107269	0.902751	-0.1476	down
MEDP3881	4-Methoxytyramine	Benzene and substituted derivatives	430174	426541	345087	475889	591208	780104	539461	734485	453570	599351	663248	676503	653701	693955	710932	1.13548e+06	639547	514105	1.23619	0.0422251	0.145593	0.759767	-0.396372	down
MEDP4123	2-Aminopropiophenone	Aldehyde,Ketones,Esters	497427	653366	405990	534465	411715	485063	428624	673814	430323	605695	538660	667780	640201	799533	633118	606131	400419	622419	1.14471	0.0380893	0.137125	0.819881	-0.286514	down
MEDP4126	2-Aminobenzamide	Benzene and substituted derivatives	9.13674e+06	9.72232e+06	8.8765e+06	8.81352e+06	9.53778e+06	1.04567e+07	1.05848e+07	1.08434e+07	1.00642e+07	1.04425e+07	1.14187e+07	1.27853e+07	1.18643e+07	1.23586e+07	1.09958e+07	1.04594e+07	1.02249e+07	1.06957e+07	1.61755	0.00198409	0.0217741	0.869532	-0.201689	down
MEDP4129	(-)-Hygroline	Heterocyclic compounds	784766	621580	711372	569901	487237	556934	604947	704735	745995	796618	1.14663e+06	1.90176e+06	1.77677e+06	2.12319e+06	1.81935e+06	2.38158e+06	861579	823370	1.86527	0.00259124	0.0254122	0.424586	-1.23587	down
MEDP4136	N,N,N',N'-Tetramethyl-P-phenylenediamine	Benzene and substituted derivatives	384676	384491	172130	279107	426950	394529	397676	509463	293273	423332	438298	632543	474646	653987	473775	413979	397807	349606	1.16229	0.0307082	0.120157	0.761464	-0.393151	down
MEDP4145	xi-5-Dodecanolide	Aldehyde,Ketones,Esters	72531.3	91440.7	56462.1	104776	103988	75488.3	88661.2	106512	80692.5	58588.4	63225.2	74363.7	54234.6	69449.8	62491.5	54612.6	78668.9	47656	1.63034	0.00289799	0.0266739	1.3857	0.470614	up
MEDP4157	12-Oxo-2,3-dinor-10,15-phytodienoic acid	Organic acid and Its derivatives	31831.2	17668.5	26709.9	25439.6	44760	43497.3	29290.8	21077.1	33481.5	44091	43853.6	67910.5	58123.9	29319	49977.3	45659.9	52410.4	55597.1	1.65777	0.000961369	0.0141885	0.612508	-0.707199	down
MEDP4199	7-[2-(3-Hydroxyoctyl)-5-oxopyrrolidin-1-YL]heptanoic acid	FA	311939	9801.84	9801.84	422153	9801.84	242585	9801.84	547741	390433	9801.84	9801.84	9801.84	9801.84	9801.84	9801.84	9801.84	9801.84	169876	1.22066	0.0292404	0.118164	7.87003	2.97637	up
MEDP4231	1-Octadecyl Lysophosphatidic Acid	GP	2178.03	45338	62292.3	2178.03	2178.03	2178.03	2178.03	37215.7	2178.03	33113.9	115640	81136.6	202481	176470	177163	324694	11724.1	27021.1	1.71317	0.0121496	0.069762	0.137383	-2.86372	down
MEDTN01418N	2-Hydroxyoctadecanoic acid	FA	538.659	25816.3	11619.8	31329.7	63399	64118.5	20965.8	81114.9	30974.5	75708.8	89060.3	86660.5	44788.9	117123	100839	72535.8	63622.7	55595.6	1.17314	0.0026933	0.0259678	0.467291	-1.09761	down
MW0002269HN	2,4-Dihydroxybenzoic acid	Benzene and substituted derivatives	9.4349e+06	4.12498e+06	5.81657e+06	5.1075e+06	2.25829e+06	4.74944e+06	6.84355e+06	7.37546e+06	7.69267e+06	1.52836e+07	2.18717e+07	6.32811e+07	7.1314e+07	8.60784e+07	3.74761e+07	5.42396e+07	9.78257e+06	1.49735e+07	1.96327	0.00514536	0.0400403	0.142675	-2.80919	down
MW0005094P	4-Hydroxybenzeneacetonitrile	Benzene and substituted derivatives	995083	805884	616314	506230	559075	844169	651637	770209	950061	964067	871267	2.13947e+06	1.62412e+06	1.4073e+06	1.04916e+06	1.73867e+06	906843	976405	1.66931	0.00615939	0.0448718	0.573648	-0.801762	down
MW0005161N	4-Methoxy-3-(sulfooxy)benzoic acid	Benzene and substituted derivatives	44380	17572.2	24837.6	14239.2	9977.25	14989.9	21335.4	15873.8	22475.9	56486.8	85642.3	35966.1	34018.3	41763.9	33228.7	53972.2	64748.3	62349.9	1.91833	0.000472789	0.00870339	0.396605	-1.33422	down
MW0005761N	5,5'-Dehydrodivanillate	Benzene and substituted derivatives	38442.9	17360.4	11254.8	54503.6	19201.6	30609.8	107098	175245	23915.7	11931.7	127543	964543	892673	1.42069e+06	960544	1.39593e+06	25460	25235.4	1.26775	0.017655	0.087105	0.0820033	-3.60817	down
MW0005966HN	Acitretin	Organic acid and Its derivatives	32465.5	26756.3	32637.4	32442.6	28689.5	33305.9	29992.4	33086.7	30413.7	33944.6	33412.6	16455.1	18522.6	10783.6	13545.1	8929.48	37250.2	20524	1.35282	0.0279335	0.114681	1.44694	0.533001	up
MW0005990HN	Aloin	Benzene and substituted derivatives	24190.9	28105.6	25072.7	7856.35	7094.94	1011.39	54737.1	57463.8	1011.39	220455	236934	32554	9881.84	20408.8	13593.6	13210.9	260042	222468	1.13399	0.0452215	0.152701	0.200616	-2.31749	down
MW0006100N	Aurin	Benzene and substituted derivatives	28642.9	63081.2	69959	109819	92518.3	82209.1	192364	155175	280345	1557.46	54003.9	20732.6	44169	33292.5	34625.6	50986.9	39976.5	30345.1	1.44629	0.0112887	0.0655128	3.46835	1.79425	up
MW0006566N	Chrysophanol	Benzene and substituted derivatives	27549	131010	65319.6	198263	314131	496434	212469	275934	154712	427702	519239	567243	298138	596235	554698	449945	541572	334359	1.51728	0.000399883	0.00815	0.437343	-1.19316	down
MW0008791N	2-(acetylsulfamoyl)benzoic Acid	Benzene and substituted derivatives	1.96151e+06	4.1955e+06	2.45456e+06	4.81838e+06	2.41535e+06	4.99885e+06	4.19763e+06	5.26943e+06	7.72045e+06	1.33569e+06	2.86594e+06	258150	1.81956e+06	316611	446456	2.12071e+06	3.05763e+06	1.53933e+06	1.57072	0.00189185	0.0209986	2.76391	1.46671	up
MW0009246N	O-Desmethylnaproxen	Benzene and substituted derivatives	541302	383603	409634	469671	257005	658742	545481	634782	427524	634750	793328	445597	1.78453e+06	377567	1.46867e+06	1.51633e+06	809893	1.01162e+06	1.44277	0.0171884	0.0858362	0.489437	-1.03081	down
MW0009655P	Reboxetine	Benzene and substituted derivatives	285871	257937	145106	408268	294923	238444	218212	190906	201959	143667	133390	51300	98166.2	114370	143861	103000	104194	106550	1.93006	0.00043716	0.00860251	2.245	1.16671	up
MW0009695N	Rubiadin	Benzene and substituted derivatives	1.01492e+06	612791	486539	711683	295941	426051	1.47697e+06	1.00283e+06	1.26837e+06	447931	400446	4994.93	72696.2	83980.3	111407	80440.2	691658	330052	1.47139	0.0030934	0.0280534	3.28121	1.71423	up
MW0011579N	(R)-10-hydroxystearic acid	FA	71364.6	2712.38	34864.1	2712.38	2712.38	31739.9	44331.3	2712.38	42899.2	73139.6	52229.2	92680	90213.6	88463.7	110753	95573.5	73415.3	41491.2	1.62004	0.000190411	0.00465692	0.328777	-1.60482	down
MW0012276HN	3,3,4,4-tetradeuterio-7-[(1R,2R,3R)-3-hydroxy-2-[(3R)-3-hydroxyoctyl]-5-oxocyclopentyl]heptanoic acid	Hormones and hormone related compounds	542848	140306	444635	438492	46547.6	739771	593450	206171	391720	207748	120092	47517.8	198042	126140	223669	445618	83981.8	86749	1.07034	0.0222449	0.101314	2.30192	1.20284	up
MW0012568HN	16-phenoxy tetranor Prostaglandin E2	Hormones and hormone related compounds	4.77784e+06	2.88449e+06	5.43876e+06	2.02958e+07	3.12589e+06	6.00637e+06	7.1534e+06	1.64024e+07	9.69918e+06	901637	612969	527402	4.65919e+06	404862	1.29696e+06	2.82269e+06	8.14991e+06	3.17698e+06	1.59145	0.0212894	0.0979769	3.36033	1.7486	up
MW0012998HN	LPC(18:0/0:0)	GP	7.38625e+06	7.56395e+06	6.77831e+06	1.05e+07	6.28732e+06	9.37162e+06	1.10127e+07	1.61182e+07	1.12099e+07	1.13903e+07	1.67911e+07	8.71819e+06	1.1965e+07	1.7873e+07	9.58377e+06	1.18473e+07	2.00765e+07	1.97647e+07	1.28089	0.0211195	0.0974573	0.673606	-0.570023	down
MW0013000HN	1-Stearoyl-2-linoleoyl-sn-glycero-3-phosphate	GP	6.37432e+06	4.57759e+06	5.92277e+06	5.922e+06	3.44564e+06	4.56541e+06	9.12802e+06	9.97063e+06	6.52429e+06	5.91167e+06	3.86564e+06	2.25179e+06	4.03557e+06	3.19913e+06	4.38692e+06	5.00992e+06	5.16256e+06	6.33881e+06	1.09557	0.0475917	0.157494	1.40508	0.490648	up
MW0013388N	2a-Hydroxygypsogenin 3-O-b-D-glucoside	Steroids	855.405	855.405	855.405	855.405	855.405	5704.43	855.405	855.405	855.405	855.405	9981.29	201703	231954	249728	221152	207587	855.405	855.405	1.53377	0.0129092	0.0721119	0.0111567	-6.48594	down
MW0049852HN	1-Palmitoleoyl-2-pentadecanoyl-sn-glycerol	GL	41148.5	22948.4	52593.1	106436	44547.5	41766.2	34432.5	36417.9	54141.1	20904.6	31074.5	20488.8	12880.9	29037.2	15156.7	1314.8	1314.8	14228.2	1.48696	0.00352269	0.0301542	2.96742	1.56921	up
MW0052448HN	Docosahexaenoic acid	FA	912524	777965	1.55483e+06	1.17045e+06	504331	1.5147e+06	1.07946e+06	797844	1.84035e+06	1.02063e+06	731874	349110	118210	326813	469919	414288	119607	364710	1.61355	0.00135599	0.0185716	2.59311	1.37469	up
MW0052693N	Ethyl 3-(methylthio)butyrate	Aldehyde,Ketones,Esters	12440.8	342.3	3965.1	4561.69	342.3	1711.5	5691.94	5131.5	7964.41	11123.1	17114.5	238569	242717	165145	260226	210519	14245.1	15450	1.83286	0.0102974	0.060798	0.0358703	-4.80107	down
MW0052930HN	Fluprostenol-d4	Hormones and hormone related compounds	25471.3	40859.8	14066.6	92102.8	63953.8	87436.3	79040	31092.9	27894	1016	1016	1016	1016	1016	5123.72	1016	1016	5080	2.2074	0.00103752	0.0149263	26.6762	4.73748	up
MW0053671HN	beta-D-glucosyl-N-hexadecanoylsphingosine	SP	2.52745e+07	1.70499e+07	2.29482e+07	1.99998e+07	1.23119e+07	2.091e+07	2.80601e+07	3.51253e+07	2.26593e+07	1.8282e+07	1.35683e+07	7.08637e+06	1.35309e+07	1.66229e+07	1.35899e+07	1.43667e+07	2.24364e+07	2.27867e+07	1.22749	0.0229814	0.102995	1.43627	0.522331	up
MW0054398P	L-Linalool 3-[xylosyl-(1->6)-glucoside]	FA	87066.5	13233.5	30703.2	32757.3	7472.76	12201	69000.5	41946.2	37388.1	188433	159213	206283	286998	214584	254512	266472	166412	107553	2.03909	5.59667e-06	0.000737039	0.17929	-2.47963	down
MW0054643HN	Macrocarpal I	Terpenoids	954075	959987	835991	872449	870164	857215	927784	860603	861671	1.20893e+06	847029	810390	1.05469e+06	787031	1.38472e+06	1.28502e+06	1.18528e+06	980648	1.14758	0.0476743	0.157494	0.838239	-0.254566	down
MW0054970N	MG(0:0/18:2(9Z,12Z)/0:0)	GL	104432	88870.8	114696	65321.5	99791.2	98752.4	105439	69447.6	105385	107994	110091	93569.2	124896	112336	114541	130844	96965.9	102859	1.21009	0.0389636	0.138265	0.857197	-0.222302	down
MW0055663HN	1-octadecanoyl-2-(9Z-octadecenoyl)-sn-glycero-3-phosphate	GP	556400	410574	593131	530509	315090	474524	580384	556487	493856	437513	358773	373028	331405	236999	460966	484352	415226	411569	1.23556	0.0121875	0.069762	1.28523	0.362031	up
MW0056230HN	[(2R)-1-[(Z)-docos-13-enoyl]oxy-3-phosphonooxypropan-2-yl] docosanoate	GP	179611	342106	107199	191404	206257	99597.4	167340	260336	223266	184399	60416	98007.8	121842	115604	69474.2	100364	228081	164997	1.23228	0.0382907	0.137125	1.55453	0.636477	up
MW0057059HN	1-(9Z,12Z-octadecadienoyl)-2-eicosanoyl-glycero-3-phosphocholine	GP	6.07081e+06	5.86177e+06	6.57016e+06	8.67988e+06	9.21748e+06	8.85737e+06	7.35767e+06	1.20856e+07	8.78844e+06	5.994e+06	6.53608e+06	3.97812e+06	7.22073e+06	6.20178e+06	5.35763e+06	5.95583e+06	7.09575e+06	7.89566e+06	1.29339	0.0247788	0.107269	1.30681	0.386048	up
MW0057071HN	PC(18:2(9Z,12Z)/22:5(4Z,7Z,10Z,13Z,16Z))	GP	1.70345e+08	1.92743e+08	1.64535e+08	1.76729e+08	1.49337e+08	1.86222e+08	1.67752e+08	1.4637e+08	1.76707e+08	1.71081e+08	1.3456e+08	1.12404e+08	1.14655e+08	1.25784e+08	1.62773e+08	1.66422e+08	1.6298e+08	1.58334e+08	1.27512	0.0198864	0.0945709	1.1694	0.225769	up
MW0057115HN	PC(18:3(9Z,12Z,15Z)/15:0)	GP	4.40343e+06	2.24181e+06	2.2486e+06	2.86033e+06	4.13598e+06	3.11172e+06	5.38413e+06	3.89534e+06	2.58074e+06	3.01441e+06	3.25656e+06	1.35427e+06	1.58007e+06	2.40813e+06	1.77627e+06	2.24482e+06	2.03103e+06	2.8189e+06	1.32739	0.017201	0.0858362	1.50661	0.591305	up
MW0059085HN	1-hexadecyl-2-(9Z-octadecenoyl)-sn-glycero-3-phosphoethanolamine	GP	275819	284495	330735	325319	256112	435621	366634	461994	363864	218434	253392	141600	293856	366702	247488	263228	272673	332760	1.23106	0.0250458	0.107465	1.29725	0.375453	up
MW0059244HN	PE-NMe(14:0/18:3(9Z,12Z,15Z))	GP	1.2109e+06	1.64882e+06	1.43305e+06	1.40842e+06	1.51278e+06	1.64622e+06	1.29133e+06	1.3763e+06	1.37057e+06	1.3211e+06	1.42758e+06	907035	1.29969e+06	1.09728e+06	1.25511e+06	1.38409e+06	1.42581e+06	1.25068e+06	1.14324	0.0374354	0.137125	1.13459	0.182166	up
MW0060163HN	PE-NMe2(14:0/18:1(9Z))	GP	2.22457e+07	1.54106e+07	1.84059e+07	2.2846e+07	1.05458e+07	1.69433e+07	3.02092e+07	2.92301e+07	2.55565e+07	2.01321e+07	1.52907e+07	6.67873e+06	1.1621e+07	1.29587e+07	1.8951e+07	1.51617e+07	1.86887e+07	1.63741e+07	1.09217	0.0323904	0.124612	1.40879	0.494453	up
MW0060240HN	PE-NMe2(15:0/22:6(4Z,7Z,10Z,13Z,16Z,19Z))	GP	493344	512297	571988	681459	604917	554814	548998	527181	468880	464050	492986	440907	403235	317281	431892	466955	522860	570085	1.40394	0.00951702	0.0585597	1.20768	0.272241	up
MW0103599P	Inosine triphosphate	Nucleotide and Its metabolites	282393	332404	234134	227972	222833	243666	211125	238541	287966	191498	190688	177973	166840	234423	215483	228002	238887	220655	1.43118	0.0106746	0.0625854	1.22344	0.290938	up
MW0103633HN	Nicotinate mononucleotide	Nucleotide and Its metabolites	396039	440171	377975	458286	422342	401178	452851	463839	434544	360306	432543	382753	401019	351415	333648	389966	417604	418210	1.31483	0.0173957	0.0860734	1.10316	0.14164	up
MW0103927N	(4-ethenyl-2,6-dihydroxyphenyl)oxidanesulfonic acid	Organic acid and Its derivatives	641528	335429	392892	336700	201102	315178	434220	340609	346766	1.04829e+06	1.33062e+06	430215	651937	754115	346639	932509	1.38081e+06	1.15798e+06	1.72639	0.00277935	0.0264032	0.41633	-1.2642	down
MW0103954HN	(Aminomethyl)phosphonic acid	Organic acid and Its derivatives	5.61716e+07	6.56998e+07	7.57095e+07	7.40777e+07	4.60869e+07	5.47829e+07	7.78341e+07	9.14721e+07	5.43628e+07	2.59169e+07	2.3068e+07	4.14206e+07	1.34545e+07	2.97666e+07	1.20474e+07	1.36883e+07	3.14843e+07	2.89383e+07	2.0216	5.02894e-06	0.000737039	2.71264	1.4397	up
MW0104076HN	[2-hydroxy-6-methoxy-4-(prop-2-en-1-yl)phenyl]oxidanesulfonic acid	Organic acid and Its derivatives	117592	51013	40975.9	48024.3	43387.4	36405.1	48433.8	47117.7	74350.3	97415.1	105604	220968	189448	283149	161676	143407	126240	138554	2.0076	0.000470356	0.00870339	0.345935	-1.53143	down
MW0105409P	Acetic acid	Organic acid and Its derivatives	8.1581e+07	4.15257e+07	5.0323e+07	3.90697e+07	1.85915e+07	2.96598e+07	6.01394e+07	4.4386e+07	6.03809e+07	9.45118e+07	1.03015e+08	5.37266e+07	8.05481e+07	4.74963e+07	6.72101e+07	7.89011e+07	1.06215e+08	8.96964e+07	1.53684	0.00276179	0.0264032	0.590108	-0.76095	down
MW0105562P	Ala-Ser	Amino acid and Its metabolites	7.31446e+07	7.10533e+07	7.47447e+07	7.06375e+07	7.47407e+07	6.92247e+07	6.77851e+07	6.50236e+07	6.79208e+07	6.33237e+07	6.28096e+07	6.513e+07	6.76985e+07	6.69946e+07	6.18514e+07	6.44832e+07	6.4245e+07	6.10769e+07	1.80588	0.000334023	0.00733138	1.0981	0.135006	up
MW0106195HN	Cyanophos	Amino acid and Its metabolites	7.13603e+06	1.12138e+07	8.67868e+06	1.65702e+07	7.97682e+06	1.65463e+07	1.32059e+07	1.46948e+07	2.6452e+07	7.17263e+06	9.34093e+06	1.91653e+06	4.81429e+06	2.12413e+06	3.13144e+06	6.01887e+06	7.81505e+06	6.08374e+06	1.68957	0.00309702	0.0280534	2.52955	1.33888	up
MW0106932P	Glu-Val	Amino acid and Its metabolites	357038	251784	352569	429449	380274	360278	486684	415015	576179	800577	800829	459850	429753	547944	330129	532939	602162	620899	1.33961	0.0165203	0.0834298	0.704237	-0.505868	down
MW0109096P	Phe-Asp	Amino acid and Its metabolites	2.74584e+06	2.05339e+06	1.26538e+06	1.99216e+06	1.33395e+06	1.90886e+06	2.28867e+06	2.13006e+06	2.0949e+06	2.31935e+06	1.69424e+06	688126	925002	1.28137e+06	879332	783923	2.23115e+06	1.87918e+06	1.19423	0.0458246	0.153903	1.40464	0.490203	up
MW0109431N	Propylene glycol diacetate	Aldehyde,Ketones,Esters	71433.1	151289	106140	165083	147111	211289	124702	182921	288463	84496.4	127930	79571.2	136561	60225.2	50029.6	142122	126194	85182.9	1.29242	0.0237812	0.104662	1.62323	0.698869	up
MW0112167N	2-Hydroxy-4-methoxyacetophenone 5-sulfate	Others	690088	151822	585940	191039	70272.1	158348	247908	205225	274328	1.77838e+06	3.38893e+06	343057	805203	544469	555011	929718	2.06613e+06	1.07891e+06	1.76429	0.0161716	0.0828487	0.224109	-2.15773	down
MW0112237HN	2-Nonadecanone	Aldehyde,Ketones,Esters	699614	382221	1.21511e+06	2.10553e+06	1.15619e+06	1.94116e+06	1.32002e+06	1.71111e+06	1.55936e+06	704126	1.50254e+06	848906	256305	581028	248284	237699	285232	968937	1.40323	0.00819463	0.0543768	2.14631	1.10186	up
MW0112306N	3'-(2''-Galloylglucosyl)-phloroacetophenone	Aldehyde,Ketones,Esters	46863	70466	62667.2	68229.3	51720.7	60805.6	61356.4	105915	69780.7	78691.3	68061.7	97688.1	92390.9	121704	78327.3	83227.5	60432.7	85085.6	1.21758	0.0364748	0.135455	0.780821	-0.356936	down
MW0114155HN	Erythrose	Carbohydrates and Its metabolites	151180	45884.4	64276.4	99932.3	31695.4	65566	213378	108880	50232.7	179401	204408	1.76845e+06	2.9542e+06	1.75209e+06	1.83037e+06	1.49671e+06	227948	133080	1.78652	0.0129979	0.0721119	0.0787952	-3.66575	down
MW0114318P	Atrinositol	Organic acid and Its derivatives	8.25979e+06	8.16318e+06	1.16615e+07	1.26138e+07	8.47626e+06	6.39773e+06	8.54813e+06	7.59479e+06	8.28711e+06	1.23896e+07	1.05293e+07	1.37414e+07	1.26562e+07	8.97613e+06	1.27456e+07	1.01934e+07	9.41486e+06	1.05514e+07	1.37238	0.0149457	0.0789517	0.790552	-0.339067	down
MW0115332HN	Sinigrin	Others	201483	248827	143977	197825	147480	313223	252833	209513	267947	110309	139516	71132.4	100693	71139	156656	144175	186483	112892	1.72291	0.000614961	0.010203	1.81438	0.859475	up
MW0118233N	Pterin-6-carboxylic acid	Heterocyclic compounds	1.40942e+06	2.38716e+06	1.60575e+06	2.44118e+06	1.87427e+06	2.99269e+06	2.85202e+06	3.19712e+06	4.72802e+06	1.47788e+06	2.15999e+06	277039	1.32187e+06	438947	295914	1.9123e+06	2.44884e+06	1.16492e+06	1.39684	0.00731734	0.0502363	2.04281	1.03056	up
MW0120498N	2-Pyridin-4-yl-1,5,6,7-tetrahydropyrrolo[3,2-c]pyridin-4-one	Aldehyde,Ketones,Esters	4.59069e+07	3.43816e+07	3.2655e+07	2.47745e+07	2.03987e+07	4.58702e+07	2.72077e+07	3.17739e+07	4.41337e+07	4.64075e+07	4.5276e+07	1.00646e+08	7.34147e+07	6.66465e+07	4.53974e+07	8.54605e+07	4.48945e+07	4.93513e+07	1.71164	0.00365609	0.0308212	0.550861	-0.860239	down
MW0120548P	4-Hydroxyindole	Heterocyclic compounds	533115	441135	324208	321249	317680	396118	336143	406683	479290	539969	508783	959456	738270	777602	491861	704189	440815	581766	1.75562	0.00225123	0.0235007	0.619154	-0.69163	down
MW0123014N	Azactam	Heterocyclic compounds	288067	159067	190827	151802	116777	227009	222821	189991	197841	181607	180047	76018.4	110436	103940	104800	92410.6	157251	161406	1.39236	0.0087154	0.0569495	1.49343	0.57863	up
MW0123036HN	Benoxacor	Benzene and substituted derivatives	444225	766214	499075	697338	548760	913170	868750	737569	1.22977e+06	455967	585119	190376	291822	182240	117261	536068	753451	328001	1.51593	0.00401952	0.0332436	1.94892	0.962673	up
MW0123400N	1-[(2-Chloro-1,3-thiazol-5-yl)methyl]-2-methyl-3-nitroguanidine	Heterocyclic compounds	104618	122718	81636.7	178301	188883	164411	138317	170731	264772	124217	115713	27318.8	135950	99656.9	40229.1	154262	126302	82741.3	1.16945	0.026749	0.111967	1.56046	0.641971	up
MW0123475N	Cyclovariegatin	Heterocyclic compounds	367697	348283	148623	272178	142539	192744	502662	733725	171406	305443	1.789e+06	609932	631330	762392	1.10475e+06	1.03498e+06	761972	1.38522e+06	1.7316	0.00334144	0.0290383	0.343453	-1.54182	down
MW0124435P	Indoxyl	Heterocyclic compounds	465588	424311	332292	266324	226195	492952	286107	388263	461245	407165	462185	957833	785264	658874	532814	872399	443054	497745	1.5945	0.00597223	0.0436943	0.595172	-0.748622	down
MW0124447P	Isatin	Heterocyclic compounds	186612	119927	113407	110605	86487	115021	95539.8	67920.8	129573	98401.2	145424	190656	103774	170659	156409	181516	147463	131468	1.16544	0.0450734	0.152552	0.773205	-0.371077	down
MW0124489P	Isopentenyladenine	Nucleotide and Its metabolites	261173	220933	220868	304242	241278	227498	297759	480676	190680	292059	355290	421767	598905	332590	321622	359529	428536	386596	1.45466	0.0130155	0.0721119	0.699222	-0.516177	down
MW0125631N	Nalidixic acid	Organic acid and Its derivatives	442480	197268	246067	265914	197476	242870	308258	211862	196596	772765	1.01732e+06	274895	491950	466478	249730	703762	934405	886814	1.73331	0.00327257	0.028821	0.398196	-1.32845	down
MW0126223P	Praziquantel	Heterocyclic compounds	82028.4	52321.1	109008	66857.6	4741.87	66687.3	56326.1	44467.5	74310.6	36086.9	124385	117427	171361	154777	138359	132734	93750.6	48145.8	1.07558	0.0135809	0.0740463	0.547428	-0.869259	down
MW0126786HN	Thifensulfuron-methyl	Heterocyclic compounds	4.79193e+06	3.51549e+06	3.23965e+06	2.36812e+06	1.58593e+06	4.1139e+06	2.68559e+06	4.56506e+06	4.35125e+06	5.42476e+06	5.06926e+06	8.49276e+06	7.90143e+06	4.69988e+06	3.52249e+06	5.04458e+06	8.71308e+06	9.40689e+06	1.60664	0.00280688	0.0264032	0.535682	-0.900552	down
MW0126824N	Tofisopam	Heterocyclic compounds	696404	662877	882646	1.51226e+06	756678	1.29171e+06	878563	872635	974701	904968	689957	568142	368804	634216	426030	241511	931534	862352	1.33948	0.0202356	0.0952646	1.5155	0.599792	up
MW0127618HN	(-)-Gallocatechin	Flavonoids	172923	218788	288520	199030	142633	214868	255485	335659	170563	116235	87981.2	150923	55838.7	120529	62009.4	65519.4	131233	121010	1.90018	0.000215289	0.00498075	2.19304	1.13293	up
MW0127670N	({4-[4,6-dihydroxy-3-(6-hydroxy-3-oxo-2,3-dihydro-1-benzofuran-2-yl)-2-methoxyphenyl]-2-methylbut-2-en-1-yl}oxy)sulfonic acid	Others	761234	754345	1.37798e+06	804377	943321	1.56132e+06	956402	1.07121e+06	1.10745e+06	475281	1.01679e+06	77044.1	230524	85529.2	378646	327003	477871	608771	1.62575	0.000247449	0.00564844	2.53915	1.34435	up
MW0127995N	(2-methoxy-2-{2-oxo-2H-furo[2,3-h]chromen-8-yl}propoxy)sulfonic acid	Organic acid and Its derivatives	351144	293294	116243	246841	133755	237472	460488	661411	157640	314422	1.64984e+06	631242	647069	721892	919551	948009	665365	1.37536e+06	1.7697	0.00259763	0.0254122	0.337657	-1.56637	down
MW0128600N	[2-ethyl-5-(3,5,7-trihydroxy-3,4-dihydro-2H-1-benzopyran-2-yl)phenyl]oxidanesulfonic acid	Organic acid and Its derivatives	346829	1.0748e+06	442724	241855	408565	993397	738662	504280	831336	343867	506146	140016	146163	233177	479984	358935	698284	384200	1.10395	0.047083	0.156996	1.69639	0.762471	up
MW0128833HN	[5-(7-hydroxy-4-oxo-4H-chromen-2-yl)-2-methoxyphenyl]oxidanesulfonic acid	Organic acid and Its derivatives	122597	138689	120639	101232	142105	92666	180013	160473	244548	337753	563430	116354	151820	186973	289428	235830	465834	622912	1.50881	0.0162249	0.0828487	0.438658	-1.18883	down
MW0128868N	[6,12-bis(3,4-dihydroxyphenyl)-8-hydroxy-4-oxo-3,11-dioxatricyclo[8.4.0.0(2),]tetradeca-1(10),2(7),8-trien-13-yl]oxidanesulfonic acid	Organic acid and Its derivatives	219314	296487	341388	276491	310779	314982	280080	301335	274771	264988	189687	287059	241933	275357	245356	205153	222386	237415	1.46217	0.00588837	0.0432656	1.20573	0.269905	up
MW0129205N	{3-[3-(3,4-dihydroxyphenyl)-3-oxopropyl]phenyl}oxidanesulfonic acid	Organic acid and Its derivatives	92923.9	157534	72537	41708.5	64687.1	110867	180554	395703	40299.8	863540	3.6807e+06	2.97129e+06	2.04836e+06	2.83324e+06	3.11603e+06	2.57206e+06	2.64078e+06	2.51867e+06	2.21944	1.15146e-05	0.00103752	0.0497668	-4.32867	down
MW0129884HN	15,17-dihydroxy-11-methoxy-6,8,20-trioxapentacyclo[10.8.0.0(2),.0(3),.0(1),(1)]icosa-1(12),2(9),4,10,14,16,18-heptaen-13-one	Others	206065	345023	168043	292290	216558	320231	287264	387319	308544	163634	701992	586587	562623	452898	926294	914353	457405	392331	1.48276	0.00733592	0.0502363	0.490748	-1.02694	down
MW0129941N	1-O-trans-Cinnamoyl-beta-D-glucopyranose	Benzene and substituted derivatives	470460	61996.8	67602.2	404206	37694	63781.1	677553	554111	108922	49075.3	56794.8	12790.2	24708.4	46444.5	33237.6	28091.8	57470.7	55790.3	1.56996	0.0253152	0.108079	6.71323	2.74701	up
MW0131241N	3-(3-hydroxy-4-methoxyphenyl)propanoic acid	Organic acid and Its derivatives	501418	565165	308559	460395	231032	282350	1.65768e+06	316106	709869	662710	686992	892465	2.75094e+06	931146	1.97808e+06	2.47358e+06	1.11704e+06	648985	1.52223	0.0260718	0.110455	0.414478	-1.27063	down
MW0131362P	3-(4-Hydroxyphenyl)chroman-7-ol	Benzene and substituted derivatives	218722	217203	125444	67724	56794.9	78461.3	210333	281112	26291.7	1.08231e+06	1.41915e+06	203646	83500.3	93032.7	130659	96259.4	1.64792e+06	1.06142e+06	1.11055	0.0482231	0.157553	0.220369	-2.182	down
MW0131615N	3,4,5-trihydroxy-6-({8-methoxy-2-oxo-2H-furo[2,3-h]chromen-4-yl}oxy)oxane-2-carboxylic acid	Organic acid and Its derivatives	18288	12872.5	16966.1	16604.2	6958.17	1288.91	12056.6	21473.5	11853.4	20967.8	23390.3	31242.1	44267.4	29300.7	20971.4	41892.7	39975.2	31041.5	1.54037	0.000163954	0.00425287	0.418166	-1.25785	down
MW0132082N	3,4,5-trihydroxy-6-{[3-hydroxy-2-(3-methoxyphenyl)-5-sulfino-3,4-dihydro-2H-1-benzopyran-7-yl]oxy}oxane-2-carboxylate	Organic acid and Its derivatives	105179	60253.2	51335.5	46184.7	42806.2	47494.5	94570.6	82127.2	87183.3	141542	128487	112519	154030	131554	108821	154877	177103	149253	1.97281	6.10917e-06	0.000747065	0.490496	-1.02769	down
MW0132280N	3,4,5-Trihydroxy-6-[2,3,4,6-tetrahydroxy-5-[3-(4-methoxyphenyl)propanoyl]phenoxy]oxane-2-carboxylic acid	Organic acid and Its derivatives	533351	334053	373742	342266	163862	290312	580964	548778	496487	895538	691618	666903	1.00408e+06	760260	686934	1.07807e+06	1.11376e+06	823395	1.88693	1.99076e-05	0.0014572	0.474553	-1.07536	down
MW0135312HN	6-[(6-carboxy-3,4,5-trihydroxyoxan-2-yl)oxy]-2H-1,3-benzodioxole-5-carboxylic acid	Organic acid and Its derivatives	2.33665e+06	2.63211e+06	1.3753e+06	2.37717e+06	1.46314e+06	3.40299e+06	2.30734e+06	2.27364e+06	2.73583e+06	1.38377e+06	1.50026e+06	600276	1.05294e+06	880079	1.24826e+06	1.64394e+06	2.15161e+06	1.12121e+06	1.653	0.00110882	0.0158192	1.80483	0.851862	up
MW0137237N	8-Prenylnaringenin	Flavonoids	29958.1	43638.7	39758.8	31310.5	28421.9	54922.8	42922.8	29473.3	30143.5	15434	13339.3	21487.5	22096.1	22218.7	24173.8	15040.8	32320.6	10677.5	1.81715	0.000419658	0.00835413	1.86975	0.902847	up
MW0137539N	Butein	Heterocyclic compounds	55368.4	43876.1	51443.8	43211.6	33773	83930.4	46956	51346.8	65771.5	112571	43695.1	151342	208803	330149	165997	168611	172418	163301	1.86293	0.00178054	0.0206457	0.313588	-1.67306	down
MW0137608N	Casticin	Flavonoids	522715	473942	241220	149897	194112	156246	473280	351237	140174	1.84887e+06	2.04538e+06	362133	114177	681621	302262	140996	2.72329e+06	2.09286e+06	1.07082	0.0379977	0.137125	0.262115	-1.93173	down
MW0139582N	Rhapontin	Heterocyclic compounds	76114.6	28915.8	46846.6	47508.4	27098.3	22241.5	68300.6	42333.2	62007.2	184843	160548	124597	141783	151823	110606	136308	191086	157550	2.11394	1.0324e-07	5.89159e-05	0.310023	-1.68955	down
MW0139667P	Schisandrin	Heterocyclic compounds	372825	470040	622800	376393	668474	1.22486e+06	961244	418040	767359	237249	391929	400650	296818	352532	470706	433644	618817	271037	1.34682	0.0275313	0.114125	1.69346	0.759974	up
MW0139726N	biochanin A 7-O-beta-D-glucoside	Flavonoids	1.04269e+06	95669.5	145774	637525	39336.8	179443	879786	1.0093e+06	101104	195776	127405	55820.6	91130.8	71302.9	142523	106182	180794	117776	1.03664	0.0455715	0.153579	3.79406	1.92374	up
MW0139843N	Torvanol A	Heterocyclic compounds	1.00505e+06	901741	1.71114e+06	1.07367e+06	1.20584e+06	1.77149e+06	1.08804e+06	1.18786e+06	1.36364e+06	607357	1.20905e+06	98453.6	288184	119236	441930	428777	592983	790907	1.63204	0.000183623	0.00460037	2.47078	1.30497	up
MW0140494N	alpha-Eleostearic acid	FA	586127	109219	278359	430281	109077	115900	448259	338737	191047	839523	689156	390353	504212	507403	391186	595841	841999	920263	1.6058	0.00143675	0.0188691	0.458985	-1.12348	down
MW0140573N	(2R)-trihomocitric acid	Organic acid and Its derivatives	517542	561840	661892	684897	751451	805971	654951	727445	658606	570393	1.27049e+06	859098	1.51157e+06	1.62793e+06	1.41186e+06	1.40683e+06	671430	791560	1.51731	0.009068	0.0579269	0.595248	-0.748438	down
MW0140760N	[5-(Aminomethyl)-3-furyl]methyl diphosphate	Organic acid and Its derivatives	2.37494e+06	2.30796e+06	2.57131e+06	2.12717e+06	2.44333e+06	2.25841e+06	2.07231e+06	2.07259e+06	2.20962e+06	2.56173e+06	2.5234e+06	2525092	2.17211e+06	3.15246e+06	2.78121e+06	2.3346e+06	2.13465e+06	2.59923e+06	1.15771	0.0476742	0.157494	0.896998	-0.156823	down
MW0141088P	1,2-Bis(4-hydroxyphenyl)-2-propanol	Heterocyclic compounds	1.14816e+06	134194	151448	902474	65545.9	131433	1.64813e+06	1.22656e+06	276618	100844	140312	26888.6	74616.8	65776.7	71730.8	55722.8	123231	129125	1.53444	0.0266962	0.111967	7.21164	2.85033	up
MW0141178N	1,5-Anhydro-d-mannitol	Carbohydrates and Its metabolites	304061	196054	258429	233515	232214	190476	271528	279489	355924	335109	356953	415282	330704	327326	320133	365465	342145	308576	1.72936	0.000938946	0.0140148	0.748524	-0.41788	down
MW0141244N	11β-13,14-dihydro-15-keto Prostaglandin F2α	Hormones and hormone related compounds	323552	245358	107908	229917	128730	185891	409622	559133	134431	284234	1.3561e+06	571133	520290	611827	919317	871295	609049	1.1655e+06	1.79318	0.00170063	0.0202186	0.336464	-1.57148	down
MW0141988HN	2,3-Bis-(O-phytanyl)-sn-glycero-1-phospho-L-serine	GL	853063	1.1683e+06	1.29787e+06	1.04215e+06	1.17246e+06	714800	904259	1.10099e+06	888160	768463	809696	870601	872419	639148	838942	796316	1.01666e+06	990938	1.17113	0.0357589	0.133375	1.2024	0.265918	up
MW0142032N	2,4,5-Trichlorocyclohexa-2,5-dien-1-ol	Others	2.46826e+06	1.80808e+06	1.85048e+06	1.30047e+06	1.12862e+06	2.46475e+06	1.41047e+06	1.71804e+06	2.40867e+06	2.4828e+06	2.46057e+06	5.36017e+06	3.99787e+06	3.49326e+06	2.39166e+06	4.48101e+06	2.53048e+06	2.70348e+06	1.72014	0.00314109	0.0281547	0.553749	-0.852695	down
MW0142409N	2'-Hydroxy-1,1'-biphenyl-2-sulfinic acid	Benzene and substituted derivatives	71028.7	52185.1	57426.3	63476.2	49800.8	75976.6	73557.2	76057.2	38933.4	191046	167049	352528	473375	228422	401461	433773	156914	263298	2.16992	0.000383741	0.00791524	0.209321	-2.25621	down
MW0142610N	3-(4-Chlorophenyl)-2H-1-benzopyran-2-one	Benzene and substituted derivatives	21971.3	127590	219762	109132	31604.6	314408	55415.6	180856	575879	1000.9	20702.5	8863.97	1000.9	12909.3	12474.5	29342.6	1000.9	12787.4	1.82542	0.0193827	0.0933055	16.3526	4.03145	up
MW0142650N	3,3'-Bipyridine-2,2',5,5',6,6'-hexol	Heterocyclic compounds	61229.4	41063.7	22372.1	20988.1	9279.76	1816.09	54446.9	18432.9	44443.1	168920	224144	75273.7	397045	112543	210044	223114	325003	207770	1.92234	0.000411778	0.0082937	0.140994	-2.82629	down
MW0143014N	3-Ketosucrose	Carbohydrates and Its metabolites	666190	729993	743800	795129	815633	816195	695021	600360	713204	689719	707128	662322	479811	692163	673937	567780	662273	665585	1.22663	0.023253	0.103871	1.13357	0.180874	up
MW0143181HN	4,4'-Biphenyldithiol	Benzene and substituted derivatives	53378.8	62459.5	116457	23670.7	61723.1	73845.8	15510.7	21582.5	87986.7	22353.2	22831.4	8740.05	23560.5	1071	7934.72	9439.12	42044.4	36187.9	1.36176	0.00945064	0.0585597	2.96629	1.56866	up
MW0143240N	4-Acetamido-4'-isothiocyanostilbene-2,2'-disulphonic acid	Organic acid and Its derivatives	51844.4	53157.2	37822.6	31925.1	25750.6	68351.4	38652.7	42068.2	41115.9	55746.4	53630.8	91317.2	89959.2	67670.3	55336.4	100626	53214.6	49302.4	1.5485	0.00676304	0.0478443	0.633408	-0.658793	down
MW0143701HN	5'-Deoxy-5'-methylthioinosine	Nucleotide and Its metabolites	2.41484e+06	2.33347e+06	1.69656e+06	3.11842e+06	1.97422e+06	3.90472e+06	3.32379e+06	2.96873e+06	4.11731e+06	1.83715e+06	2.10548e+06	951010	1.31636e+06	1.53984e+06	1.49137e+06	1.71324e+06	1.76628e+06	1.70931e+06	1.75346	0.00155803	0.0191895	1.79154	0.841204	up
MW0143720N	6-(2-Chloroallylthio)purine	Heterocyclic compounds	2.37315e+06	2.88825e+06	2.2491e+06	3.56167e+06	4.52652e+06	4.19498e+06	3.2913e+06	4.16028e+06	6.35531e+06	2.42871e+06	3.8297e+06	726466	3.00741e+06	2.13129e+06	464676	3.67251e+06	3.5773e+06	2.14511e+06	1.09286	0.0435679	0.148879	1.52847	0.612086	up
MW0144018P	8,12-iso-iPF2-VI 1,5- lactone	Others	2.23673e+07	1.51718e+07	1.25123e+07	1.3055e+07	1.80139e+07	1.05263e+07	2.37434e+07	1.73984e+07	1.40957e+07	3.22779e+07	2.19441e+07	1.98415e+07	2.1665e+07	1.99058e+07	1.8571e+07	2.46094e+07	1.74769e+07	1.61291e+07	1.2941	0.0346555	0.130396	0.763349	-0.389586	down
MW0144246N	Acetoxy-8-gingerol	Benzene and substituted derivatives	23268.7	36404.4	55065.1	14993.9	34135.4	22153.9	25192.9	28335.2	56203.6	20495	12797.5	2489.45	2489.45	2489.45	15909.6	2489.45	18902.2	28968.9	1.54514	0.00284124	0.0264823	2.76324	1.46636	up
MW0144519N	Ala-Asp-Ser-Glu	Amino acid and Its metabolites	70812.4	42573.1	53978.6	23570.6	24529.7	21588	61225.7	50588.4	42175.9	167590	133074	123428	166409	151744	114316	149841	211904	119030	2.12386	8.404e-07	0.000287753	0.292404	-1.77397	down
MW0144821HN	Z-Ala-asp-OH	Amino acid and Its metabolites	247517	256689	233719	314028	247394	281049	318670	388479	257695	231222	285894	118584	187518	272351	227332	179836	261143	293225	1.1218	0.0485075	0.158181	1.23729	0.307186	up
MW0145280P	Arg-Asn-Leu-Phe-Gly	Amino acid and Its metabolites	67576.7	36122.5	33263	99522	23332.1	3603.04	59840.3	76481.9	76435.5	61415.5	114348	59577.3	194023	268606	265043	283975	41058.2	51972.9	1.2641	0.024985	0.107465	0.355351	-1.49268	down
MW0145557P	Arg-Val-Asn-His-Val	Amino acid and Its metabolites	783257	163251	249975	548340	213358	144951	311502	506659	435276	338841	1.15229e+06	421745	1.48527e+06	1.61727e+06	2.47586e+06	2.2958e+06	281790	270842	1.30654	0.0295172	0.118164	0.324629	-1.62314	down
MW0146189P	Asp-Lys-Leu-Ala-Val	Amino acid and Its metabolites	1.25462e+06	614625	699445	1.51359e+06	320972	775361	1.35108e+06	1.69073e+06	1.32773e+06	703387	622121	398538	593948	439328	275524	569763	943161	1.14005e+06	1.10731	0.0334737	0.126785	1.67929	0.747854	up
MW0147812N	trans-Coumaryl acetate	Benzene and substituted derivatives	528807	210054	289482	255847	161072	270175	295453	343508	381425	680991	604038	1.15291e+06	1.14051e+06	971113	735246	1.25093e+06	944887	680162	2.09482	2.64004e-05	0.0014572	0.33524	-1.57673	down
MW0148672N	4,8-Secosenecionan-8,11,16-trione, 15,20-dihydro-12-(acetyloxy)-20-chloro-15-hydroxy-4-methyl-	Carbohydrates and Its metabolites	28082.1	8582.26	21403.6	16473.7	1583.45	7917.23	39025.1	25951.8	34662.5	81441.2	64753.7	224083	234771	262924	195194	244783	84061.3	83960.6	1.95236	0.00078798	0.0124561	0.124448	-3.00639	down
MW0148887N	Elymoclavine	Alkaloids	1.20022e+06	738181	553869	953142	308920	571701	1.62716e+06	1.1982e+06	1.50951e+06	501029	631403	18150.1	76585.2	124990	114946	80169.2	781531	382497	1.55222	0.00249776	0.0250424	3.19438	1.67553	up
MW0149067N	Eudesobovatol B	Alcohol and amines	37280.3	105486	96405.2	151605	39870.2	202728	88848.9	137012	163179	78161.1	57911.3	1999.72	13217.6	14569.1	1999.72	18981.8	66476.4	75725.8	1.47076	0.00328277	0.028821	3.10724	1.63563	up
MW0149115N	F4-Neuroprostane (4-series)	FA	49838.4	3189.48	3189.48	39289.9	21768.5	26686.6	45707.6	32244.3	25392.5	58201.7	60705.1	70505.6	73086	66279.8	95486.3	78225.9	57608	37619.1	1.48217	0.000116719	0.00322296	0.413752	-1.27316	down
MW0149598N	GlcNAc1-3Gal1-4GlcNAcSp	Carbohydrates and Its metabolites	187278	203388	180243	183921	159139	173972	194433	260475	176617	210737	173353	230431	264663	340926	280784	241452	167699	212185	1.13965	0.0496819	0.161702	0.810216	-0.303621	down
MW0149761HN	Gln-Lys-Phe-Arg	Amino acid and Its metabolites	1.02113e+06	1.11909e+06	1.00336e+06	1.33326e+06	869596	1.17486e+06	1.40754e+06	1.95106e+06	1.33744e+06	1.41852e+06	2.33737e+06	1.2563e+06	1.74114e+06	2.21853e+06	1.30953e+06	1.47245e+06	2.56839e+06	2.91569e+06	1.41629	0.0128171	0.071944	0.650735	-0.619857	down
MW0149953HN	Glu-Asp-Thr-Glu	Amino acid and Its metabolites	341124	132338	161641	161297	75598.2	153807	311629	270437	246928	457002	394697	293601	399298	370830	306674	488663	579794	383863	1.74293	0.000200996	0.00480253	0.504787	-0.986254	down
MW0150620N	Goniothalenol	Aldehyde,Ketones,Esters	307251	345799	177765	228307	123917	158481	1.02604e+06	208123	381352	350982	393972	471728	1.62678e+06	519752	1.02998e+06	1.47313e+06	679006	360837	1.46268	0.037025	0.136904	0.428173	-1.22373	down
MW0151089N	His-Ser-Val-Glu	Amino acid and Its metabolites	120535	44015.2	43945.1	17493.2	28392.4	37293.3	70388.3	35190.7	72067.2	175986	217441	148613	356354	154913	242337	225795	175184	164546	2.08887	4.00296e-05	0.00170597	0.252164	-1.98756	down
MW0151168P	His-Nap-OH	Amino acid and Its metabolites	222088	140865	132771	102713	65511.2	120069	234133	176212	146341	366196	305187	201835	330893	244129	235892	352050	334256	266507	1.85065	5.49214e-05	0.00208945	0.50843	-0.975879	down
MW0151214N	HoPhe-HoPhe-OH	Amino acid and Its metabolites	129758	102612	132476	105972	90143.4	136986	115112	116660	117985	118847	104837	67833.2	103229	52547.6	83439.8	75413	104850	110376	1.27097	0.0143935	0.0771058	1.27555	0.351125	up
MW0151539P	Ile-Phe-Gln	Amino acid and Its metabolites	13754.4	12202.7	982.976	982.976	8346.03	982.976	982.976	982.976	15929.8	42119	33973.9	30619.9	54292.8	15722.5	33838.6	47996.1	29995.6	23217.1	1.88338	3.63434e-05	0.00168162	0.176883	-2.49913	down
MW0152405P	Leu-Leu-Ser-Pro-Tyr	Amino acid and Its metabolites	1.5675e+06	1.54926e+06	901057	1.24975e+06	2.05583e+06	1.1844e+06	1.46433e+06	1.96159e+06	2.01782e+06	1.58114e+06	1.63713e+06	1.88562e+06	2.11956e+06	2.3693e+06	1.06858e+06	3.1009e+06	2.98655e+06	2.73172e+06	1.08393	0.0384462	0.137125	0.716179	-0.481608	down
MW0153788N	Methyl 10-gingerol	Aldehyde,Ketones,Esters	3.40198e+07	3.83968e+07	7.17986e+07	8.65242e+07	5.10266e+07	8.7671e+07	5.76932e+07	6.04511e+07	6.05893e+07	6.47623e+07	4.54661e+07	4.00077e+07	2.39013e+07	4.36424e+07	3.33969e+07	2.71964e+07	5.17982e+07	5.26939e+07	1.23188	0.0302011	0.119709	1.43176	0.517788	up
MW0154557P	N-Butyl-11-[(7R,8R,9S,13S,14S,17S)-3,17-dihydroxy-13-methyl-7,8,9,11,12,13,14,15,16,17-decahydro-6H-cyclopenta[A]phenanthren-7-YL]-N-methylundecanamide	Hormones and hormone related compounds	110852	71371.3	47507.9	48545.4	99822.6	134694	68741.8	129534	91620.2	73955.1	64853.6	31980.1	73730.8	51726.6	39952.3	85282	81748.6	48825.6	1.07654	0.0446734	0.152049	1.454	0.54003	up
MW0154804N	2-(6-hydroxy-1,3-benzothiazol-2-yl)-1,3-thiazol-4(5H)-one	Benzene and substituted derivatives	74951.5	27910	32875.7	46994.4	4664.06	56732.5	50462	92022.6	69548.4	94020.6	109982	79216.1	88524.9	229077	344420	178970	82069	88030.4	1.50565	0.0158086	0.0820129	0.352436	-1.50457	down
MW0156101N	Propantheline chloride	Heterocyclic compounds	2.88534e+06	1.73689e+06	2.24868e+06	1.30898e+06	968010	4.17509e+06	2.11702e+06	2.78685e+06	2.82302e+06	706409	816351	24967.5	103647	58196.7	141872	154504	767884	872987	1.81225	0.000201976	0.00480253	5.77212	2.5291	up
MW0156204N	Pterostilbene Phosphate	Benzene and substituted derivatives	217390	441747	216953	114907	149584	444143	315782	251278	382297	120805	220308	52104.4	63376	93693	137391	118816	295354	164746	1.40451	0.011125	0.0647825	2.0007	1.00051	up
MW0157106N	Sodium 2-methylprop-2-ene-1-sulfonate	Aldehyde,Ketones,Esters	723602	445678	399574	174957	804456	526027	362997	292213	280810	1.17974e+06	1.50436e+06	1.31445e+06	605634	984191	685036	845656	1.13935e+06	1.32342e+06	1.83628	0.000185412	0.00460037	0.418533	-1.25659	down
MW0157508N	Thienodolin	Heterocyclic compounds	91936.5	18907	65768.1	36999.9	25928.7	48900.6	57749.8	79849.1	55185	80780.6	92841.5	79359.5	84904.8	285835	347051	175233	96317	95965.4	1.63257	0.0222512	0.101314	0.359582	-1.47561	down
MW0157911P	Thr-Ser	Amino acid and Its metabolites	3.52628e+06	4.09324e+06	3.85674e+06	4.669e+06	3.15608e+06	3.39686e+06	3.89691e+06	3.9647e+06	4.35461e+06	2.40223e+06	2.2605e+06	3.40545e+06	1.92297e+06	2.4552e+06	2.1536e+06	2.08632e+06	2.6667e+06	2.55065e+06	2.05308	4.71276e-06	0.000737039	1.594	0.672654	up
MW0160065P	Demethylcotinine	Aldehyde,Ketones,Esters	167005	77991	182001	155240	15598.2	106509	135692	171890	267408	539462	646746	335221	135858	306275	196287	275430	401050	393577	1.49298	0.00340487	0.02944	0.396089	-1.3361	down
MW0160241HN	(2R,3R,4S,5S)-5-(1-hydroxyethyl)oxolane-2,3,4-triol	Alcohol and amines	6464.14	6464.14	6464.14	6464.14	6464.14	6464.14	6464.14	6464.14	6464.14	84395.1	93241.4	92240.4	6464.14	51795	6464.14	6464.14	72152.5	95867.9	1.63393	0.00548587	0.0411922	0.114278	-3.12938	down
MW0161547P	4-(Hydroxymethyl)-2-methylphenol	Benzene and substituted derivatives	2.02584e+06	1.21693e+06	1.34299e+06	1.3858e+06	637595	869855	2.11778e+06	1.66893e+06	1.88831e+06	3.60883e+06	2.72032e+06	2.30317e+06	3.32046e+06	2.80438e+06	2.45785e+06	3.84976e+06	4.38754e+06	2.8827e+06	1.89602	3.2435e-05	0.00162842	0.464232	-1.10708	down
MW0161563HN	1H-Indole-3-acetonitrile, N-oxide	Heterocyclic compounds	25214.4	16596.5	26603	19048.6	20594.6	23478.9	28239	36094.7	32247	41502.2	67546.5	127599	119587	154845	119438	157244	28333.5	49467.4	1.90683	0.00266886	0.0259607	0.263547	-1.92387	down
MW0163360P	4-(gamma-L-glutamylamino)butanal	Aldehyde,Ketones,Esters	6.95621e+06	7.87119e+06	6.90028e+06	7.11395e+06	8.32215e+06	8.20685e+06	7.54928e+06	7.39184e+06	7.64986e+06	6.37864e+06	7.24341e+06	5.35739e+06	7.02997e+06	6.50785e+06	6.21602e+06	6.57805e+06	7.13442e+06	7.25842e+06	1.51205	0.00366106	0.0308212	1.13831	0.186888	up
MW0166695HN	11a-Hydroxytetracycline	Aldehyde,Ketones,Esters	58212.4	36505.5	44559.7	30350.2	15282.2	24711.8	68087.8	60892.1	64265	99703.4	93138.9	67662.3	112386	91855.8	70011.3	118867	118030	78406.4	1.78395	5.40697e-05	0.00208945	0.473927	-1.07726	down
MW0166928P	1-Aci-nitro-2-(4-hydroxyphenyl)ethane	Others	6.92439e+06	5.41383e+06	5.36641e+06	4.30603e+06	3.30014e+06	6.28308e+06	4.10706e+06	4.96676e+06	6.06001e+06	6.45799e+06	6.36174e+06	1.32177e+07	1.01747e+07	9.16677e+06	7.22301e+06	1.1314e+07	6.12696e+06	6.42463e+06	1.64975	0.00498386	0.0397166	0.611079	-0.710569	down
MW0168565N	3-Chloro-4-hydrazinophenylmethylsulfonylmethyl sulfone	Heterocyclic compounds	2.69588e+06	2.12364e+06	2.33835e+06	1.8772e+06	1.60182e+06	2.71276e+06	1.9899e+06	2.16923e+06	2.7063e+06	2.63133e+06	2.87664e+06	4.20797e+06	4.11245e+06	3.31782e+06	2.85649e+06	4.28244e+06	2.6478e+06	2.93452e+06	1.73971	0.00147959	0.0188691	0.676827	-0.563141	down
MW0168576N	3-Methyladenine	Nucleotide and Its metabolites	2.25803e+06	1.76547e+06	1.93233e+06	1.55742e+06	1.34587e+06	2.44237e+06	1.63496e+06	1.85279e+06	2.2587e+06	2.25101e+06	2.33715e+06	3.52344e+06	3.02146e+06	2.8578e+06	2.46193e+06	3.34786e+06	2.17986e+06	2.35214e+06	1.69667	0.00143318	0.0188691	0.700621	-0.513294	down
MW0168683HN	Aconitic acid	Organic acid and Its derivatives	302902	162496	292034	485072	257356	434490	299061	314865	265258	445771	351824	252628	280624	601652	480133	381704	602934	513198	1.09506	0.037244	0.137122	0.719488	-0.474958	down
MW0169104HN	Ellagic acid	Benzene and substituted derivatives	351616	459349	224879	346396	199122	783533	1.06539e+06	965323	1.50526e+06	250291	314918	179226	329368	106067	135469	178175	448098	547649	1.26187	0.0380963	0.137125	2.37053	1.24521	up
MW0169366N	D-Kynurenine	Amino acid and Its metabolites	661084	343454	297977	467310	268754	439656	550156	539372	377827	558055	601779	577353	614856	600527	506977	561066	567706	472782	1.33335	0.0221941	0.101314	0.779591	-0.35921	down
MW0169549N	Niacinamide	Alcohol and amines	1.7831e+06	1.87492e+06	1.98478e+06	1.86259e+06	1.90567e+06	1.74852e+06	1.89878e+06	1.88054e+06	1.83998e+06	1.87165e+06	1.99175e+06	2.17818e+06	2.02024e+06	2.15216e+06	2.00126e+06	1.93858e+06	1.83386e+06	2.07229e+06	1.46632	0.00754913	0.0511355	0.929063	-0.106151	down
MW0169873P	Spirilloxanthin	Terpenoids	243182	94166	74262.7	126900	81273.2	153802	153607	213250	60226.8	32296.1	64779.2	49717.7	48141.2	58698	3646.17	80867.1	107186	38904.5	1.41113	0.00568117	0.0421046	2.47952	1.31006	up
ZINC149577N	2-Methoxycinnamic acid	Organic acid and Its derivatives	334209	264441	490797	323919	350807	374848	309107	342888	355031	418089	555777	2.13412e+06	1.19904e+06	882298	1.15171e+06	1.03464e+06	383296	602918	1.74976	0.0129906	0.0721119	0.376236	-1.41029	down
pmp000383N	Liquiritin	Flavonoids	308510	448663	291947	100331	96761.6	110856	513591	500891	45077.2	2.22139e+06	3.19569e+06	476697	163064	203400	326346	176631	3.31215e+06	2.15486e+06	1.21741	0.0420365	0.145387	0.197595	-2.33938	down
