# Supplementary material for: Integrative Metabolomic and Echocardiographic Profiling Reveals Metabolic–Cardiac Structural Coupling in Yili Horses During Incremental Exercise
Source: Animals (Basel). 2026 May 30;16(11):1672. doi: 10.3390/ani16111672 (PMC13255640; doi:10.3390/ani16111672)
Supplement: Supplementary file 1 [file animals-16-01672-s001.zip › Table S6.xlsx]

## Sheet: Sheet1
Table S6. C9 vs. C0 DEMs.
Index	Compounds	Class I	C-49-9	C-47-9	C-115-9	C-8-9	C-20-9	C-78-9	C-111-9	C-120-9	C-79-9	C-49-0	C-D-47-0	C-115-0	C-8-0	C-20-0	C-78-0	C-79-0	C-111-0	C-120-0	VIP	P-value	FDR	Fold_Change	Log2FC	Type
MEDN1630*038	Ferulic acid	Organic acid and Its derivatives	35485.5	77110	28346.2	11514.4	19107.1	13193.2	19650.1	10490.3	23511.6	186578	177154	233950	196531	134687	181802	140139	181203	131114	2.166	3.4755e-08	0.0000297676935015929	0.152517	-2.71296	down
MEDN2153*038	Isoferulic acid	Benzene and substituted derivatives	35485.5	77110	28346.2	11514.4	19107.1	13193.2	19650.1	10490.3	23511.6	186578	177154	233950	196531	134687	181802	140139	181203	131114	2.166	3.4755e-08	2.97677e-05	0.152517	-2.71296	down
MEDN1743	3-Hydroxy-4-methoxybenzoic acid	Benzene and substituted derivatives	23541	12305.7	10987	15685.9	1163.51	24282.5	19852	12053.5	14260	78665	56465.8	65726.9	62683.2	79613.8	61053.9	60015.6	55123.9	42056.9	1.84168	8.97154e-08	3.93004e-05	0.23892	-2.0654	down
MW0139582N	Rhapontin	Heterocyclic compounds	72985.1	28005.4	61672.8	37187.1	20827.4	28375.8	56983.5	48616.7	54539.2	184843	160548	124597	141783	151823	110606	136308	191086	157550	2.11244	9.17698e-08	3.93004e-05	0.301067	-1.73185	down
MW0144519N	Ala-Asp-Ser-Glu	Amino acid and Its metabolites	84277.3	33347	50198.6	33044.2	17099.1	27218.9	63965.1	27013.3	39965.8	167590	133074	123428	166409	151744	114316	149841	211904	119030	2.08304	5.67324e-07	0.000194365	0.281253	-1.83006	down
MEDN2285	Chrysin-7-O-glucuronide	Benzene and substituted derivatives	40164	1309.69	24274	11137.8	1309.69	6774.98	15353.7	1309.69	1309.69	68080.1	76089.5	68855.2	46650.3	73131.5	30941.9	52630.4	80144.8	56565.6	1.81939	2.58359e-06	0.000737616	0.186124	-2.42566	down
MW0054398P	L-Linalool 3-[xylosyl-(1->6)-glucoside]	FA	97908.4	23336.4	38833.3	39871.4	9278.22	1494.55	99706.7	42881.2	58530.2	188433	159213	206283	286998	214584	254512	266472	166412	107553	1.71866	7.04927e-06	0.00172506	0.222561	-2.16773	down
MEDN3905	N2-(1-Carboxyethyl)-L-arginine	Amino acid and Its metabolites	102724	93698.4	165365	157797	154945	126415	127657	113791	124890	886	16695.8	65614	47131.7	106262	29781.5	33399	886	886	1.54934	9.2933e-06	0.00176882396574735	3.87104	1.95272	up
MEDP1407	Carnitine C14:2	FA	287524	183071	221176	375202	257818	203291	203477	391254	228695	42199.5	112831	53592.3	26151.8	19159.6	2619.96	28778.4	46116.8	74325.1	1.88808	8.34551e-06	0.00176882	5.79511	2.53484	up
MADN1534	2'-Hydroxyacetophenone	Benzene and substituted derivatives	216181	176124	159907	188352	123856	95374.6	172096	147311	9641.66	322713	512445	303440	340166	374195	250582	356444	303839	338528	1.46176	1.04942e-05	0.00179766	0.415441	-1.26728	down
MW0129205N	{3-[3-(3,4-dihydroxyphenyl)-3-oxopropyl]phenyl}oxidanesulfonic acid	Organic acid and Its derivatives	93083.6	177225	95345.7	71331.5	70639.2	134690	231977	335816	32367.2	863540	3.6807e+06	2.97129e+06	2.04836e+06	2.83324e+06	3.11603e+06	2.57206e+06	2.64078e+06	2.51867e+06	2.19005	1.2438e-05	0.00193693	0.053452	-4.22561	down
FDATN00014P	Pazopanib hydrochloride	Benzene and substituted derivatives	24007.5	14045.5	17842	8235.2	11396.4	7546	21619	9605.16	17159.6	53384.9	36778.8	26625.7	33563.3	35580	30887.3	50181.6	53107.7	49020.3	2.02492	1.8116e-05	0.00221662	0.356125	-1.48954	down
MADN3859	(R)-(+)-3-hydroxy-3-phenylpropionic acid	Organic acid and Its derivatives	132931	53065.3	78068.5	65659.9	34160.1	35424.4	105271	51283.4	65094.3	215869	318576	149737	167055	284000	199107	206574	248548	162062	2.03222	1.59924e-05	0.00221662	0.31819	-1.65204	down
MEDP0203	Trans-Cinnamaldehyde	Benzene and substituted derivatives	381458	139911	330451	166149	148379	132508	286227	226604	163341	598074	324033	625367	852095	828556	517181	818766	679765	642126	2.02179	1.72405e-05	0.00221662	0.335549	-1.5754	down
MEDP2431*245	Phe-Gly	Amino acid and Its metabolites	528376	552834	344638	466534	341314	420048	339283	387723	516861	256174	325350	137546	142562	186141	183461	140645	263492	279589	1.91336	2.28929e-05	0.00238299	2.03535	1.02528	up
MEDP0859*245	Gly-Phe	Amino acid and Its metabolites	528376	552834	344638	466534	341314	420048	339283	387723	516861	256174	325350	137546	142562	186141	183461	140645	263492	279589	1.91336	2.28929e-05	0.00238299	2.03535	1.02528	up
MEDN2279	o-Methoxyphenyl sulfate	Benzene and substituted derivatives	9.00016e+06	5.71021e+06	6.78841e+06	7.48711e+06	3.24457e+06	8.26705e+06	9.78039e+06	7.17944e+06	7.02317e+06	1.84906e+07	1.74453e+07	1.07295e+07	1.89576e+07	1.50433e+07	1.59814e+07	2.40728e+07	2.48475e+07	2.17882e+07	2.01724	2.46654e-05	0.00238299	0.385289	-1.37599	down
MW0105562P	Ala-Ser	Amino acid and Its metabolites	6.99312e+07	7.31137e+07	7.46883e+07	6.84592e+07	7.63986e+07	7.03269e+07	7.01585e+07	6.88128e+07	6.94209e+07	6.33237e+07	6.28096e+07	6.513e+07	6.76985e+07	6.69946e+07	6.18514e+07	6.44832e+07	6.4245e+07	6.10769e+07	1.93075	2.50402e-05	0.00238299	1.11028	0.15092	up
MEDN0685	Undecanedioic acid	FA	321904	120613	311946	240821	149047	263537	319432	219195	158704	136420	78254.8	3949.52	3949.52	3949.52	3949.52	19747.6	106899	53886.1	1.75209	2.92885e-05	0.00240167	5.12207	2.35673	up
MEDP1440	Carnitine C5:0	FA	2.1175e+06	2.4478e+06	1.30878e+06	2.03607e+06	1.51691e+06	1.83126e+06	2.10129e+06	2.11257e+06	2.06555e+06	5.03633e+06	5.03934e+06	3.98893e+06	4.80231e+06	6.75248e+06	2.87194e+06	4.23116e+06	4.61521e+06	4.37347e+06	2.10617	2.7207e-05	0.00240167	0.420457	-1.24997	down
MW0147812N	trans-Coumaryl acetate	Benzene and substituted derivatives	437995	258694	276158	344968	149610	266547	285898	239097	369309	680991	604038	1.15291e+06	1.14051e+06	971113	735246	1.25093e+06	944887	680162	2.10511	2.94426e-05	0.00240167	0.322062	-1.63459	down
MEDP2508*246	Gly-Tyr	Amino acid and Its metabolites	258043	227975	176588	178686	167778	235538	198569	176014	248748	133668	130729	81887.4	124305	113364	74646.6	81893.2	165171	152998	1.85069	3.78167e-05	0.00269917	1.76443	0.819204	up
MEDP2566*246	Tyr-Gly	Amino acid and Its metabolites	258043	227975	176588	178686	167778	235538	198569	176014	248748	133668	130729	81887.4	124305	113364	74646.6	81893.2	165171	152998	1.85069	3.78167e-05	0.00269917	1.76443	0.819204	up
MEDP2116HN	2',6'-Dihydroxyacetophenone	Benzene and substituted derivatives	2.37444e+07	1.25518e+07	1.18264e+07	1.86755e+07	1.01389e+07	2.33236e+07	2.05775e+07	2.22944e+07	1.79341e+07	4.74064e+07	3.94445e+07	2.18334e+07	3.42115e+07	4.55995e+07	3.46867e+07	5.16003e+07	3.48675e+07	4.34546e+07	1.91697	3.61483e-05	0.00269917	0.456144	-1.13244	down
MW0151089N	His-Ser-Val-Glu	Amino acid and Its metabolites	116761	29642.6	54576.6	44597	40798.4	31042.7	42482.6	43717.7	56581.8	175986	217441	148613	356354	154913	242337	225795	175184	164546	2.14374	4.44816e-05	0.00304788	0.247264	-2.01588	down
MEDN1994	N-Butyrylglycine	Amino acid and Its metabolites	213126	324140	365029	407154	226925	300103	348099	324900	374965	124445	236571	141370	155365	193260	152608	121349	199059	210649	1.93976	4.94383e-05	0.00325722	1.87951	0.910357	up
MW0131615N	3,4,5-trihydroxy-6-({8-methoxy-2-oxo-2H-furo[2,3-h]chromen-4-yl}oxy)oxane-2-carboxylic acid	Organic acid and Its derivatives	10769.9	12378.6	18170	13107.7	1288.91	1288.91	15342.7	18166.5	9943.82	20967.8	23390.3	31242.1	44267.4	29300.7	20971.4	41892.7	39975.2	31041.5	1.56502	6.15612e-05	0.00379763	0.354911	-1.49447	down
MW0151539P	Ile-Phe-Gln	Amino acid and Its metabolites	28013.8	10750.8	982.976	982.976	982.976	982.976	982.976	982.976	15509.1	42119	33973.9	30619.9	54292.8	15722.5	33838.6	47996.1	29995.6	23217.1	1.88132	6.20744e-05	0.00379763	0.192996	-2.37335	down
MEDN4188	1,7-Bis(4-hydroxyphenyl)-5-methoxy-3-heptanone	Aldehyde,Ketones,Esters	34326.2	27662.6	21639.6	26097.1	21554.8	29631.7	32700.4	23343.7	27829.3	18471.5	15974.3	1942.36	16389.4	1942.36	15936.8	13134.7	14826.8	16936.9	1.43866	6.69529e-05	0.00382301	2.11835	1.08294	up
MEDP2121	1-Aminopentadecane	Organic acid and Its derivatives	183800	229532	210562	206489	227148	253019	294775	271627	184697	184273	132002	141003	109334	118026	153577	126688	139305	184695	1.9371	6.64995e-05	0.00382301	1.59954	0.677657	up
MEDP1414	Carnitine C12:1	FA	504112	302243	200359	612438	308840	328349	293803	412596	431090	153607	205185	39472.2	64589.1	62193	36510.4	74163.5	92865.1	149592	1.97569	7.43626e-05	0.00387025	3.86463	1.95033	up
MEDP3695P	Erythrohexulose	Carbohydrates and Its metabolites	1.9772e+06	1.98569e+06	2.40353e+06	2.14925e+06	2.09977e+06	2.12304e+06	2.34014e+06	2.02622e+06	2.03919e+06	1.76751e+06	1.78627e+06	1.65696e+06	1.78829e+06	1.65441e+06	2.01144e+06	1.61168e+06	1.88664e+06	1.82831e+06	1.89576	7.45582e-05	0.00387025	1.19714	0.259587	up
MW0132082N	3,4,5-trihydroxy-6-{[3-hydroxy-2-(3-methoxyphenyl)-5-sulfino-3,4-dihydro-2H-1-benzopyran-7-yl]oxy}oxane-2-carboxylate	Organic acid and Its derivatives	116412	82035.4	83685.6	78418.8	44281	69962.9	112265	82845.2	97830	141542	128487	112519	154030	131554	108821	154877	177103	149253	1.79145	7.37581e-05	0.00387025	0.610193	-0.712663	down
MEDP1231*167	Folinic acid	CoEnzyme and vitamins	591715	516594	302314	424467	277075	468274	491510	500791	510356	222858	273649	64307.2	220039	145399	228313	254695	351956	241033	1.68379	8.63021e-05	0.00393103	2.03925	1.02804	up
MEDP0443*167	10-Formyl-Thf	Heterocyclic compounds	591715	516594	302314	424467	277075	468274	491510	500791	510356	222858	273649	64307.2	220039	145399	228313	254695	351956	241033	1.68379	8.63021e-05	0.00393103	2.03925	1.02804	up
MEDN1395*187	(R)-(-)-2-Phenylpropionic Acid	Organic acid and Its derivatives	186764	48987.8	188576	112135	99024	91924.9	208785	144231	95891.6	315972	138766	347446	488702	446456	294150	456684	371235	364954	1.85665	9.15992e-05	0.00393103	0.364822	-1.45474	down
MEDN0320*187	Hydrocinnamic Acid	Organic acid and Its derivatives	186764	48987.8	188576	112135	99024	91924.9	208785	144231	95891.6	315972	138766	347446	488702	446456	294150	456684	371235	364954	1.85665	9.15992e-05	0.00393103	0.364822	-1.45474	down
MEDN1721*187	M-toluene acetic acid	Organic acid and Its derivatives	186764	48987.8	188576	112135	99024	91924.9	208785	144231	95891.6	315972	138766	347446	488702	446456	294150	456684	371235	364954	1.85665	9.15992e-05	0.00393103	0.364822	-1.45474	down
MEDN0294	3-Methylcrotonyl Glycine	Organic acid and Its derivatives	138415	242504	182272	262448	121448	296403	236091	211523	326120	85405.2	113238	36810.4	43991.9	44237.8	46337	61206.1	121257	126195	1.92748	8.42522e-05	0.00393103	2.97228	1.57157	up
MEDN1394	3-Hydroxybenzoic Acid	Organic acid and Its derivatives	1.55007e+06	870802	824687	985898	813811	985829	1.77058e+06	1.43872e+06	1.04038e+06	1.80466e+06	1.87947e+06	1.69686e+06	1.72069e+06	2.4327e+06	2.11961e+06	1.82797e+06	1.83861e+06	1.82775e+06	1.85126	9.1793e-05	0.00393103	0.599521	-0.738117	down
MEDN0494	8,15-DiHETE	FA	2.62138e+06	2.97641e+06	1.86503e+06	1.80118e+06	2.20487e+06	4.14034e+06	1.89913e+06	1.871e+06	2.87871e+06	1.20373e+06	1.88553e+06	400110	219715	223498	364435	158499	1.1567e+06	1.13526e+06	1.77032	9.64097e-05	0.00399972	3.29872	1.72191	up
MW0011579N	(R)-10-hydroxystearic acid	FA	39253.2	2712.38	60211.6	20341.3	2712.38	21432.2	45553.9	29189.5	41522.6	73139.6	52229.2	92680	90213.6	88463.7	110753	95573.5	73415.3	41491.2	1.51541	9.80668e-05	0.00399972	0.366217	-1.44923	down
MEDP2810	n-Oleoylethanolamine	FA	7169.8	12186.3	12836.3	14256.1	12561.2	9493.21	18875.5	15739.8	5194.3	624.074	624.074	624.074	6006.83	624.074	3120.37	5979.51	3991.76	5598.74	1.76368	0.000102347	0.0040772	3.98303	1.99387	up
MEDN1511*007	4-Methoxyphenol	Benzene and substituted derivatives	184065	121776	128923	141827	76281.8	164289	217310	172952	148328	338319	285427	176592	282727	241560	254568	342219	406512	354188	1.85586	0.00010749	0.0040918	0.505479	-0.984276	down
MEDN0117*007	4-Methylcatechol	Benzene and substituted derivatives	184065	121776	128923	141827	76281.8	164289	217310	172952	148328	338319	285427	176592	282727	241560	254568	342219	406512	354188	1.85586	0.00010749	0.0040918	0.505479	-0.984276	down
MW0161547P	4-(Hydroxymethyl)-2-methylphenol	Benzene and substituted derivatives	2.27631e+06	1.32393e+06	1.46274e+06	1.53875e+06	623452	1.13238e+06	2.57463e+06	1.4556e+06	1.97669e+06	3.60883e+06	2.72032e+06	2.30317e+06	3.32046e+06	2.80438e+06	2.45785e+06	3.84976e+06	4.38754e+06	2.8827e+06	1.76982	0.00011474	0.00427281	0.506952	-0.980079	down
MW0166695HN	11a-Hydroxytetracycline	Aldehyde,Ketones,Esters	73908.8	43781.7	54245	45921.2	22666.6	30877.8	77193.6	47049.4	55503.4	99703.4	93138.9	67662.3	112386	91855.8	70011.3	118867	118030	78406.4	1.76657	0.000129859	0.00473293	0.530724	-0.913966	down
MEDN0415	2-(Formylamino)Benzoic Acid	Benzene and substituted derivatives	83877.4	73252.6	43506.7	73320.5	62425.4	49658	87675	48709.3	85926.5	126098	94718.5	165397	197789	167039	152385	112068	129986	99949.4	1.91222	0.000148854	0.00500709	0.488467	-1.03367	down
MEDN4019	FFA(18:1)	FA	9.66756e+07	1.37869e+08	9.19736e+07	9.83614e+07	8.46913e+07	1.25928e+08	1.05405e+08	9.43987e+07	1.11193e+08	7.20626e+07	6.90697e+07	3.68953e+07	1.98319e+07	3.25395e+07	2.71048e+07	1.66394e+07	8.51386e+07	8.04464e+07	1.70675	0.000149073	0.00500709	2.15246	1.10598	up
MW0012187N	12(S)-HPETE	FA	1.12657e+07	1.27249e+07	7.72146e+06	7.61483e+06	9.65668e+06	1.7874e+07	8.33571e+06	8.02687e+06	1.17557e+07	4.97657e+06	8.52191e+06	1.65013e+06	980002	754003	1.75452e+06	721963	4.81642e+06	5.78166e+06	1.73451	0.000147555	0.00500709	3.17039	1.66466	up
MW0132280N	3,4,5-Trihydroxy-6-[2,3,4,6-tetrahydroxy-5-[3-(4-methoxyphenyl)propanoyl]phenoxy]oxane-2-carboxylic acid	Organic acid and Its derivatives	638242	335099	457618	381880	204006	307866	772951	368223	559658	895538	691618	666903	1.00408e+06	760260	686934	1.07807e+06	1.11376e+06	823395	1.78299	0.000148915	0.00500709	0.521406	-0.93952	down
MEDN4017	Elaidic acid	FA	107352	157948	105015	106946	107381	180167	134536	116207	148650	82475.5	85247.6	49010.1	25064.9	41560.7	34810.9	25544.4	99626.5	101838	1.72005	0.000158091	0.00520787	2.13545	1.09454	up
MEDP4199	7-[2-(3-Hydroxyoctyl)-5-oxopyrrolidin-1-YL]heptanoic acid	FA	455965	225656	9801.84	440517	242127	363232	359548	440963	416461	9801.84	9801.84	9801.84	9801.84	9801.84	9801.84	9801.84	9801.84	169876	1.90888	0.00016762	0.00541759	11.8984	3.5727	up
MEDN1206HN	3-Sulfocatechol	Benzene and substituted derivatives	3.00413e+07	2.0912e+07	2.0289e+07	1.91576e+07	1.37053e+07	2.77118e+07	2.8592e+07	1.78906e+07	1.61684e+07	4.1929e+07	4.41535e+07	3.97549e+07	3.17452e+07	3.02589e+07	3.62724e+07	3.48381e+07	6.15e+07	4.14327e+07	1.8809	0.000184582	0.00585535	0.537376	-0.895997	down
MEDN0300	Azelaic Acid	Organic acid and Its derivatives	2.34105e+06	1.966e+06	1.78669e+06	2.13551e+06	1.64417e+06	2.60724e+06	2.43039e+06	1.90993e+06	2.36696e+06	3.48027e+06	3.78177e+06	2.43774e+06	3.11354e+06	2.70445e+06	2.67239e+06	2.93417e+06	3.91562e+06	3.5657e+06	1.84212	0.00020718	0.00633748	0.670775	-0.576099	down
MEDN1805	FFA(16:1)	FA	1.38691e+08	1.47908e+08	8.42452e+07	1.14254e+08	8.48151e+07	2.27599e+08	1.018e+08	1.0244e+08	1.32032e+08	6.00825e+07	9.34794e+07	2.02066e+07	1.21248e+07	1.30506e+07	1.92249e+07	7.79579e+06	5.43117e+07	5.76477e+07	1.79057	0.00020639	0.00633748	3.35515	1.74638	up
MEDP1529	Carnitine C14:2:DC	FA	133679	146663	99882.9	270559	103439	219239	127979	178190	118210	36181.1	73787.4	21898.6	17689.1	26973.3	31054.3	42805.5	43986.7	67132.1	2.05331	0.000212428	0.00638402	3.8667	1.9511	up
MW0149115N	F4-Neuroprostane (4-series)	FA	64033.2	3189.48	19938.1	41033.5	3189.48	27325	37530.6	3189.48	3189.48	58201.7	60705.1	70505.6	73086	66279.8	95486.3	78225.9	57608	37619.1	1.57643	0.000220036	0.00649864	0.338987	-1.5607	down
MEDN0335	Methylmalonic Acid	Organic acid and Its derivatives	2.96441e+06	3.58576e+06	5.68033e+06	6.60116e+06	3.23234e+06	5.29475e+06	7.44343e+06	2.61987e+06	3.24743e+06	658651	715173	1.02616e+06	1.0023e+06	721334	746918	674686	1.15703e+06	698445	2.22035	0.000227214	0.00659692	5.49536	2.45821	up
MEDL01963HN	Salicylamide	Benzene and substituted derivatives	3.33467e+06	2.24606e+06	1.44632e+06	2.44376e+06	1.82088e+06	2.51833e+06	2.7646e+06	2.11567e+06	2.49876e+06	1.8487e+06	2.08734e+06	844714	893821	939044	761342	1.00728e+06	1.07052e+06	1.50689e+06	1.7863	0.000246924	0.00704968	1.93337	0.951119	up
MADN0725	Histidine	Amino acid and Its metabolites	2.26025e+06	2.2483e+06	2.30415e+06	2.82082e+06	2.17361e+06	2.45548e+06	2.29945e+06	2.64355e+06	2.27869e+06	3.03148e+06	2.7477e+06	2.78802e+06	3.94248e+06	3.36779e+06	2.82688e+06	3.43795e+06	2.88426e+06	3.36707e+06	1.85645	0.000262464	0.0073705	0.75666	-0.402284	down
MEDP2426	Proline-Hydroxyproline	Amino acid and Its metabolites	3.57552e+06	3.84153e+06	2.22513e+06	3.4727e+06	1.85241e+06	2.48216e+06	3.27339e+06	2.57363e+06	2.70856e+06	2.47432e+06	1.6421e+06	1.25119e+06	1.09119e+06	1.31263e+06	889924	1.03109e+06	2.17368e+06	1.84817e+06	1.79354	0.000269046	0.00743348	1.8962	0.923111	up
MW0006566N	Chrysophanol	Benzene and substituted derivatives	34395	241217	58023.8	31671.9	308862	97074	420071	349041	182906	427702	519239	567243	298138	596235	554698	449945	541572	334359	1.58019	0.000281251	0.00764735	0.401774	-1.31554	down
MEDN0463*049	Fructose-6-phosphate	Carbohydrates and Its metabolites	102887	61791	78436	60835	66111.2	79745.3	76562.6	96425.3	59018.6	55928.8	36280.8	54703.3	46893.3	27160	43072.2	43567.1	62952.3	40987.1	1.78419	0.000320569	0.00773429	1.65671	0.728323	up
MEDN0227*049	D-Glucose 6-Phosphate	Carbohydrates and Its metabolites	102887	61791	78436	60835	66111.2	79745.3	76562.6	96425.3	59018.6	55928.8	36280.8	54703.3	46893.3	27160	43072.2	43567.1	62952.3	40987.1	1.78419	0.000320569	0.00773429	1.65671	0.728323	up
MEDN1221*049	D-Mannose 6-phosphate	Carbohydrates and Its metabolites	102887	61791	78436	60835	66111.2	79745.3	76562.6	96425.3	59018.6	55928.8	36280.8	54703.3	46893.3	27160	43072.2	43567.1	62952.3	40987.1	1.78419	0.000320569	0.00773429	1.65671	0.728323	up
MEDN1504	3-Hydroxycinnamic acid	Organic acid and Its derivatives	88306	874369	88306	88306	641653	88306	594095	88306	844426	1.39401e+06	539088	1.40573e+06	1.48954e+06	1.53913e+06	2.03128e+06	1.12549e+06	1.53777e+06	625050	1.69162	0.000293647	0.00773429	0.290583	-1.78298	down
MEDP0889	Cortisol	Hormones and hormone related compounds	1.50202e+06	1.36072e+06	1.86602e+06	1.40026e+06	1.02582e+06	1.98071e+06	2.8341e+06	1.71544e+06	2.00375e+06	658460	900438	48803.5	413468	74708.8	735757	740799	1.47875e+06	1.06266e+06	1.45269	0.000304687	0.00773429	2.56612	1.35959	up
MW0127670N	({4-[4,6-dihydroxy-3-(6-hydroxy-3-oxo-2,3-dihydro-1-benzofuran-2-yl)-2-methoxyphenyl]-2-methylbut-2-en-1-yl}oxy)sulfonic acid	Others	851618	805450	1.26719e+06	984783	840949	1.76232e+06	956045	867738	1.11366e+06	475281	1.01679e+06	77044.1	230524	85529.2	378646	327003	477871	608771	1.63131	0.000319325	0.00773429	2.56964	1.36157	up
MW0139843N	Torvanol A	Heterocyclic compounds	1.00183e+06	889300	1.75982e+06	1.30086e+06	1.11026e+06	2.00252e+06	1.16318e+06	993043	1.33916e+06	607357	1.20905e+06	98453.6	288184	119236	441930	428777	592983	790907	1.62636	0.000319645	0.00773429	2.52573	1.3367	up
MW0156101N	Propantheline chloride	Heterocyclic compounds	2.76591e+06	1.81766e+06	2.09953e+06	1.24739e+06	1.02977e+06	4.35566e+06	2.24102e+06	2.15556e+06	2.80603e+06	706409	816351	24967.5	103647	58196.7	141872	154504	767884	872987	1.78928	0.00029558	0.00773429	5.62642	2.49222	up
MW0052448HN	Docosahexaenoic acid	FA	1.57033e+06	1.56858e+06	1.37896e+06	2.08735e+06	582374	2.37969e+06	1.07918e+06	1.005e+06	2.09598e+06	1.02063e+06	731874	349110	118210	326813	469919	414288	119607	364710	1.80339	0.000331961	0.00789791	3.51133	1.81202	up
MEDN1303	D-Mannose 1-phosphate	Carbohydrates and Its metabolites	147254	121101	110116	117305	90551.7	153218	119581	129360	66545.2	39742.5	62457.3	61288.1	65441.5	57934.6	79165.9	68190.3	63060.2	106175	1.77512	0.000353396	0.00818065	1.74832	0.805969	up
MEDP2452	Ile-Ile	Amino acid and Its metabolites	76261.8	102510	77266.3	90518.1	75905.4	82645.4	87555.5	110298	86728.8	60552.9	89660.9	52857.8	57239.8	51448	59501	55553	45748.9	73818.1	1.77667	0.000351546	0.00818065	1.44531	0.53138	up
MADN0520	3,5-Dichlorosalicylic acid	Organic acid and Its derivatives	454897	482358	557433	422159	206772	261189	650619	308370	583149	668623	608572	746893	927944	1.01897e+06	901850	1.31206e+06	813013	656486	1.76759	0.000377319	0.00828086	0.51303	-0.962884	down
MEDN0822	Cysteine-glutathione disulfide	Amino acid and Its metabolites	279669	249413	320328	228284	189136	233848	171679	236314	194950	97157.8	98937.1	235388	125295	97098.8	165273	137144	161740	89518.6	1.765	0.00036535	0.00828086	1.74206	0.80079	up
MEDN1159	FFA(15:1)	FA	170610	1.77223e+06	542199	246499	3.02646e+06	590886	3.64207e+06	4.14392e+06	1.62311e+06	4.17934e+06	5.82666e+06	5.26442e+06	4.14895e+06	7.884e+06	8.61462e+06	4.61377e+06	5.41137e+06	2.64192e+06	1.61395	0.000369925	0.00828086	0.324338	-1.62443	down
MEDN3020	1-Methylpseudouridine	Nucleotide and Its metabolites	91834.3	117478	119631	116748	105670	112376	99090.9	68175.9	70740.1	71801.5	93918.1	72938.3	28448.7	52260.6	62073.2	44464.7	58523.4	51934.5	1.67637	0.000381896	0.00828086	1.68122	0.749509	up
MEDP0658	Ethyl-dodecanoate	Alcohol and amines	1.18148e+06	1.14814e+06	991333	1.08068e+06	1.55685e+06	1.26311e+06	1.05099e+06	1.47812e+06	988307	736088	713827	943826	947439	928090	828704	760993	683720	816470	1.88285	0.000377303	0.00828086	1.45927	0.545248	up
MW0157106N	Sodium 2-methylprop-2-ene-1-sulfonate	Aldehyde,Ketones,Esters	800392	467259	500009	232722	809057	648492	418557	256324	240108	1.17974e+06	1.50436e+06	1.31445e+06	605634	984191	685036	845656	1.13935e+06	1.32342e+06	1.74417	0.000396013	0.00847962	0.456376	-1.13171	down
MEDN1181	5-hydroxyindole acetaldehyde	Heterocyclic compounds	362865	328524	261670	269346	268731	282827	363111	362118	322742	406101	507924	481255	604238	838214	436661	544243	540171	539511	1.98896	0.00040878	0.00864494	0.576103	-0.795602	down
MW0142409N	2'-Hydroxy-1,1'-biphenyl-2-sulfinic acid	Benzene and substituted derivatives	101418	48050.9	57038.5	62017.1	39709.5	104112	67981.5	58369.2	72606.8	191046	167049	352528	473375	228422	401461	433773	156914	263298	2.09891	0.000422109	0.00881795	0.229136	-2.12573	down
MADN0148HN	Thiodiglycolic acid	Organic acid and Its derivatives	276594	366611	464069	642715	320625	499652	562263	219051	397826	172236	146864	253331	116673	209980	70373.4	99034.9	219007	222038	1.85311	0.000430448	0.00888382	2.48381	1.31256	up
MADN1028	2-Hydroxy-4-methylbenzaldehyde	Benzene and substituted derivatives	86171.1	63450.9	74852.2	6793.48	6793.48	62505.2	66966.4	46671.3	82258.6	150263	137061	304352	344081	327239	290901	357297	178629	92155.6	1.77396	0.000440268	0.00888625	0.227529	-2.13588	down
MEDN0340	Pyrrole-2-Carboxylic Acid	Organic acid and Its derivatives	11081.3	10533.8	6992.42	643.2	8361.25	9605	643.2	7850.3	11279	15378.3	15433.1	30300.7	39416	45043.8	28438.9	32538.6	18495.6	18436.6	1.66591	0.000440941	0.00888625	0.275131	-1.86181	down
MEDN0478	Aminomalonic Acid	Organic acid and Its derivatives	105336	122026	193272	234927	109024	165472	257549	87541.8	95638.9	21201.1	22848.6	35175.7	48285.9	18807.7	47708.5	38054.6	39485.2	38034.5	2.11849	0.000469538	0.00935253	4.42758	2.14652	up
MADN1723	3-Amino-2-piperidinone	Heterocyclic compounds	4.34922e+06	3.70393e+06	2.81931e+06	3.88088e+06	4.56262e+06	5.54627e+06	2.872e+06	4.29713e+06	4.42747e+06	2.87734e+06	2.37255e+06	2.1529e+06	2.34075e+06	2.42555e+06	1.78578e+06	2.00543e+06	2.51661e+06	3.88276e+06	1.77905	0.000483615	0.00952221	1.63056	0.705369	up
MEDN0383	FFA(18:2)	FA	7.0439e+06	7.71267e+06	5.23584e+06	5.25618e+06	5.09233e+06	9.03001e+06	5.28191e+06	4.55159e+06	8.36155e+06	4.21109e+06	5.8545e+06	1.99606e+06	1.03133e+06	1.30872e+06	1.17753e+06	741451	4.11006e+06	4.36342e+06	1.62797	0.000505777	0.00962662	2.32176	1.21522	up
MW0109039N	Pantethine	Alcohol and amines	62294.2	57087.6	67613.7	42524	40538.7	68937.8	54402.4	30683.4	30615.2	16583.9	20950.2	29419.1	20484	18940	36713.5	18996.9	35508.7	19615.3	1.8416	0.000504118	0.00962662	2.09333	1.0658	up
MW0142650N	3,3'-Bipyridine-2,2',5,5',6,6'-hexol	Heterocyclic compounds	69099.2	53132.6	37267	29145.3	12031.9	9080.45	61330.4	15290.9	39494.4	168920	224144	75273.7	397045	112543	210044	223114	325003	207770	1.98372	0.000504072	0.00962662	0.167642	-2.57654	down
MEDP1894	Tyr-Leu	Amino acid and Its metabolites	118848	128032	72034.2	87239.2	84284	72929.6	68347	105886	137575	42371.7	45495	60267.4	74198.9	68386.2	36193	44531	32071.7	56264.1	1.79562	0.000512105	0.00963996	1.90347	0.928631	up
MADN3579	Acetoxyacetic acid	Organic acid and Its derivatives	155815	93537.1	121531	125737	69199.2	150479	110376	122025	184961	215643	191275	208844	186222	220861	107656	218012	210942	234821	1.62557	0.000529059	0.00974493	0.631821	-0.662412	down
MEDP2737	N-Tetradecanoyl-L-homoserine lactone	FA	162195	180010	96363.7	350756	350012	200853	179254	356590	198767	63434.8	73007.7	26212.9	48379.6	17882.8	39856.8	43869.3	179537	56172.4	1.91954	0.000523784	0.00974493	3.78369	1.91979	up
MEDN0560	Marmesin	Aldehyde,Ketones,Esters	59453.4	63810.4	76599.4	60347	64971	88474.8	70417.4	59532.8	88535.4	112549	98223.5	92856.7	80900.1	92407.1	84037.6	90615.1	121511	88088.1	1.75614	0.000566112	0.0101016	0.734034	-0.446081	down
MEDP1405	Carnitine C14:0	FA	320534	266955	161329	477319	264660	442788	257522	550615	301447	182812	194842	69539.3	68028	89263.7	109440	100513	149859	102242	1.95236	0.000563384	0.0101016	2.85331	1.51264	up
MEDP2363	Arg-Ile	Amino acid and Its metabolites	190418	181994	130072	202934	123132	149691	163117	155532	148940	121285	113284	135600	119974	120445	47634.2	74287.8	120206	89187.2	1.60144	0.000554585	0.0101016	1.53501	0.618243	up
MW0104076HN	[2-hydroxy-6-methoxy-4-(prop-2-en-1-yl)phenyl]oxidanesulfonic acid	Organic acid and Its derivatives	122968	46301.4	67401.6	45291.8	45849.9	48913.6	58555.9	36472	61536.7	97415.1	105604	220968	189448	283149	161676	143407	126240	138554	1.98147	0.000578721	0.0102201	0.363658	-1.45934	down
MEDP1084	Carnitine C12:0	FA	295075	290815	205941	567754	315564	435140	321914	494920	365243	220199	176636	51163.7	48419.7	101961	62019.6	66421.7	176124	382149	1.72764	0.000632819	0.0110614	2.56197	1.35725	up
MW0144246N	Acetoxy-8-gingerol	Benzene and substituted derivatives	30470.6	31812.2	40812.2	27507.8	29264.8	19334.4	25244.6	31962	23642.2	20495	12797.5	2489.45	2489.45	2489.45	15909.6	2489.45	18902.2	28968.9	1.55207	0.000700401	0.0119979	2.42968	1.28076	up
MW0151168P	His-Nap-OH	Amino acid and Its metabolites	246697	117953	182105	167542	73669.4	110518	283539	134889	197570	366196	305187	201835	330893	244129	235892	352050	334256	266507	1.63894	0.000697139	0.0119979	0.574332	-0.800043	down
MEDP0107	Methyl-Benzoate	Benzene and substituted derivatives	57642.9	46854.2	58086.6	54711.8	39624.4	67712.7	71357.6	36791.1	58649	100183	55475.3	119580	166014	218723	105343	152099	161692	138541	1.89936	0.000739854	0.0125482	0.403589	-1.30904	down
MEDN1449N	Prostaglandin D3	Hormones and hormone related compounds	101473	42288.2	60317.4	77915.1	35685.8	87712.5	104169	64848.6	88840.5	27097.9	31838.8	4181.17	20905.9	4181.17	32716.3	27007.6	70966.4	44030.2	1.50591	0.000754351	0.0126687	2.52258	1.3349	up
MW0103954HN	(Aminomethyl)phosphonic acid	Organic acid and Its derivatives	4.37825e+07	6.18873e+07	7.88929e+07	1.08167e+08	4.54658e+07	8.26977e+07	9.78605e+07	2.84595e+07	7.01419e+07	2.59169e+07	2.3068e+07	4.14206e+07	1.34545e+07	2.97666e+07	1.20474e+07	1.36883e+07	3.14843e+07	2.89383e+07	1.85163	0.000775523	0.0128978	2.80891	1.49001	up
MEDN1192*031	2',4',6'-Trihydroxyacetophenone	Benzene and substituted derivatives	18946	726.054	5355.1	726.054	726.054	726.054	15820.6	726.054	726.054	35673.6	19422.4	12690	10629.1	18420.6	19110.8	19567.5	14218.9	20636.6	1.79153	0.00082579	0.0133451	0.261068	-1.9375	down
MEDN1195*031	Orsellinate	Others	18946	726.054	5355.1	726.054	726.054	726.054	15820.6	726.054	726.054	35673.6	19422.4	12690	10629.1	18420.6	19110.8	19567.5	14218.9	20636.6	1.79153	0.00082579	0.0133451	0.261068	-1.9375	down
MEDP1196	Biotinamide	Alcohol and amines	66915.6	50392.6	50998.8	42161.3	36593	46767.4	76986.7	86279.2	93133.3	97571.9	81455.4	99744.4	86196.4	114566	89556.2	90191.2	103257	92883.9	1.71298	0.000813002	0.0133451	0.643224	-0.636606	down
MEDN2357	FFA(14:1)	FA	3.18768e+06	2.48299e+06	905799	2.10795e+06	866178	4.66422e+06	1.65256e+06	1.70926e+06	2.09628e+06	598522	64071.5	64071.5	64071.5	64071.5	64071.5	64071.5	665533	64071.5	2.07991	0.000854048	0.0135461	11.4875	3.52199	up
MEDP1406	Carnitine C14:1	FA	497927	541138	342375	1.45272e+06	655319	638653	537044	1.05951e+06	686405	141210	318087	69196.4	61362.4	99774.2	55419.3	38682.2	190956	366184	1.9464	0.00085346	0.0135461	4.78129	2.2574	up
MW0127618HN	(-)-Gallocatechin	Flavonoids	136938	263548	351662	291027	168122	260139	334574	113069	240079	116235	87981.2	150923	55838.7	120529	62009.4	65519.4	131233	121010	1.79516	0.000888933	0.0138431	2.36937	1.2445	up
MW0148672N	4,8-Secosenecionan-8,11,16-trione, 15,20-dihydro-12-(acetyloxy)-20-chloro-15-hydroxy-4-methyl-	Carbohydrates and Its metabolites	29974.6	24944.4	31098.6	12829.8	9599.59	17658.9	29206.8	21221.2	21350.3	81441.2	64753.7	224083	234771	262924	195194	244783	84061.3	83960.6	2.1082	0.000883517	0.0138431	0.13407	-2.89894	down
MADN0819	L-Homocitrulline	Amino acid and Its metabolites	109221	135949	104134	145289	68214.2	117564	148705	120888	136092	63353.6	79571.9	45817.2	44841	32088	64188.1	90478.7	103330	110201	1.58091	0.000912274	0.0140786	1.71338	0.776843	up
MEDN0299	Adipic Acid	Organic acid and Its derivatives	70449.8	56885.5	39118.8	100179	43930.1	85973.6	87325	106716	135956	101760	142626	139439	178271	132904	109275	188032	123861	127852	1.60051	0.00095353	0.0145839	0.58402	-0.77591	down
MEDP2555	Pro-Asn	Amino acid and Its metabolites	329279	304594	190045	306384	168919	172888	288638	241233	229517	253273	174573	142226	98673.1	87920.3	86572.6	99991	159505	132848	1.7019	0.000962792	0.0145952	1.80603	0.852822	up
MEDP0143HN	Biotin	CoEnzyme and vitamins	307513	394497	399301	331463	358269	337210	391976	295307	304942	265625	225300	309532	248759	337771	251265	219390	312721	236755	1.68356	0.000976046	0.0146664	1.29635	0.37446	up
MEDP2298	Indole-3-Acetic Acid	Heterocyclic compounds	1.42291e+06	1.36301e+06	928518	826947	1.07525e+06	967312	1.24456e+06	1.07745e+06	1.19797e+06	1.3967e+06	1.72322e+06	1.8346e+06	2.4555e+06	3.26324e+06	1.67576e+06	1.99369e+06	2.03632e+06	1.77692e+06	1.9186	0.000987107	0.0147036	0.556507	-0.845527	down
MW0137237N	8-Prenylnaringenin	Flavonoids	39133.2	42021.5	52665.6	47983.8	27344	54557.9	41880.3	21057.3	25993.6	15434	13339.3	21487.5	22096.1	22218.7	24173.8	15040.8	32320.6	10677.5	1.74661	0.000998558	0.0147459	1.99469	0.996162	up
MEDP1400	Carnitine C16:3	FA	41395.1	38816	24151.9	93901.4	21684.9	37778.7	43420	70156.8	74821.2	22262.1	23816.4	8026.6	1290.44	1290.44	1290.44	1290.44	12335.8	18203.5	1.74671	0.00102171	0.0149589	4.96766	2.31257	up
MADN0040	Succinic Acid	Organic acid and Its derivatives	1.51962e+06	1.90339e+06	1.45341e+06	3.34326e+06	1.61468e+06	2.4333e+06	3.85941e+06	864101	1.34652e+06	361685	448684	312352	352151	384441	465532	428408	428844	338372	2.17799	0.00105892	0.0153723	5.20888	2.38097	up
MEDP1408	Carnitine C14:3	FA	121981	124216	82589	215838	139521	98214	116736	288332	208209	91172.4	93684.7	12675.5	11143.6	15552.5	10702.7	12330.2	72228.4	95123.4	1.70466	0.00111963	0.0159708	3.36611	1.75108	up
MEDP1518	Carnitine C10:1	FA	71539.7	104687	104099	109108	206607	69820.8	96428.8	172982	114346	64460.3	79744.1	38433.4	30282.2	23691.9	31014.9	37812.2	41340.8	58298.8	1.86806	0.00114106	0.0159708	2.59115	1.37359	up
MW0049852HN	1-Palmitoleoyl-2-pentadecanoyl-sn-glycerol	GL	65519.7	42939.7	40909.7	97091.9	56116.5	60966.4	25646.1	26904.6	88021	20904.6	31074.5	20488.8	12880.9	29037.2	15156.7	1314.8	1314.8	14228.2	1.55169	0.00112703	0.0159708	3.4434	1.78383	up
MW0141178N	1,5-Anhydro-d-mannitol	Carbohydrates and Its metabolites	274472	281034	292355	243664	201309	297088	233796	293270	346520	335109	356953	415282	330704	327326	320133	365465	342145	308576	1.66587	0.00114414	0.0159708	0.794246	-0.332342	down
MW0149953HN	Glu-Asp-Thr-Glu	Amino acid and Its metabolites	342498	163632	208789	209713	87567.3	190242	400797	174841	311167	457002	394697	293601	399298	370830	306674	488663	579794	383863	1.60221	0.00114676	0.0159708	0.568593	-0.814533	down
MEDN1183	Multifidol	Benzene and substituted derivatives	184472	176805	168260	160965	117881	210054	198072	156636	166630	270682	290137	175900	223266	214049	193559	250333	319870	281223	1.67875	0.00130315	0.0175655	0.6939	-0.527201	down
MEDN1596N	Xanthoxylin	Aldehyde,Ketones,Esters	2.71812e+06	1.05396e+06	2.14591e+06	1.60949e+06	1.06495e+06	2.51489e+06	2.21047e+06	1.74531e+06	1.85879e+06	5.17553e+06	4.0225e+06	1.25438e+07	1.61395e+07	7.70079e+06	1.34942e+07	1.35206e+07	4.73179e+06	6.18025e+06	2.04776	0.00129649	0.0175655	0.202636	-2.30304	down
MEDN4203	3-O-Feruloylquinic acid	Organic acid and Its derivatives	229321	205173	195515	236067	188539	323030	290553	192307	362213	283815	353189	395006	366050	298402	393431	433572	301448	353755	1.65826	0.00130795	0.0175655	0.69926	-0.516098	down
MEDP0401	5'-Deoxy-5'-(Methylthio) Adenosine	Nucleotide and Its metabolites	569929	619253	517523	612513	617306	602534	683711	626119	610212	538800	518927	498376	569113	487247	609888	500375	537109	488137	1.67198	0.00128036	0.0175655	1.14977	0.201351	up
MEDP1120P	Estrone	Hormones and hormone related compounds	2.22372e+06	2.62221e+06	3.71356e+06	2.88778e+06	2.5532e+06	3.55317e+06	3.43901e+06	1.59594e+06	2.35199e+06	1.10414e+06	1.82766e+06	1.6833e+06	1.26e+06	1.71535e+06	1.83406e+06	1.71996e+06	2.38019e+06	1.60962e+06	1.70194	0.00131254	0.0175655	1.64795	0.720676	up
MEDP0454	Isoquinoline	Heterocyclic compounds	879982	675462	524078	547461	557829	532817	745176	662700	632934	800913	1.06522e+06	946678	1.32345e+06	1.82162e+06	898108	1.13321e+06	1.13637e+06	925232	1.88262	0.00135566	0.0180019	0.572934	-0.803558	down
MEDP2358	Pro-Glu	Amino acid and Its metabolites	179129	347638	211659	384519	203884	423283	287691	289960	165714	143572	168318	62095.9	115514	114133	109337	64340.2	216659	188443	1.73394	0.00139577	0.018392	2.1088	1.07642	up
MW0123036HN	Benoxacor	Benzene and substituted derivatives	367688	921514	632069	859404	646043	867224	935164	707157	1.20927e+06	455967	585119	190376	291822	182240	117261	536068	753451	328001	1.55614	0.00143274	0.018735	2.07701	1.05451	up
MEDP1397	Carnitine C16:0	FA	148296	203962	139851	316232	232310	323006	194416	268537	169263	129901	166038	79445.6	88123.1	153519	75578.3	66128.7	150557	132615	1.7419	0.00145242	0.0188485	1.9156	0.937796	up
MEDP1390	Carnitine C18:1	FA	134747	286823	185644	436133	437398	430244	142553	244775	228571	89992.5	184319	35665.8	43024.8	116804	32177.4	44663.6	119690	141999	1.77405	0.00148333	0.0191048	3.12604	1.64433	up
MW0008791N	2-(acetylsulfamoyl)benzoic Acid	Benzene and substituted derivatives	2.0796e+06	5.00991e+06	2.85411e+06	6.01541e+06	2.41061e+06	6.8796e+06	5.11917e+06	4.30856e+06	8.45951e+06	1.33569e+06	2.86594e+06	258150	1.81956e+06	316611	446456	2.12071e+06	3.05763e+06	1.53933e+06	1.61911	0.00152213	0.0194583	3.1349	1.64842	up
MEDN1909*186	4-Hydroxybenzoic Acid	Benzene and substituted derivatives	819545	452142	427521	396451	443896	410453	47661.4	47661.4	652990	1.19273e+06	481509	1.13413e+06	661605	1.3249e+06	855985	707419	902657	695109	1.3682	0.0016605	0.0209149	0.464844	-1.10518	down
MEDN2338*186	Salicylic acid	Organic acid and Its derivatives	819545	452142	427521	396451	443896	410453	47661.4	47661.4	652990	1.19273e+06	481509	1.13413e+06	661605	1.3249e+06	855985	707419	902657	695109	1.3682	0.0016605	0.0209149	0.464844	-1.10518	down
MEDN0092N	3,4-Dihydroxybenzeneacetic acid	Benzene and substituted derivatives	476847	254302	294467	342053	166296	201086	727946	455485	322418	1.79933e+06	2.88085e+06	1.23898e+06	1.26053e+06	408030	1.61641e+06	1.27596e+06	3.26968e+06	3.13073e+06	1.94121	0.00170937	0.0209154	0.191991	-2.38089	down
MEDP1045	Biliverdin	Tryptamines,Cholines,Pigments	7.34356e+06	9.39082e+06	8.64924e+06	7.58258e+06	8.03677e+06	1.1853e+07	9.78381e+06	4.38036e+06	7.21636e+06	4.02516e+06	4.76062e+06	5.87605e+06	4.73157e+06	5.31848e+06	7.86461e+06	5.26149e+06	4.56745e+06	3.26512e+06	1.6398	0.00170028	0.0209154	1.62548	0.700864	up
MEDP1511	Met-Glu	Amino acid and Its metabolites	308026	289703	365899	444234	247709	481090	391734	355103	285502	183000	208609	192288	286571	241271	255444	171089	292311	271994	1.71688	0.00168358	0.0209154	1.5072	0.591869	up
MW0052930HN	Fluprostenol-d4	Hormones and hormone related compounds	31438.7	51304.3	8420.61	87056.4	84022.8	92062.5	88308.9	30528.7	15654.9	1016	1016	1016	1016	1016	5123.72	1016	1016	5080	2.15749	0.00168657	0.0209154	28.2286	4.81908	up
MADN0095	Lactic acid	Organic acid and Its derivatives	489163	664437	948889	1.30318e+06	481471	828733	969992	343551	799391	331520	328529	528865	197945	330778	196640	204052	313124	364019	1.82456	0.00172569	0.0209653	2.44281	1.28854	up
MEDP2467*258	Ile-Trp	Amino acid and Its metabolites	76902.3	61002.4	49747.2	41264.1	61260.1	52752.3	59959.7	105360	43566.3	105687	83569.3	102417	106162	67620.1	95413.2	85718.6	79051.2	102164	1.65631	0.00175813	0.0210607	0.666602	-0.585102	down
MEDP2466*258	Leu-Trp	Amino acid and Its metabolites	76902.3	61002.4	49747.2	41264.1	61260.1	52752.3	59959.7	105360	43566.3	105687	83569.3	102417	106162	67620.1	95413.2	85718.6	79051.2	102164	1.65631	0.00175813	0.0210607	0.666602	-0.585102	down
MW0137539N	Butein	Heterocyclic compounds	55601.2	43626.3	51970.8	31162	34890.4	76123.7	54330.4	63634.9	71225.1	112571	43695.1	151342	208803	330149	165997	168611	172418	163301	1.84546	0.00184571	0.0219563	0.318128	-1.65232	down
MEDP2138	6-Methylhept-5-en-2-ol	Benzene and substituted derivatives	19914.6	173891	80606.8	201070	124930	1921.71	121781	169540	173122	1921.71	13933.5	16137.9	1921.71	11814.3	9608.55	1921.71	25080.1	20265.3	1.56254	0.00187159	0.0219591	10.3969	3.37809	up
MEDP2494	Thr-Arg	Amino acid and Its metabolites	558003	470448	496527	504871	523251	463096	503446	478848	492396	460562	457908	448530	434153	377687	481933	482055	440024	425946	1.55503	0.00186556	0.0219591	1.12026	0.16383	up
MADN0246	Pyrocatechol	Benzene and substituted derivatives	535398	349902	354483	341824	135051	277929	449123	283582	297802	884534	828136	2.1783e+06	2.11126e+06	2.81747e+06	2.1774e+06	2.48035e+06	743620	583465	1.95691	0.00189239	0.0220522	0.204336	-2.29099	down
MADN0017	N-Isovaleroylglycine	Amino acid and Its metabolites	129115	191521	198932	166649	103122	230345	135993	139643	204358	82445	111366	75018.1	76007.6	127265	77225.8	59747.1	133378	155306	1.60811	0.00192276	0.0221053	1.67047	0.740254	up
MEDN0099	4-Pyridoxic Acid	Heterocyclic compounds	546926	496194	432973	465231	340222	440443	617402	446330	437924	349571	414557	228668	214169	224447	177000	203926	475583	395517	1.59557	0.0019125	0.0221053	1.57397	0.654406	up
MADN0427	Malic acid	Organic acid and Its derivatives	465800	291825	502857	586297	270464	463718	687289	249640	468201	198819	190709	209179	281281	223837	128843	205517	351344	235116	1.73833	0.00194097	0.0221659	1.96878	0.977305	up
MW0168576N	3-Methyladenine	Nucleotide and Its metabolites	2.26887e+06	1.98577e+06	1.9011e+06	1.7782e+06	1.36125e+06	2.43098e+06	1.7583e+06	1.63475e+06	2.3074e+06	2.25101e+06	2.33715e+06	3.52344e+06	3.02146e+06	2.8578e+06	2.46193e+06	3.34786e+06	2.17986e+06	2.35214e+06	1.64682	0.00200203	0.0227118	0.716183	-0.481599	down
MEDN0472*034	1-Methyluric Acid	Organic acid and Its derivatives	204275	241840	167145	216422	152363	261951	287510	200177	211779	170264	206961	108805	125028	109914	121752	136230	197445	144703	1.61773	0.00212053	0.022858	1.47109	0.556889	up
MEDN1025*034	7-Methyluric Acid	Organic acid and Its derivatives	204275	241840	167145	216422	152363	261951	287510	200177	211779	170264	206961	108805	125028	109914	121752	136230	197445	144703	1.61773	0.00212053	0.022858	1.47109	0.556889	up
MEDN1403	10-Hydroxy-2-Decenoic Acid	Organic acid and Its derivatives	809.669	809.669	15634.1	809.669	15141.3	15366.3	809.669	809.669	809.669	16885.4	16938.3	28772.3	29247.7	31611.9	39070.5	54245.1	31420.7	809.669	1.52164	0.00212064	0.022858	0.204817	-2.28759	down
MEDP0276	Indole-3-Carboxaldehyde	Heterocyclic compounds	180155	151139	66227.6	117373	119770	92264.9	127837	104402	147867	174634	190441	180047	236994	347220	167088	254668	208724	151876	1.69549	0.00205746	0.022858	0.579087	-0.788148	down
MEDP1218	3-Amino-2-naphthoic acid	Benzene and substituted derivatives	35559.8	101619	63903.8	79252.2	42627.9	80629.3	101147	70223.8	39103.3	25989.3	66915.5	23810	2068.18	45317.1	14767.2	26978.7	35212.9	23316.3	1.40493	0.0020726	0.022858	2.32271	1.21581	up
MEDP1802	Proline betaine	Amino acid and Its metabolites	4.66169e+06	4.66644e+06	5.18953e+06	4.28609e+06	2.84157e+06	4.32269e+06	4.37547e+06	4.01209e+06	5.51003e+06	5.74396e+06	8.82817e+06	1.39187e+07	1.35989e+07	1.48496e+07	1.309e+07	1.73853e+07	5.95058e+06	5.80343e+06	1.85894	0.00212167	0.022858	0.401998	-1.31474	down
MW0009695N	Rubiadin	Benzene and substituted derivatives	1.25123e+06	745518	569617	981105	280466	570704	1.74169e+06	744275	1.14305e+06	447931	400446	4994.93	72696.2	83980.3	111407	80440.2	691658	330052	1.51692	0.00209824	0.022858	3.6102	1.85208	up
MW0115332HN	Sinigrin	Others	299782	169179	219695	285378	162631	361725	351000	133952	208637	110309	139516	71132.4	100693	71139	156656	144175	186483	112892	1.70768	0.00211857	0.022858	2.00548	1.00395	up
MEDP0781	2-Undecanone	Aldehyde,Ketones,Esters	112644	90977.8	115850	106081	77105.4	141768	145551	104121	109830	175914	181080	125596	125319	134624	139727	137145	189704	158290	1.57512	0.00215084	0.0230275	0.734188	-0.445778	down
MEDN1089	FFA(17:1)	FA	2.7876e+07	3.2163e+07	1.50551e+07	2.7179e+07	1.69183e+07	6.18118e+07	2.09245e+07	2.18466e+07	3.64167e+07	1.16881e+07	1.97466e+07	3.22499e+06	1.62362e+06	2.7868e+06	2.91821e+06	1.44203e+06	1.48963e+07	1.69485e+07	1.69666	0.00224906	0.0237817	3.45653	1.78932	up
MEDTN01418N	2-Hydroxyoctadecanoic acid	FA	538.659	44988.7	5620.06	7284.22	53633	22008	78754.4	64304.6	34851	75708.8	89060.3	86660.5	44788.9	117123	100839	72535.8	63622.7	55595.6	1.25734	0.0022461	0.0237817	0.441943	-1.17807	down
MW0127995N	(2-methoxy-2-{2-oxo-2H-furo[2,3-h]chromen-8-yl}propoxy)sulfonic acid	Organic acid and Its derivatives	342121	285914	122543	257884	125050	222714	506511	554998	136729	314422	1.64984e+06	631242	647069	721892	919551	948009	665365	1.37536e+06	1.76375	0.0022673	0.0238275	0.324469	-1.62385	down
MEDP4129	(-)-Hygroline	Heterocyclic compounds	694119	685616	668459	589811	439678	543369	650281	609824	743284	796618	1.14663e+06	1.90176e+06	1.77677e+06	2.12319e+06	1.81935e+06	2.38158e+06	861579	823370	1.86533	0.00230285	0.0239078	0.412626	-1.27709	down
MW0141244N	11β-13,14-dihydro-15-keto Prostaglandin F2α	Hormones and hormone related compounds	309404	293354	119088	274233	141302	236747	494107	513653	142858	284234	1.3561e+06	571133	520290	611827	919317	871295	609049	1.1655e+06	1.70621	0.00230262	0.0239078	0.365442	-1.45229	down
MEDN0311	Dodecanedioic Acid	FA	1.4978e+06	1.44866e+06	1.97309e+06	1.84893e+06	1.61413e+06	2.60157e+06	2.32742e+06	1.85626e+06	2.21015e+06	2.16862e+06	2.01876e+06	4.33856e+06	3.50518e+06	3.89383e+06	3.19389e+06	3.72598e+06	2.60264e+06	2.50591e+06	1.65783	0.00235644	0.0243168	0.621679	-0.685758	down
MW0135312HN	6-[(6-carboxy-3,4,5-trihydroxyoxan-2-yl)oxy]-2H-1,3-benzodioxole-5-carboxylic acid	Organic acid and Its derivatives	3.27091e+06	1.71934e+06	2.26654e+06	3.00539e+06	1.76836e+06	3.95135e+06	3.56589e+06	1.29943e+06	2.51372e+06	1.38377e+06	1.50026e+06	600276	1.05294e+06	880079	1.24826e+06	1.64394e+06	2.15161e+06	1.12121e+06	1.65282	0.00238335	0.0244472	2.01694	1.01217	up
MEDP0379*132	3-Hydroxyhippuric Acid	Organic acid and Its derivatives	312511	125618	186277	74581	74002.5	108261	140850	83952	226059	455680	339365	334080	185059	240445	193465	245344	398700	267829	1.6708	0.00242158	0.0245453	0.5008	-0.997694	down
MEDP1780	Leu-Phe	Amino acid and Its metabolites	82839.5	69306.6	73935.5	69380.1	62031	67763.9	73631.5	62357.4	56389	57911.1	59853.1	50618.2	54868.8	55202.3	43489.5	45230.2	72053.2	54100.6	1.58115	0.00242101	0.0245453	1.25198	0.324209	up
MEDN2283	2,4-Dihydroxyacetophenone 5-sulfate	Benzene and substituted derivatives	741899	424168	487823	453536	221346	410089	553448	290692	402473	1.25995e+06	1.51332e+06	527387	734585	895596	406425	1.10136e+06	1.54347e+06	1.3506e+06	1.68675	0.00248884	0.0250787	0.427045	-1.22754	down
MEDN4125	Glyceraldehyde	Aldehyde,Ketones,Esters	36473.1	53294.9	97069.2	132585	51068.9	97902.1	112619	23700.5	84284.4	33327	27957.7	55725.8	19924.2	37204.4	1156.76	10522.5	1156.76	28329.7	1.40774	0.00251832	0.025212	3.20011	1.67812	up
MW0148887N	Elymoclavine	Alkaloids	1.41279e+06	847563	668743	1.17885e+06	289309	712278	2.02133e+06	840875	1.43874e+06	501029	631403	18150.1	76585.2	124990	114946	80169.2	781531	382497	1.57813	0.00253151	0.025212	3.47084	1.79528	up
MW0161563HN	1H-Indole-3-acetonitrile, N-oxide	Heterocyclic compounds	39241.8	19858.1	18538	24225.4	13661.8	14986.7	23252.2	40568.6	40439	41502.2	67546.5	127599	119587	154845	119438	157244	28333.5	49467.4	1.81702	0.00272824	0.0270143	0.271235	-1.88238	down
MEDN1193N	Acetaminophen	Benzene and substituted derivatives	262183	107486	126000	194256	67754.5	94560.5	158503	109978	119382	287408	315134	562684	756520	822515	343684	412362	252278	246565	1.89568	0.00274693	0.027043	0.310092	-1.68923	down
MEDP1409	Carnitine C12-OH	FA	18518.2	24363.9	33167.5	32960.3	35860.7	30995	20478.9	44243	32410.1	13625.9	1715.91	1715.91	1715.91	21204.7	8579.55	1715.91	1715.91	42815.4	1.65924	0.00280354	0.0274427	2.87957	1.52585	up
MEDN4176	1-Oxazolo[4,5-B]pyridin-2-YL-1-dodecanone	Aldehyde,Ketones,Esters	1202.96	18737.4	18048.3	31698	11161	29027.8	19421.4	13817.7	29029.4	28756.1	48871.9	104980	124788	84861.5	84924.6	88652.2	31176.1	28159.2	1.53414	0.00282442	0.02749	0.275355	-1.86063	down
MEDN0816*039	4-Hydroxyhippurate	Organic acid and Its derivatives	235536	103715	189360	48701.2	71343.3	91447.7	104418	48230.8	189325	408747	284352	282891	144045	216770	154422	186501	343147	242751	1.63144	0.00290608	0.0276562	0.478028	-1.06483	down
MEDN1208*039	6-hydroxy-3-succinylpyridine	Heterocyclic compounds	235536	103715	189360	48701.2	71343.3	91447.7	104418	48230.8	189325	408747	284352	282891	144045	216770	154422	186501	343147	242751	1.63144	0.00290608	0.0276562	0.478028	-1.06483	down
MEDP1516	Carnitine C12:3	FA	19464.7	22276	22647	33494.9	25718	18803.4	41870.6	55181.2	35360.2	6773.74	15620	13855.9	16213.3	11812.6	1348.02	18631.7	13326.6	23817.4	1.41701	0.0028949	0.0276562	2.26374	1.17871	up
MEDP2567	Pro-Gln	Amino acid and Its metabolites	263300	302814	188760	227333	200261	170534	294502	178301	267231	193617	178983	117458	120375	117874	118924	82504.9	241768	169072	1.55638	0.00286515	0.0276562	1.56129	0.642743	up
MW0120548P	4-Hydroxyindole	Heterocyclic compounds	540055	442524	411620	308497	291863	499770	399599	323412	413376	539969	508783	959456	738270	777602	491861	704189	440815	581766	1.68942	0.00293353	0.0277631	0.63223	-0.661478	down
MEDN1681	3-(2-Naphthyl)-L-alanine	Amino acid and Its metabolites	305866	265309	195287	219715	175723	325994	212757	179984	283870	334431	344553	483529	487436	460737	243744	414943	278283	296853	1.60793	0.00296429	0.0279002	0.647182	-0.627757	down
MEDN1984*048	Hyp-Ile	Amino acid and Its metabolites	46302.6	42566.6	17400.3	36374	18806.5	9037.6	21313.4	18980.3	27685.4	11379.5	8504.65	8309.91	11575.4	16844.9	4859.21	9784.36	971.843	9919.96	1.52775	0.00305517	0.0283676	2.90283	1.53746	up
MEDN2119*048	Hyp-Leu	Amino acid and Its metabolites	46302.6	42566.6	17400.3	36374	18806.5	9037.6	21313.4	18980.3	27685.4	11379.5	8504.65	8309.91	11575.4	16844.9	4859.21	9784.36	971.843	9919.96	1.52775	0.00305517	0.0283676	2.90283	1.53746	up
MW0103927N	(4-ethenyl-2,6-dihydroxyphenyl)oxidanesulfonic acid	Organic acid and Its derivatives	610512	332313	383771	390709	219060	379395	513456	276621	311301	1.04829e+06	1.33062e+06	430215	651937	754115	346639	932509	1.38081e+06	1.15798e+06	1.68677	0.00306364	0.0283676	0.425381	-1.23317	down
MEDN2223	Glu-Ala-Gly	Amino acid and Its metabolites	124456	107515	68394.9	112679	69454.8	62511.1	115110	92173	114789	82649.4	62460.9	38457.7	45863.6	48181.9	27333.2	46335.3	95253.1	78094.8	1.50748	0.00317142	0.0289933	1.65275	0.72487	up
MW0005161N	4-Methoxy-3-(sulfooxy)benzoic acid	Benzene and substituted derivatives	53693	25244.9	20469.7	1995.45	10412.4	30756.6	35661.8	17528.7	30616.7	56486.8	85642.3	35966.1	34018.3	41763.9	33228.7	53972.2	64748.3	62349.9	1.41169	0.00315769	0.0289933	0.483534	-1.04831	down
MW0118233N	Pterin-6-carboxylic acid	Heterocyclic compounds	1.51255e+06	2.50951e+06	1.80785e+06	2.78923e+06	2.08689e+06	3.91676e+06	3.15028e+06	2.5253e+06	4.56028e+06	1.47788e+06	2.15999e+06	277039	1.32187e+06	438947	295914	1.9123e+06	2.44884e+06	1.16492e+06	1.44846	0.00318199	0.0289933	2.16205	1.1124	up
MEDP1974*117	1-Methylpiperidine-2-carboxylic acid	Amino acid and Its metabolites	1.89714e+06	1.4636e+06	1.54945e+06	1.63183e+06	1.01911e+06	1.18095e+06	1.9146e+06	1.49663e+06	1.64396e+06	1.79204e+06	2.74077e+06	3.95864e+06	3.97324e+06	3.60772e+06	3.38457e+06	5.11138e+06	1.89921e+06	1.73195e+06	1.74627	0.00327169	0.0294969	0.489273	-1.03129	down
MEDP1933*117	Cyclopentylglycine	Amino acid and Its metabolites	1.89714e+06	1.4636e+06	1.54945e+06	1.63183e+06	1.01911e+06	1.18095e+06	1.9146e+06	1.49663e+06	1.64396e+06	1.79204e+06	2.74077e+06	3.95864e+06	3.97324e+06	3.60772e+06	3.38457e+06	5.11138e+06	1.89921e+06	1.73195e+06	1.74627	0.00327169	0.0294969	0.489273	-1.03129	down
MADN0031	Adenine	Nucleotide and Its metabolites	1.71754e+06	1.70511e+06	1.61883e+06	1.6876e+06	1.85022e+06	1.72545e+06	1.76593e+06	1.77589e+06	1.75861e+06	1.89101e+06	1.78354e+06	1.76375e+06	1.7979e+06	1.91333e+06	1.94512e+06	1.87514e+06	1.77754e+06	1.81686e+06	1.51921	0.00334489	0.0297948	0.942104	-0.0860424	down
MEDN3696	Galactonic acid	Carbohydrates and Its metabolites	34621.3	45745.4	31374.4	37306.1	28037.8	43043.3	55036	40162.1	53186.3	60581.8	74645.4	46739.9	53473.9	46981.6	47516.4	52342.8	68774.1	57960.3	1.53612	0.00335691	0.0297948	0.723971	-0.465997	down
MW0123475N	Cyclovariegatin	Heterocyclic compounds	385736	337785	143386	300815	159035	242390	539498	622338	160609	305443	1.789e+06	609932	631330	762392	1.10475e+06	1.03498e+06	761972	1.38522e+06	1.70518	0.00333643	0.0297948	0.344852	-1.53595	down
MADN0353	Vanillyl Alcohol	Benzene and substituted derivatives	1.11828e+07	7.53965e+06	8.22116e+06	7.1171e+06	2.10939e+06	4.01607e+06	1.04849e+07	6.53717e+06	8.68075e+06	2.03285e+07	1.68222e+07	6.55403e+07	6.73204e+07	8.66691e+07	6.75268e+07	7.44435e+07	1.85716e+07	1.31724e+07	1.90107	0.00345984	0.0305073	0.15309	-2.70755	down
MEDP2659	2-Carboxybenzaldehyde	Benzene and substituted derivatives	141950	57564.8	76352.1	102302	39175.7	68571.5	114090	55868.9	114565	128114	154088	117083	121920	94799.8	144727	159126	164104	119672	1.49947	0.00347281	0.0305073	0.640095	-0.643642	down
MEDN1865	15(R)-Prostaglandin E1	FA	246824	255445	94972.7	238360	130002	182675	439573	439092	108484	244086	1.20447e+06	342116	487175	582521	751394	692098	550273	1.0387e+06	1.66546	0.00351838	0.03075	0.362377	-1.46444	down
MW0124228N	Gartanin	Heterocyclic compounds	504988	448951	149005	503868	207013	679128	276437	200487	671390	246591	220077	26562.6	15217.8	28569.4	22786.6	17669	249767	297966	1.56313	0.00365954	0.0318213	3.23609	1.69425	up
MEDP1509	Glu-Met	Amino acid and Its metabolites	963135	939126	1.01656e+06	1.37474e+06	700402	1.38962e+06	1.15841e+06	1.15004e+06	825063	569455	702605	686857	850897	681767	826451	751268	866650	777767	1.66272	0.0036898	0.0319224	1.41756	0.50341	up
MADN1951	N-Acetylthreonine	Amino acid and Its metabolites	75265.8	45693.8	64105.7	56153.4	27315	48084.8	57279.9	110519	59647.5	88108.3	99376.7	99361.8	147781	124823	92200	64954.9	67859.4	119908	1.5329	0.00377909	0.0320841	0.601593	-0.733141	down
MEDP0546	Oxindole	Heterocyclic compounds	910879	799880	516678	849995	63291.7	1.2249e+06	539681	63291.7	1.16902e+06	918236	965610	2.22401e+06	1.47998e+06	1.59408e+06	1.31776e+06	1.93288e+06	793413	1.38421e+06	1.27227	0.00380214	0.0320841	0.486719	-1.03884	down
MW0012318N	Coriolic acid	FA	427224	322683	185780	309013	208895	354126	218359	262379	405497	278303	291522	50783.9	22815.2	36355.9	25451.4	19997.1	237733	203085	1.48863	0.00373867	0.0320841	2.31034	1.2081	up
MW0126824N	Tofisopam	Heterocyclic compounds	744581	1.32742e+06	829285	938488	849150	1.16148e+06	994804	849153	1.14034e+06	904968	689957	568142	368804	634216	426030	241511	931534	862352	1.45759	0.00378581	0.0320841	1.56991	0.650684	up
MW0140494N	alpha-Eleostearic acid	FA	633791	18607.6	256642	472138	93038.1	148599	579073	273794	197011	839523	689156	390353	504212	507403	391186	595841	841999	920263	1.33715	0.00377469	0.0320841	0.47055	-1.08758	down
MW0143701HN	5'-Deoxy-5'-methylthioinosine	Nucleotide and Its metabolites	4.03298e+06	1.93822e+06	1.81906e+06	3.60745e+06	1.90261e+06	4.52669e+06	3.90955e+06	2.12514e+06	3.30699e+06	1.83715e+06	2.10548e+06	951010	1.31636e+06	1.53984e+06	1.49137e+06	1.71324e+06	1.76628e+06	1.70931e+06	1.67778	0.00388655	0.0326356	1.88279	0.91287	up
MW0125631N	Nalidixic acid	Organic acid and Its derivatives	419848	248053	313850	255665	128446	278039	345970	197887	248219	772765	1.01732e+06	274895	491950	466478	249730	703762	934405	886814	1.63873	0.00407677	0.0340659	0.420132	-1.25108	down
MEDN1608	FFA(22:4)	FA	1.6176e+06	2.29878e+06	965525	1.25277e+06	895898	2.12506e+06	1.71679e+06	1.09804e+06	2.00028e+06	1.10682e+06	1.3992e+06	650420	512924	382456	394505	333387	1.45755e+06	852593	1.52034	0.00415367	0.03454	1.97053	0.978583	up
MW0124435P	Indoxyl	Heterocyclic compounds	468601	400428	357584	355554	226988	458946	311035	237986	407441	407165	462185	957833	785264	658874	532814	872399	443054	497745	1.65039	0.00421552	0.034885	0.574038	-0.800782	down
MW0106195HN	Cyanophos	Amino acid and Its metabolites	7.86978e+06	1.20777e+07	6.66679e+06	1.71489e+07	9.04085e+06	2.26764e+07	1.20963e+07	1.21226e+07	2.56142e+07	7.17263e+06	9.34093e+06	1.91653e+06	4.81429e+06	2.12413e+06	3.13144e+06	6.01887e+06	7.81505e+06	6.08374e+06	1.66358	0.00437076	0.0359957	2.58818	1.37194	up
MEDP1911	Phe-Trp	Amino acid and Its metabolites	1.09419e+06	983207	790815	1.15993e+06	703417	1.38116e+06	1.17451e+06	1.25816e+06	864456	604551	818066	684027	801360	1.00145e+06	715823	527213	825998	711317	1.55952	0.0044397	0.0363886	1.40659	0.492206	up
MADN0178*261	L-Homoserine	Organic acid and Its derivatives	2.32881e+06	1.90695e+06	2.08583e+06	2.74167e+06	1.34122e+06	1.57709e+06	2.19816e+06	3.8465e+06	1.86283e+06	2.87423e+06	4.08917e+06	6.46431e+06	7.995e+06	8.95963e+06	3.30321e+06	3.5433e+06	3.44249e+06	4.86036e+06	1.74917	0.00467278	0.0365266	0.436817	-1.1949	down
MADN0666*261	L-Threonine	Amino acid and Its metabolites	2.32881e+06	1.90695e+06	2.08583e+06	2.74167e+06	1.34122e+06	1.57709e+06	2.19816e+06	3.8465e+06	1.86283e+06	2.87423e+06	4.08917e+06	6.46431e+06	7.995e+06	8.95963e+06	3.30321e+06	3.5433e+06	3.44249e+06	4.86036e+06	1.74917	0.00467278	0.0365266	0.436817	-1.1949	down
MADN0388*261	L-Allothreonine	Amino acid and Its metabolites	2.32881e+06	1.90695e+06	2.08583e+06	2.74167e+06	1.34122e+06	1.57709e+06	2.19816e+06	3.8465e+06	1.86283e+06	2.87423e+06	4.08917e+06	6.46431e+06	7.995e+06	8.95963e+06	3.30321e+06	3.5433e+06	3.44249e+06	4.86036e+06	1.74917	0.00467278	0.0365266	0.436817	-1.1949	down
MADN0421	2,6-Dihydroxybenzoic acid	Organic acid and Its derivatives	8.2023e+06	4.39651e+06	4.95333e+06	4.25024e+06	1.75758e+06	3.85892e+06	5.50799e+06	5.08618e+06	5.04846e+06	1.24316e+07	1.87524e+07	8.14323e+07	7.44393e+07	7.79704e+07	4.06709e+07	4.93119e+07	1.25864e+07	1.71434e+07	2.00962	0.00457625	0.0365266	0.111924	-3.15941	down
MEDN1410	N-Palmitoylglycine	Amino acid and Its metabolites	23052.9	49642.5	38549.6	78902.1	59029.1	87324.1	49134	77753.9	60681.4	13595.3	46858.5	24798.7	21591.9	51050.5	40376.3	19870.5	28872.8	29329	1.51056	0.0046911	0.0365266	1.89644	0.923296	up
MEDP1138	1-methylhistamine	Alcohol and amines	42013.6	34531.4	45177.2	30570.8	47150.1	40421.3	37339.9	42368.5	37370.5	47924.5	50628.8	55236.3	54081.4	39894.2	50805.2	38084.8	46674.1	53031.4	1.4954	0.00455593	0.0365266	0.818	-0.289827	down
MEDP2738	2-Hexadecanoylthio-1-ethylphosphorylcholine	FA	1.03207e+06	1.50631e+06	1.62609e+06	1.75206e+06	1.66431e+06	2.43871e+06	2.20813e+06	2.24348e+06	2.07527e+06	2.65746e+06	3.84106e+06	2.87152e+06	3.04341e+06	6.78284e+06	1.73095e+06	3.59188e+06	5.55587e+06	5.01967e+06	1.68733	0.00452273	0.0365266	0.47148	-1.08473	down
MEDP4256	Hydroxysafflor Yellow A	Aldehyde,Ketones,Esters	64552.2	29581.4	71916.1	84271	54671.9	78224.4	52408.1	63507.6	57687	15814.2	25194.6	58913.1	40466.4	67640.8	25471.4	2790.32	38123	22638	1.30354	0.00469065	0.0365266	1.87449	0.906496	up
MW0002269HN	2,4-Dihydroxybenzoic acid	Benzene and substituted derivatives	1.06396e+07	4.22829e+06	4.31339e+06	4.37414e+06	2.16411e+06	5.11054e+06	4.90369e+06	6.23416e+06	5.63594e+06	1.52836e+07	2.18717e+07	6.32811e+07	7.1314e+07	8.60784e+07	3.74761e+07	5.42396e+07	9.78257e+06	1.49735e+07	1.97888	0.00466005	0.0365266	0.127181	-2.97505	down
MW0126223P	Praziquantel	Heterocyclic compounds	54204.7	53802.1	95484.1	4741.87	36314.2	62236.8	59528.2	56274.6	56690.8	36086.9	124385	117427	171361	154777	138359	132734	93750.6	48145.8	1.30489	0.00463749	0.0365266	0.471254	-1.08542	down
MW0149067N	Eudesobovatol B	Alcohol and amines	58290	104461	104374	112539	46930.8	219306	68141.8	100640	178510	78161.1	57911.3	1999.72	13217.6	14569.1	1999.72	18981.8	66476.4	75725.8	1.45386	0.00468014	0.0365266	3.01844	1.5938	up
MEDN1502*177	2-Phenylbutyric acid	Organic acid and Its derivatives	90683.6	48474	42326.5	79606.1	42229.6	48401.1	64661.8	103882	49089.1	102425	122685	187336	114752	186031	74575.6	96735.6	93122.3	81237.2	1.61843	0.00486078	0.0373038	0.537684	-0.895169	down
MEDN1704*177	3-phenylbutyric acid	Organic acid and Its derivatives	90683.6	48474	42326.5	79606.1	42229.6	48401.1	64661.8	103882	49089.1	102425	122685	187336	114752	186031	74575.6	96735.6	93122.3	81237.2	1.61843	0.00486078	0.0373038	0.537684	-0.895169	down
MEDN0807	FFA(14:0)	FA	54862.6	75438.3	27376	50825.7	31876.1	118283	45117.3	48335.5	78319.3	26595.7	32066.3	28065.3	24769	13729.6	13989.9	7163.42	33867.4	28820.6	1.67763	0.00483363	0.0373038	2.53715	1.34321	up
MEDP2005	1-Aminocyclohexanecarboxylic acid	Organic acid and Its derivatives	442711	282683	271872	379514	155237	312434	527680	449895	334101	484337	535586	1.24729e+06	1.40217e+06	1.51202e+06	1.12706e+06	1.69686e+06	449827	486142	1.70438	0.00487803	0.0373038	0.352983	-1.50233	down
MEDP1915	N-Methylisoleucine	Amino acid and Its metabolites	54781.3	29735.2	78124.6	61300.8	38938.5	67587	48281	75134.8	71875.9	108775	18573.8	195490	137286	143674	121467	157314	88068.3	117001	1.21698	0.0049703	0.0378405	0.483391	-1.04874	down
MW0057115HN	PC(18:3(9Z,12Z,15Z)/15:0)	GP	4.95775e+06	4.11976e+06	2.63523e+06	2.72791e+06	3.67677e+06	2.99628e+06	5.92576e+06	3.98939e+06	2.72805e+06	3.01441e+06	3.25656e+06	1.35427e+06	1.58007e+06	2.40813e+06	1.77627e+06	2.24482e+06	2.03103e+06	2.8189e+06	1.5469	0.00506695	0.0381713	1.64793	0.720653	up
MW0061614HN	(2S)-2-amino-3-[[(2R)-2-butanoyloxy-3-propanoyloxypropoxy]-hydroxyphosphoryl]oxypropanoic acid	GP	365680	607597	732672	1.03602e+06	381142	549305	757750	328599	749993	270932	137021	207213	304866	186481	288824	328938	702026	269091	1.63045	0.00510288	0.0381713	2.04377	1.03123	up
MW0153788N	Methyl 10-gingerol	Aldehyde,Ketones,Esters	4.09428e+07	6.5785e+07	6.63881e+07	4.32223e+07	6.86724e+07	6.90113e+07	6.27458e+07	6.21016e+07	7.87613e+07	6.47623e+07	4.54661e+07	4.00077e+07	2.39013e+07	4.36424e+07	3.33969e+07	2.71964e+07	5.17982e+07	5.26939e+07	1.40497	0.00503972	0.0381713	1.45647	0.542473	up
MW0169104HN	Ellagic acid	Benzene and substituted derivatives	687659	255876	676757	359227	341671	866174	605027	494675	649691	250291	314918	179226	329368	106067	135469	178175	448098	547649	1.45946	0.00508764	0.0381713	1.98322	0.987846	up
MW0169873P	Spirilloxanthin	Terpenoids	142194	43467.1	72151.4	112815	91801.7	114320	93505.5	140553	92716.2	32296.1	64779.2	49717.7	48141.2	58698	3646.17	80867.1	107186	38904.5	1.1876	0.00516886	0.0384968	1.86588	0.899853	up
MW0163360P	4-(gamma-L-glutamylamino)butanal	Aldehyde,Ketones,Esters	8.68366e+06	6.78147e+06	8.33261e+06	7.506e+06	7.64349e+06	9.74296e+06	7.77943e+06	6.93185e+06	7.36705e+06	6.37864e+06	7.24341e+06	5.35739e+06	7.02997e+06	6.50785e+06	6.21602e+06	6.57805e+06	7.13442e+06	7.25842e+06	1.4876	0.00522152	0.0385636	1.18532	0.245277	up
MW0166928P	1-Aci-nitro-2-(4-hydroxyphenyl)ethane	Others	6.61574e+06	5.56344e+06	5.21396e+06	4.69352e+06	3.15526e+06	6.5318e+06	4.3937e+06	4.66061e+06	6.15164e+06	6.45799e+06	6.36174e+06	1.32177e+07	1.01747e+07	9.16677e+06	7.22301e+06	1.1314e+07	6.12696e+06	6.42463e+06	1.62467	0.00522286	0.0385636	0.614374	-0.702812	down
MW0006100N	Aurin	Benzene and substituted derivatives	29945.9	102348	121326	96010.6	60977.4	84442.6	217598	114057	226236	1557.46	54003.9	20732.6	44169	33292.5	34625.6	50986.9	39976.5	30345.1	1.45176	0.00524836	0.0385856	3.39999	1.76553	up
MEDN0621	Indoxylsulfuric acid	Heterocyclic compounds	5.6473e+07	4.58168e+07	4.49682e+07	3.75372e+07	2.6123e+07	6.55727e+07	3.76431e+07	3.48819e+07	5.722e+07	5.62993e+07	5.5808e+07	1.16152e+08	9.09716e+07	7.98637e+07	5.57207e+07	9.7673e+07	5.48421e+07	6.17202e+07	1.59276	0.00536057	0.0390752	0.607182	-0.719799	down
MEDP1401	Carnitine C14-OH	FA	15288.3	17084	9962.57	20744.5	852.8	23099.3	10657.5	27745	17440	5685.41	852.8	7823.54	7829.4	9962.38	852.8	852.8	4264	12898.2	1.19526	0.00535353	0.0390752	2.80028	1.48557	up
MW0142032N	2,4,5-Trichlorocyclohexa-2,5-dien-1-ol	Others	2.46381e+06	2.00705e+06	1.87552e+06	1.50906e+06	1.08217e+06	2.93717e+06	1.66831e+06	1.40748e+06	2.51602e+06	2.4828e+06	2.46057e+06	5.36017e+06	3.99787e+06	3.49326e+06	2.39166e+06	4.48101e+06	2.53048e+06	2.70348e+06	1.60339	0.0053924	0.0391406	0.584141	-0.775611	down
MEDP1348*271	LPC(16:1/0:0)	GP	5.55336e+06	6.39969e+06	6.38615e+06	7.85492e+06	7.67221e+06	8.96348e+06	8.93462e+06	1.09861e+07	6.78184e+06	7.84168e+06	1.35659e+07	7.82482e+06	1.08188e+07	1.93293e+07	1.069e+07	1.19031e+07	1.36521e+07	1.5516e+07	1.5589	0.00546087	0.0393045	0.625619	-0.676644	down
MEDP1699*271	LPC(0:0/16:1)	GP	5.55336e+06	6.39969e+06	6.38615e+06	7.85492e+06	7.67221e+06	8.96348e+06	8.93462e+06	1.09861e+07	6.78184e+06	7.84168e+06	1.35659e+07	7.82482e+06	1.08188e+07	1.93293e+07	1.069e+07	1.19031e+07	1.36521e+07	1.5516e+07	1.5589	0.00546087	0.0393045	0.625619	-0.676644	down
MW0109741HN	S-Nitroso-N-acetyl-DL-penicillamine	Alcohol and amines	960695	847001	1.19731e+06	1.66355e+06	437392	1.21384e+06	924632	475642	1.40865e+06	539615	300625	989145	351077	467782	366396	346468	617664	523445	1.56047	0.00548741	0.0393303	2.0276	1.01978	up
MEDN0071	S-Sulfo-L-Cysteine	Amino acid and Its metabolites	150852	160312	107331	84161.7	73850.3	124445	125396	184145	143783	78389.5	97551.7	51598.1	62436.7	99754.7	76806.7	84744	93154.6	103739	1.45246	0.00558067	0.039832	1.54279	0.62554	up
MEDN2171	4-Butoxyphenol	Benzene and substituted derivatives	1222.17	1222.17	1222.17	1222.17	1222.17	1222.17	1222.17	1222.17	1222.17	1222.17	1222.17	15875.5	17666.4	14512.3	13470.8	23915.3	1222.17	19796.8	1.65065	0.00564621	0.0401326	0.101002	-3.30754	down
MW0013435HN	2-Decaprenyl-6-methoxyphenol	Alcohol and amines	55344.5	89745.3	101385	72722	82813.4	64875.9	76027.8	71325.8	59684.9	48320.1	64756.8	72701.6	47126.1	41440.7	48685	52754.9	57434.3	65839.4	1.48828	0.00568965	0.0402742	1.35039	0.433377	up
MEDP3743	N-Acetylproline	Amino acid and Its metabolites	382354	343667	404820	332145	245217	291792	290826	346341	383109	514220	303658	1.28334e+06	1.14214e+06	921836	924350	898354	428053	468092	1.68398	0.00572577	0.0403631	0.438735	-1.18858	down
MW0168565N	3-Chloro-4-hydrazinophenylmethylsulfonylmethyl sulfone	Heterocyclic compounds	2.91174e+06	2.47081e+06	2.25238e+06	2.18181e+06	1.57904e+06	3.18804e+06	2.0619e+06	2.0374e+06	2.88154e+06	2.63133e+06	2.87664e+06	4.20797e+06	4.11245e+06	3.31782e+06	2.85649e+06	4.28244e+06	2.6478e+06	2.93452e+06	1.50776	0.00591381	0.0415179	0.722012	-0.469905	down
MEDN1589	Traumatic acid	Organic acid and Its derivatives	4477.67	64645.4	51271.3	87094.3	4477.67	109661	107363	63009.8	70909.6	78924.3	81186.5	226218	199351	210016	221095	225284	79948.7	70675.7	1.24239	0.00594629	0.0415755	0.404186	-1.30691	down
MEDN2011	Salicylic acid β-D-O-glucuronic acid	Organic acid and Its derivatives	29986	1234.26	13224.5	12738.8	10557.9	1234.26	17777.9	1234.26	15675.8	42180.8	20826.6	24714.5	42806.1	39869.5	23423.9	29436.3	38822.5	1234.26	1.08177	0.00602006	0.0419202	0.393687	-1.34488	down
MEDP0403P	Deoxycytidine	Nucleotide and Its metabolites	957930	933906	974504	849656	892806	1.00123e+06	910693	901455	845082	827000	861850	805035	832468	871272	918235	900038	793121	755226	1.41169	0.00650231	0.045095	1.09294	0.128214	up
MEDN2007	Trp-Gly	Amino acid and Its metabolites	84402.1	79598.3	83064.5	85365.5	84445	78653.3	66832.2	75350.4	77264.5	69574.8	74108	76719.1	69477.2	74985.2	58820.2	73593.6	75035.4	65411.5	1.39112	0.00656408	0.0451577	1.12114	0.164961	up
MEDP2364	4-Amino-5-hydroxymethyl-2-methylpyrimidine	Heterocyclic compounds	354364	484344	380052	777878	331694	395034	653816	379595	398464	269908	198738	248918	370769	240047	500153	213490	143911	175253	1.63432	0.00655725	0.0451577	1.75981	0.81542	up
MW0120498N	2-Pyridin-4-yl-1,5,6,7-tetrahydropyrrolo[3,2-c]pyridin-4-one	Aldehyde,Ketones,Esters	4.6463e+07	3.68892e+07	3.46263e+07	2.9283e+07	1.96006e+07	5.61986e+07	3.07125e+07	2.63257e+07	4.6412e+07	4.64075e+07	4.5276e+07	1.00646e+08	7.34147e+07	6.66465e+07	4.53974e+07	8.54605e+07	4.48945e+07	4.93513e+07	1.57105	0.00671396	0.046004	0.585675	-0.771827	down
MW0129884HN	15,17-dihydroxy-11-methoxy-6,8,20-trioxapentacyclo[10.8.0.0(2),.0(3),.0(1),(1)]icosa-1(12),2(9),4,10,14,16,18-heptaen-13-one	Others	171828	379691	169258	268425	190627	298808	400178	345216	263457	163634	701992	586587	562623	452898	926294	914353	457405	392331	1.45826	0.00675485	0.0460999	0.482247	-1.05215	down
MEDP2842	LPC(O-20:0)	GP	31972.9	32117.3	53205.7	41238.2	35425.2	47708.2	48673	3998.57	64845.1	46166.3	76654.1	43919.4	52985.6	66036.2	52309	81818.1	70359.7	80775.6	1.13082	0.00701509	0.0476859	0.629018	-0.668827	down
MEDN1737	4-hydroxyisophthalic acid	Benzene and substituted derivatives	2159.69	2159.69	17137.8	43165.3	34926.5	2159.69	2159.69	34699.5	39175.4	39941.2	58125.1	56305.9	46880.9	116566	54247.5	23284	52972.6	32052.7	1.44043	0.00709113	0.0480123	0.370009	-1.43437	down
MADN1568	Glycerol 3-Phosphate	Organic acid and Its derivatives	32919.9	39076.9	38361.1	43504.1	32045.9	42405.6	50516.8	42496.6	59983.9	18726.2	33141.9	17274.1	35085.4	28561	30235.5	33356	43497.3	31836	1.40512	0.00717701	0.0484024	1.40336	0.488882	up
MW0126786HN	Thifensulfuron-methyl	Heterocyclic compounds	4.58546e+06	3.67648e+06	3.78184e+06	2.96922e+06	1.43946e+06	6.01634e+06	4.24738e+06	3.45371e+06	4.47334e+06	5.42476e+06	5.06926e+06	8.49276e+06	7.90143e+06	4.69988e+06	3.52249e+06	5.04458e+06	8.71308e+06	9.40689e+06	1.41022	0.00738166	0.0495874	0.594477	-0.750308	down
MEDN2026*196	4-Acetylaminobenzoic acid	Organic acid and Its derivatives	4.84562e+07	1.95791e+07	2.80943e+07	2.38143e+07	1.0509e+07	1.73061e+07	4.00637e+07	2.15616e+07	2.98374e+07	5.63936e+07	5.78813e+07	3.34715e+07	3.96947e+07	2.63223e+07	3.30821e+07	3.99682e+07	6.07703e+07	4.78842e+07	1.44117	0.00751782	0.0499148	0.604908	-0.725213	down
MEDN1707	Dihydrocaffeic acid	Organic acid and Its derivatives	163333	113636	147491	124932	88135.3	77582.1	71069.8	78669.4	111476	307092	379108	118201	154680	134393	162021	183408	283656	202142	1.64647	0.00751282	0.0499148	0.50726	-0.979202	down
MW0123014N	Azactam	Heterocyclic compounds	224378	174715	187463	171517	105374	272970	224620	197414	174775	181607	180047	76018.4	110436	103940	104800	92410.6	157251	161406	1.39475	0.00747533	0.0499148	1.48403	0.569524	up
MEDN0342	Sebacate	Organic acid and Its derivatives	776991	805015	604115	793040	647814	935842	876448	704750	897869	916267	957895	846212	765037	1.04469e+06	955945	862288	1.09674e+06	1.00641e+06	1.37233	0.00755317	0.0499559	0.833212	-0.263244	down
MW0005094P	4-Hydroxybenzeneacetonitrile	Benzene and substituted derivatives	838102	862132	763674	648689	583980	1.01326e+06	657004	598187	925421	964067	871267	2.13947e+06	1.62412e+06	1.4073e+06	1.04916e+06	1.73867e+06	906843	976405	1.63721	0.00761777	0.0501894	0.590072	-0.761036	down
MEDN2135	γ-Glu-Met	Amino acid and Its metabolites	143422	142522	132999	190395	115642	218748	185789	182689	118360	79757.9	116713	123030	140060	110427	122584	97314.1	120554	130118	1.52303	0.00775389	0.0507448	1.37481	0.459229	up
MW0009655P	Reboxetine	Benzene and substituted derivatives	648836	353196	140579	422310	971215	1.36302e+06	455152	922588	118627	143667	133390	51300	98166.2	114370	143861	103000	104194	106550	1.83029	0.00776131	0.0507448	5.40364	2.43393	up
MW0160241HN	(2R,3R,4S,5S)-5-(1-hydroxyethyl)oxolane-2,3,4-triol	Alcohol and amines	6464.14	6464.14	6464.14	38573.4	6464.14	6464.14	6464.14	6464.14	6464.14	84395.1	93241.4	92240.4	6464.14	51795	6464.14	6464.14	72152.5	95867.9	1.41122	0.00794737	0.0517637	0.177351	-2.49532	down
MEDN3518	Glycerol	Alcohol and amines	482.162	44994.6	4849.17	482.162	68387.9	16006.8	87935.4	71008.7	38421	81845.8	91746	78298.7	47262.1	112197	98413.4	59210.4	90506.8	47398.3	1.24218	0.00806028	0.051907	0.470473	-1.08781	down
MEDP1118	Aldosterone	Aldehyde,Ketones,Esters	123316	152620	96847.3	136336	117098	237640	264566	212179	102907	14884.6	14884.6	149401	14884.6	14884.6	132451	116567	152045	14884.6	1.48925	0.00804001	0.051907	2.31004	1.20792	up
MEDP1412	Carnitine C13:1	FA	235334	174180	98108	165568	192813	160684	205785	187147	161899	94785.1	198235	35894.4	66191.7	59620.5	47580.5	50427.2	163586	176955	1.45786	0.00800541	0.051907	1.77047	0.824132	up
MADN0042	Aconitic Acid	Organic acid and Its derivatives	1.72472e+06	1.36435e+06	1.98731e+06	2.48725e+06	1.19307e+06	1.9146e+06	2.87544e+06	3.4703e+06	2.24329e+06	3.90682e+06	3.54043e+06	2.43523e+06	2.33904e+06	4.78521e+06	2.62291e+06	2.42685e+06	5.15641e+06	5.09151e+06	1.44188	0.00813714	0.0520157	0.596213	-0.746099	down
MEDP4145	xi-5-Dodecanolide	Aldehyde,Ketones,Esters	97103.3	79793.2	56611.1	94820.1	108884	192750	115567	152899	90215	58588.4	63225.2	74363.7	54234.6	69449.8	62491.5	54612.6	78668.9	47656	1.67513	0.00816825	0.0520157	1.75512	0.811568	up
MW0140573N	(2R)-trihomocitric acid	Organic acid and Its derivatives	501136	522826	857259	742393	548314	800110	677150	547169	738608	570393	1.27049e+06	859098	1.51157e+06	1.62793e+06	1.41186e+06	1.40683e+06	671430	791560	1.49467	0.00815577	0.0520157	0.586392	-0.770063	down
MEDN0856*021	2',4'-Dihydroxyacetophenone	Benzene and substituted derivatives	42105.8	27967	33462.6	36891.2	32583.1	30374.8	42021.5	35599	25106.1	88683	31622.1	67215	63113.3	107676	63399.8	43559.1	50987.3	41030.1	1.59115	0.00828637	0.0523784	0.549289	-0.864362	down
MEDN0748*021	Methylparaben	Benzene and substituted derivatives	42105.8	27967	33462.6	36891.2	32583.1	30374.8	42021.5	35599	25106.1	88683	31622.1	67215	63113.3	107676	63399.8	43559.1	50987.3	41030.1	1.59115	0.00828637	0.0523784	0.549289	-0.864362	down
MEDN0025	3-Hydroxy-3-Methylpentane-1,5-Dioic Acid	Amino acid and Its metabolites	61590	92325	90990.7	71513.2	42808	72066.4	36969.8	82010.3	110623	99700.7	127319	111186	106471	92122.2	108596	95125.9	116711	68503.3	1.35672	0.00882088	0.0555521	0.713915	-0.486176	down
MEDN1039*069	Indole-4-carboxaldehyde	Heterocyclic compounds	41588.9	38196.6	21638.7	26189.6	23414.2	26336.4	35521.7	34587.3	30274.6	32078.3	39653.2	39268.2	48083.3	86449.2	47573.7	50952.2	64081.8	40239.9	1.57587	0.00902973	0.0566111	0.619448	-0.690945	down
MEDP1506	Leu-Val	Amino acid and Its metabolites	59693.4	76620	40977	58057.3	46003.7	72549.7	56252.4	80685.8	37710.5	42535	39634.6	36983.4	46861.8	46567.2	35018.1	40126.4	41982.3	40275.6	1.5553	0.00908643	0.0566111	1.42857	0.514575	up
MEDP1644	Aniline	Alcohol and amines	1.27465e+06	765548	770904	1.04045e+06	710386	1.029e+06	1.3041e+06	1.04786e+06	803497	1.2363e+06	1.36509e+06	1.18961e+06	1.31407e+06	1.23116e+06	1.06916e+06	1.25672e+06	1.19655e+06	1.17612e+06	1.43303	0.00908817	0.0566111	0.792622	-0.335296	down
MEDN1636N	Dehydroabietic acid	Organic acid and Its derivatives	2.00441e+06	2.18945e+06	1.66883e+06	1.74552e+06	1.74107e+06	2.69411e+06	1.71067e+06	2.13324e+06	2.66741e+06	2.05866e+06	2.3328e+06	337187	145411	243440	230516	149151	1.81987e+06	1.61921e+06	1.44176	0.00941211	0.0582056	2.07634	1.05404	up
MEDP1512	Phe-Val	Amino acid and Its metabolites	529864	510500	316181	412027	322482	485487	488544	552653	407251	376779	447770	245884	307940	371911	359755	266961	297058	382250	1.37354	0.00948724	0.0584592	1.31694	0.397195	up
MADN0091	Hippuric Acid	Organic acid and Its derivatives	2.10957e+07	7.26338e+06	1.00041e+07	9.20631e+06	3.56679e+06	6.03895e+06	1.59495e+07	7.29355e+06	1.16272e+07	2.61468e+07	2.59344e+07	1.2378e+07	1.5342e+07	1.05898e+07	1.22107e+07	1.7062e+07	2.78976e+07	2.09457e+07	1.44818	0.00953303	0.0585307	0.546242	-0.872389	down
MEDN0301	Caffeic Acid	Organic acid and Its derivatives	4.40794e+06	1.85611e+06	2.46141e+06	2.06533e+06	1.01144e+06	1.50032e+06	3.57014e+06	1.98347e+06	2.57507e+06	4.87941e+06	5.43367e+06	2.85949e+06	3.56109e+06	2.32519e+06	2.81522e+06	3.58662e+06	5.47206e+06	4.32893e+06	1.42838	0.00969839	0.0592659	0.607777	-0.718386	down
MEDN1207HN	Cysteinyldopa	Amino acid and Its metabolites	556869	377283	515063	446197	401005	684838	597215	290253	640729	328978	309649	198273	316605	193548	266262	377909	610598	319337	1.41336	0.00972196	0.0592659	1.54372	0.626412	up
MEDN2260	Salidroside	Benzene and substituted derivatives	85058.8	202955	117476	157654	121941	180503	131289	80680.4	159659	67866.9	90902.2	104801	84688.7	120846	36475.1	38443.1	103718	124321	1.33793	0.00986841	0.0599453	1.60248	0.680308	up
MADN0350	2,5-Dihydroxybenzoic acid	Benzene and substituted derivatives	340770	325741	317624	272411	318654	282154	242158	305839	233047	419564	441583	1.61073e+06	1.41891e+06	2.28151e+06	1.41097e+06	1.42911e+06	314040	398464	1.68638	0.00999933	0.0601497	0.271304	-1.88202	down
MADN2097	4-Methyl-3-nitroaniline	Benzene and substituted derivatives	428896	322668	301535	356217	175961	227819	443917	198402	266101	777391	720514	253483	371282	495614	268659	689405	934936	621283	1.42056	0.00993915	0.0601497	0.530245	-0.91527	down
MEDP2123	11beta-Hydroxyprogesterone	Hormones and hormone related compounds	59556.5	4197.23	39915.4	69282.3	41090.9	53414.4	68151.8	34690.8	44623.4	56901.8	111010	77824.3	138608	100890	94289.9	94587.5	59585.4	28412.4	1.1127	0.0100202	0.0601497	0.54444	-0.877156	down
MW0054584P	LPE(0:0/20:4)	GP	6.10077e+06	6.91465e+06	8.28376e+06	8.93511e+06	9.00197e+06	1.0041e+07	9.00703e+06	8.76172e+06	9.37334e+06	9.20242e+06	1.0391e+07	8.88394e+06	1.21143e+07	1.13444e+07	8.54892e+06	1.24558e+07	1.59832e+07	1.58099e+07	1.44511	0.0100425	0.0601497	0.729652	-0.454719	down
MADN1826	Urocanic Acid	Organic acid and Its derivatives	601964	476893	719687	366050	184877	502797	770966	709023	882825	579848	655706	571920	1.15425e+06	1.17219e+06	872359	1.06275e+06	967502	994002	1.29564	0.0102725	0.0609054	0.649408	-0.622803	down
MEDP3663	N-(2-Acetamido)iminodiacetic acid	Organic acid and Its derivatives	329301	237031	341637	238977	373392	374817	223371	135790	230508	227442	258993	156766	164331	94800.5	202606	141049	170620	208795	1.31842	0.0102753	0.0609054	1.52874	0.612347	up
MW0052693N	Ethyl 3-(methylthio)butyrate	Aldehyde,Ketones,Esters	17023.9	342.3	3991.11	342.3	342.3	342.3	6807.83	8556.71	3422	11123.1	17114.5	238569	242717	165145	260226	210519	14245.1	15450	1.84244	0.0102485	0.0609054	0.0350357	-4.83503	down
MADN0572	Homovanillic Acid sulfate (sodium salt)	Organic acid and Its derivatives	24860.2	15806	27641.1	10964.2	945.56	945.56	17673.3	5091.77	14947.3	53780.7	98190.6	16551.4	33666.6	21557	16719.5	44433.6	79261.9	38425.2	1.4691	0.0103264	0.0609969	0.295278	-1.75985	down
FDATN00665N	Diacerein	Benzene and substituted derivatives	68083.5	55126.9	245857	129092	20485.4	64647.7	74628.3	3.72065e+06	96911.8	334093	607207	3.70748e+06	3.6299e+06	3.50497e+06	6.48525e+06	7.50544e+06	476951	7.3368e+06	1.76845	0.0104332	0.0614161	0.133246	-2.90783	down
MEDP4157	12-Oxo-2,3-dinor-10,15-phytodienoic acid	Organic acid and Its derivatives	2801	2801	15448.8	18086.2	27018.2	39963	46884	38828.4	56748.7	44091	43853.6	67910.5	58123.9	29319	49977.3	45659.9	52410.4	55597.1	1.21332	0.0107332	0.0629659	0.556177	-0.846383	down
MEDN2198	5-Nitrosalicylic acid	Benzene and substituted derivatives	37618.3	4552.87	4552.87	4552.87	4552.87	4552.87	27687.2	42613.5	4552.87	30998	94594	1.07066e+06	1.04949e+06	1.27067e+06	688556	819689	66611.1	73396.2	1.91512	0.0108504	0.063436	0.0261849	-5.25512	down
MEDP2798	Cortisone	Hormones and hormone related compounds	119672	86942.4	134310	134255	97343	107859	130197	113946	124293	69481.4	99261.4	4186.94	62300.6	20934.7	133980	50266.6	107151	87114.8	1.14045	0.0109296	0.0636819	1.65252	0.724667	up
MEDN4193	9,10-Dihydroxy-12,13-epoxyoctadecanoate	FA	39105.1	48438.6	18234.5	36056.4	39239.3	19826	51400.1	36229.2	40119.5	20056.5	22808.1	3646.9	33258.6	24820.7	21440.4	32351.1	21940.2	25533.6	1.11107	0.0109892	0.0638122	1.5965	0.67491	up
MEDP1427	Carnitine C8:0	FA	138060	142096	129519	217027	208144	235305	157833	294579	159456	130819	206265	82704.1	71293.7	127087	48699.8	91234.1	122582	164241	1.40737	0.0111607	0.064201	1.6097	0.686792	up
MEDP1670	Gly-Gly-Phe	Amino acid and Its metabolites	346641	312559	118656	265389	124982	93809.4	112159	181225	229600	126329	69824.6	113188	111962	164816	27517.2	99390.8	73165.3	59790.6	1.43506	0.0111435	0.064201	2.10999	1.07724	up
MW0152405P	Leu-Leu-Ser-Pro-Tyr	Amino acid and Its metabolites	1.12989e+06	1.17602e+06	909425	1.46452e+06	1.85247e+06	783387	1.65962e+06	1.47649e+06	1.92948e+06	1.58114e+06	1.63713e+06	1.88562e+06	2.11956e+06	2.3693e+06	1.06858e+06	3.1009e+06	2.98655e+06	2.73172e+06	1.3561	0.0111687	0.064201	0.635573	-0.653869	down
MEDP2565	Phe-Ala	Amino acid and Its metabolites	832572	704850	546642	523119	553518	481654	539404	632832	562208	572236	430829	328356	363570	481646	354238	275406	466372	670396	1.3962	0.0112777	0.0642015	1.36361	0.447436	up
MW0055663HN	1-octadecanoyl-2-(9Z-octadecenoyl)-sn-glycero-3-phosphate	GP	411739	497275	591834	457134	387768	427665	609939	607061	504961	437513	358773	373028	331405	236999	460966	484352	415226	411569	1.31016	0.0112812	0.0642015	1.2808	0.357041	up
MW0139547P	Quercitrin	Flavonoids	2032.75	18491.6	2032.75	2032.75	2032.75	2032.75	24194.9	2032.75	2032.75	55587.3	74502.3	19930.8	25117.1	29069.8	2032.75	2032.75	65479	41097.1	1.41962	0.0112672	0.0642015	0.180772	-2.46776	down
MEDP1346HN	LPC(0:0/16:0)	GP	84586.2	110242	95424.7	129513	95147.6	122939	166125	174876	117892	180238	222594	114098	167628	329546	117791	165826	305433	273294	1.44397	0.0114597	0.0645741	0.584479	-0.774777	down
MW0115925P	(4-Ethylnaphthalen-1-yl)[1-(5-fluoropentyl)-1H-indol-3-yl]methanone	Aldehyde,Ketones,Esters	391054	364536	416799	488859	397127	503585	286528	210586	568311	907048	605349	664182	630502	1.31847e+06	553042	401250	584874	610443	1.53533	0.0114401	0.0645741	0.578055	-0.790721	down
MW0169549N	Niacinamide	Alcohol and amines	1.75386e+06	1.83205e+06	1.83319e+06	1.86302e+06	1.9745e+06	1.91983e+06	1.88846e+06	1.90944e+06	1.90576e+06	1.87165e+06	1.99175e+06	2.17818e+06	2.02024e+06	2.15216e+06	2.00126e+06	1.93858e+06	1.83386e+06	2.07229e+06	1.38698	0.0114064	0.0645741	0.934669	-0.0974718	down
MEDN0087	(3,4-Dimethoxyphenyl) Acetic Acid	Benzene and substituted derivatives	257067	43182	206210	39515.6	30344	14741.6	37066.2	2473.15	53267.1	735502	801457	264895	220511	47872.7	64818.3	200384	600490	628062	1.54259	0.0115674	0.0647546	0.191882	-2.38171	down
MEDN0400	alpha-Linolenic acid	FA	240743	197086	100585	160120	100328	252405	111131	163767	281961	156737	188099	22243.5	7621.24	16813.9	24417.7	12476.5	125161	168988	1.39991	0.0115372	0.0647546	2.2256	1.15419	up
MEDP2059	Androstenediol	Hormones and hormone related compounds	481482	469675	405343	503556	359261	350661	603310	428762	511847	390960	294777	439755	320736	338904	415735	351955	424721	272601	1.39001	0.0117012	0.0652903	1.26576	0.340002	up
MEDN1818	Estradiol 17-(β-D-Glucuronide)	Hormones and hormone related compounds	26061.3	1084.89	15782.9	1084.89	10146.2	1084.89	10705	16505.1	16033.1	73889.9	76620.2	32931.4	15213	33261.2	1084.89	15324.8	72428.7	61303.3	1.20941	0.0118146	0.0654965	0.257784	-1.95577	down
MW0169366N	D-Kynurenine	Amino acid and Its metabolites	558359	375529	330545	511396	260716	479850	579894	496726	405946	558055	601779	577353	614856	600527	506977	561066	567706	472782	1.30929	0.0117963	0.0654965	0.790137	-0.339826	down
MEDP2302	N-Acetyl-L-methionine	Amino acid and Its metabolites	53369.3	46863.5	30343.9	45235.4	46196.7	27106.2	69507.8	41254.4	25011.7	31429.7	38973.6	22699.2	17404.1	33038.6	28132.3	19613.9	31741.7	21261	1.43836	0.011854	0.0655028	1.57552	0.655824	up
MEDN4031	FFA(22:5)	FA	47364.6	61279.4	31885.9	32325.6	33024.3	62793.7	41094	29132.7	60676.6	49335.7	34370.2	22930.8	20716.8	16629.5	11670.7	12011	40239.8	29032.7	1.37845	0.0119857	0.066018	1.68643	0.753968	up
MW0057071HN	PC(18:2(9Z,12Z)/22:5(4Z,7Z,10Z,13Z,16Z))	GP	1.51794e+08	1.86132e+08	1.7018e+08	1.8506e+08	1.57235e+08	1.55459e+08	1.89386e+08	1.82099e+08	1.72026e+08	1.71081e+08	1.3456e+08	1.12404e+08	1.14655e+08	1.25784e+08	1.62773e+08	1.66422e+08	1.6298e+08	1.58334e+08	1.36751	0.0120786	0.0663161	1.18363	0.243223	up
MW0105409P	Acetic acid	Organic acid and Its derivatives	9.38389e+07	3.40751e+07	4.58821e+07	5.05545e+07	2.30432e+07	3.09093e+07	7.80166e+07	4.53871e+07	5.83962e+07	9.45118e+07	1.03015e+08	5.37266e+07	8.05481e+07	4.74963e+07	6.72101e+07	7.89011e+07	1.06215e+08	8.96964e+07	1.37411	0.0121925	0.0665153	0.637862	-0.648684	down
MW0156204N	Pterostilbene Phosphate	Benzene and substituted derivatives	344529	367022	235992	194499	111766	865342	504387	333863	443995	120805	220308	52104.4	63376	93693	137391	118816	295354	164746	1.55802	0.0121737	0.0665153	2.68546	1.42517	up
MW0012998HN	LPC(18:0/0:0)	GP	6.68005e+06	7.65975e+06	7.06277e+06	9.37335e+06	6.69927e+06	9.68216e+06	1.31901e+07	1.28409e+07	1.04796e+07	1.13903e+07	1.67911e+07	8.71819e+06	1.1965e+07	1.7873e+07	9.58377e+06	1.18473e+07	2.00765e+07	1.97647e+07	1.38034	0.0123624	0.067228	0.653606	-0.613508	down
MADN2254	7α,12α-Dihydroxycholest-4-en-3-one	Hormones and hormone related compounds	33896.8	14467.3	27769.2	12765.5	11815	15168.7	45609.5	31925.7	19886.6	67698.1	55685.4	17084.1	17023.4	45582.4	44889.7	56936.7	91496	46412.3	1.36614	0.0127061	0.0686612	0.481708	-1.05377	down
MEDN1171	Lythramine	Alcohol and amines	80096.6	85776	60462.5	81356.8	119998	149164	129328	223363	98096.5	157369	168589	108574	160879	207561	188897	183868	217387	145290	1.39871	0.0126981	0.0686612	0.667988	-0.582106	down
MEDP0428	Cholesterol	Hormones and hormone related compounds	1.19808e+06	759330	999862	756997	901264	1.11577e+06	607094	500228	1.06583e+06	2.16378e+06	1.14276e+06	1.1406e+06	1.74921e+06	3.0959e+06	1.34906e+06	1.07615e+06	1.2409e+06	1.33358e+06	1.59395	0.0129626	0.069827	0.553072	-0.854462	down
MEDN1899	Deoxycholic acid	Bile acids	40066.8	8013.36	8013.36	130710	126130	122064	8013.36	104966	97750.4	76021.8	76972.7	149315	335261	306599	348225	211600	139635	92572.7	1.31804	0.0130823	0.0698484	0.37192	-1.42694	down
MEDP2796	7-Ketocholesterol	Hormones and hormone related compounds	171305	647748	360598	486148	542314	253075	318289	449307	672955	197534	213597	268057	232117	244136	313811	294928	239730	254078	1.40346	0.0130581	0.0698484	1.72797	0.789079	up
MW0124447P	Isatin	Heterocyclic compounds	138996	100718	127018	93555.7	50715.3	157382	78740.6	70312.7	114658	98401.2	145424	190656	103774	170659	156409	181516	147463	131468	1.32548	0.0130889	0.0698484	0.703061	-0.508279	down
MEDN1557	L-Ascorbic acid 2-phosphate	Organic acid and Its derivatives	290211	371774	339925	333920	469559	294282	351376	291362	356524	396036	426741	466005	388915	518619	520640	404503	321035	380853	1.37371	0.0133579	0.0704503	0.810529	-0.303064	down
MEDN1880	Hydroferulic acid	Organic acid and Its derivatives	255100	37923.1	265613	30369.9	37136.9	10788.9	34899.2	14834.1	54138.7	752294	832516	239196	214641	73944	54499.6	212363	639684	620976	1.61525	0.0133022	0.0704503	0.203511	-2.29682	down
MEDP1137	Malvidin	Others	8755.9	759.375	34598.7	12316.8	759.375	6453.83	29504.7	14700.7	10602.6	18816.1	39239.6	380122	392882	250749	397811	170956	22359.7	41712.6	1.69174	0.0133662	0.0704503	0.0690824	-3.85554	down
MW0114155HN	Erythrose	Carbohydrates and Its metabolites	162512	36642	60954.3	130760	6339.07	80549.4	230592	103356	58472.9	179401	204408	1.76845e+06	2.9542e+06	1.75209e+06	1.83037e+06	1.49671e+06	227948	133080	1.66647	0.0132493	0.0704503	0.0825074	-3.59933	down
MADN1554	4-Guanidinobutyric Acid	Organic acid and Its derivatives	45881.5	27883.7	35275	27640.8	30042.1	18889.7	32230.2	22583.5	18805.5	11864.5	2372.9	21070	17943.2	23135.2	17194.8	31690.4	19751.2	17017.3	1.14428	0.013755	0.072277	1.59981	0.677897	up
MW0013388N	2a-Hydroxygypsogenin 3-O-b-D-glucoside	Steroids	7431.13	6180.05	855.405	855.405	10752.3	855.405	855.405	855.405	855.405	855.405	9981.29	201703	231954	249728	221152	207587	855.405	855.405	1.31255	0.0138873	0.0727492	0.0262263	-5.25284	down
MEDN2354	FFA(15:0)	FA	1.71895e+07	2.07928e+07	1.04164e+07	1.2951e+07	1.57667e+07	3.38758e+07	1.53973e+07	1.51902e+07	1.98917e+07	1.32187e+07	1.75372e+07	1.34485e+07	9.30254e+06	9.09709e+06	7.42104e+06	5.83097e+06	1.0168e+07	9.87993e+06	1.48398	0.014276	0.0741055	1.68368	0.751618	up
MEDP2104	3-Aminoquinoline	Benzene and substituted derivatives	911327	997608	870980	1.01608e+06	904097	820530	926481	1.17754e+06	899792	1.06387e+06	1.05833e+06	1.18985e+06	1.15462e+06	1.43135e+06	1.20526e+06	1.19953e+06	777622	1.15685e+06	1.3045	0.0142408	0.0741055	0.832686	-0.264156	down
MW0053671HN	beta-D-glucosyl-N-hexadecanoylsphingosine	SP	2.04853e+07	1.91096e+07	2.06385e+07	2.88617e+07	1.44356e+07	2.21774e+07	3.05707e+07	3.71748e+07	2.04952e+07	1.8282e+07	1.35683e+07	7.08637e+06	1.35309e+07	1.66229e+07	1.35899e+07	1.43667e+07	2.24364e+07	2.27867e+07	1.3707	0.0142619	0.0741055	1.50382	0.588632	up
MEDP0759	18β-Glycyrrhetinic acid	Others	18607.1	207866	18607.1	18607.1	171641	18607.1	229941	18607.1	159651	18607.1	277594	175651	97371.1	396356	289000	208884	369171	354525	1.2325	0.0144162	0.0743822	0.39418	-1.34307	down
MW0157911P	Thr-Ser	Amino acid and Its metabolites	3.39857e+06	3.69368e+06	3.70539e+06	3.82403e+06	3.39286e+06	3.6428e+06	7.36722e+06	2.55074e+06	3.17956e+06	2.40223e+06	2.2605e+06	3.40545e+06	1.92297e+06	2.4552e+06	2.1536e+06	2.08632e+06	2.6667e+06	2.55065e+06	1.6542	0.0143949	0.0743822	1.58672	0.666046	up
MEDN0421	Cyclic Amp	Nucleotide and Its metabolites	19671.7	25100.4	50858.9	32218.2	44267	17217.7	22429.8	23498.2	20283.5	1356.21	7288.14	13989.4	11006.9	1356.21	10678.6	10809.4	13471.7	43848.7	1.39706	0.0145643	0.074765	2.24546	1.16701	up
MEDP0676	Butyl-3-methylbutanoate	Aldehyde,Ketones,Esters	716207	457623	479248	717743	713130	453801	696620	630183	524204	448780	539052	63988.9	482491	319944	469332	525683	476755	490157	1.02053	0.0145777	0.074765	1.41208	0.497823	up
MEDN1191	1,2-epoxy-3-(p-nitrophenoxy) propane	Benzene and substituted derivatives	19577.6	13651.7	41995.9	17544	11752.8	11820	59226.2	42180.6	24590.8	14190.1	42103.3	162458	123268	75446.7	108148	146001	33941.3	40242.9	1.43814	0.0146949	0.0751412	0.32494	-1.62176	down
MEDP3013	Tenamfetamine	Heterocyclic compounds	8.29165e+07	3.58037e+07	4.5045e+07	4.26506e+07	1.83705e+07	2.91138e+07	6.46526e+07	3.66648e+07	5.13212e+07	8.84566e+07	9.04163e+07	5.1986e+07	6.52261e+07	4.21101e+07	5.27778e+07	6.77145e+07	8.97505e+07	7.42127e+07	1.3434	0.0148863	0.0756683	0.652916	-0.61503	down
ZINC149577N	2-Methoxycinnamic acid	Organic acid and Its derivatives	318701	279977	675430	341569	283174	396490	331396	261815	397212	418089	555777	2.13412e+06	1.19904e+06	882298	1.15171e+06	1.03464e+06	383296	602918	1.66128	0.0148791	0.0756683	0.392945	-1.3476	down
MEDP2587	Phe-Hyp	Amino acid and Its metabolites	4.7101e+06	3.71014e+06	1.3804e+06	3.18679e+06	1.63613e+06	1.0281e+06	1.58378e+06	2.22062e+06	3.05561e+06	2.05013e+06	1.0344e+06	1.14323e+06	1.38063e+06	2.02267e+06	378884	884463	914559	1.07406e+06	1.39325	0.0151819	0.0769428	2.06851	1.04859	up
MEDP2132*108	1-Aminocyclobutanecarboxylic acid	Amino acid and Its metabolites	729652	690450	458176	612671	589056	681553	590289	656461	623219	710866	883650	1.78063e+06	2.45272e+06	1.92944e+06	885430	1.71492e+06	660818	744746	1.56194	0.0152514	0.0770669	0.47874	-1.06268	down
MEDN1493	3-Hydroxybutanoic acid	Organic acid and Its derivatives	8.84181e+06	5.7342e+06	6.5224e+06	6.31154e+06	3.91504e+06	7.18813e+06	6.14649e+06	5.50083e+06	9.97119e+06	1.40368e+07	1.44562e+07	8.67753e+06	6.27864e+06	9.16315e+06	5.95626e+06	8.60622e+06	1.10119e+07	1.15016e+07	1.36748	0.0154594	0.0774326	0.670451	-0.576797	down
MEDP4251	1-O-Octadecyl-2-O-methyl-sn-glycero-3-phosphocholine	GP	2.12861e+07	5.96086e+07	5.69495e+07	8.31508e+07	5.39902e+07	6.99694e+07	3.57484e+07	4.15093e+06	7.47675e+07	6.56318e+07	8.63432e+07	5.65157e+07	7.3357e+07	9.20059e+07	6.24928e+07	7.5261e+07	1.18638e+08	1.43666e+08	1.10884	0.0154399	0.0774326	0.593894	-0.751723	down
MW0115451N	Urolithin A-8-O-glucuronide	Heterocyclic compounds	17069.9	135889	116350	1182.59	128885	187770	24399.5	1182.59	198868	27769.6	1182.59	13529.1	9026.79	12173	1182.59	8807.74	1182.59	1182.59	1.16461	0.0154099	0.0774326	10.6738	3.416	up
MEDP0110	2-Methoxybenzoic Acid	Benzene and substituted derivatives	7988.29	7988.29	7988.29	7988.29	101996	71337.5	104160	98099.9	94201.2	93307.8	159884	139014	7988.29	157273	174628	91929.2	122530	111506	1.07321	0.0156002	0.0779099	0.474214	-1.07639	down
MADN2925*306	4-Methoxysalicylaldehyde	Benzene and substituted derivatives	471049	301575	334300	366239	162440	276799	427137	197115	240429	819376	870566	219983	345333	480094	259752	648898	778165	651209	1.28756	0.0156951	0.0779298	0.547384	-0.869376	down
MADN2117*306	2,5-Dihydroxyacetophenone	Benzene and substituted derivatives	471049	301575	334300	366239	162440	276799	427137	197115	240429	819376	870566	219983	345333	480094	259752	648898	778165	651209	1.28756	0.0156951	0.0779298	0.547384	-0.869376	down
MEDN1015	Nicotinic Acid	CoEnzyme and vitamins	552320	626184	556085	617537	652947	582590	562642	630064	599791	622055	630556	645055	671898	650645	608435	612048	625313	673511	1.29515	0.0157795	0.0781221	0.937389	-0.0932799	down
MEDP0637	Phe-Pro	Amino acid and Its metabolites	45124.8	48609.8	33158.9	40119.7	30405.1	45665.2	52767.6	21067.3	39316.6	43887.8	28681.6	21478.2	19801.8	30731.3	21090.7	19914.1	31340.7	34654.3	1.29081	0.0159746	0.0788601	1.41599	0.501809	up
MEDN2417	FFA(16:4)	FA	1.80007e+06	1.46249e+06	1.41607e+06	1.68033e+06	1.72445e+06	859425	1.28128e+06	1.20899e+06	926842	889352	652740	1.25203e+06	871845	1.05099e+06	684268	1.18228e+06	1.41184e+06	926746	1.29924	0.0162074	0.0797797	1.38532	0.470219	up
MEDP4231	1-Octadecyl Lysophosphatidic Acid	GP	44385.9	23256.5	19473.6	47868.2	2178.03	23615.2	10890.2	42759.6	2178.03	33113.9	115640	81136.6	202481	176470	177163	324694	11724.1	27021.1	1.40828	0.0162656	0.0798364	0.188444	-2.4078	down
MEDP2682P	(3-Phenoxyphenyl)methanol	Benzene and substituted derivatives	5.60917e+06	7.33222e+06	5.93509e+06	5.91229e+06	9.12792e+06	6.79795e+06	4.75616e+06	6.33934e+06	6.44871e+06	6.58944e+06	9.29593e+06	8.17763e+06	7.82723e+06	8.25957e+06	6.77237e+06	9.20429e+06	7.45881e+06	7.3483e+06	1.36712	0.0163325	0.0799361	0.821315	-0.283992	down
MEDN1819	Estradiol 3-(β-D-Glucuronide)	Hormones and hormone related compounds	62377	40171	40152.2	51915	36015.9	42090.7	56824.3	87154.5	58726.2	97449.4	51198.1	72435.4	70424.8	45782.3	78140.4	87358.9	99818.1	70061.7	1.3069	0.016467	0.0803646	0.706777	-0.500673	down
MEDN1545	Guanosine-5'-monophosphate	Nucleotide and Its metabolites	7248.4	6788.97	18272.5	13502.9	12020.5	757.6	6222.7	757.6	757.6	757.6	757.6	757.6	757.6	757.6	757.6	3788	757.6	757.6	1.4607	0.0165984	0.0806624	6.73471	2.75162	up
MW0005761N	5,5'-Dehydrodivanillate	Benzene and substituted derivatives	55110.2	2250.96	16512.8	32070.5	25469.5	44170.9	94823.1	124432	15635.5	11931.7	127543	964543	892673	1.42069e+06	960544	1.39593e+06	25460	25235.4	1.29605	0.0166693	0.0806624	0.0704733	-3.82678	down
MW0142610N	3-(4-Chlorophenyl)-2H-1-benzopyran-2-one	Benzene and substituted derivatives	30202.2	124191	258413	114596	41519.3	331364	55034.8	203982	600819	1000.9	20702.5	8863.97	1000.9	12909.3	12474.5	29342.6	1000.9	12787.4	1.84277	0.0166427	0.0806624	17.5866	4.13641	up
MEDP0737	p-Cymene	Others	119472	154451	124494	154324	106461	94057.6	93590.7	134572	194188	89926.4	11567.5	86216	116090	146907	138609	11567.5	11567.5	11567.5	1.33852	0.0168269	0.0811956	1.88393	0.913747	up
MEDP2664	4-Hydroxyquinoline	Benzene and substituted derivatives	207059	221313	177920	240145	204031	168969	208303	237151	170802	266996	210585	258798	271583	314523	291148	279199	166478	216306	1.23436	0.0169601	0.0816084	0.806679	-0.309934	down
MW0057341HN	PC(20:3(8Z,11Z,14Z)/P-18:0)	GP	817611	662869	517755	737358	991006	673630	794932	892586	936478	963387	925966	1.04971e+06	1.33479e+06	1.48683e+06	536105	888106	1.33922e+06	1.25534e+06	1.2338	0.0170612	0.0818652	0.718263	-0.477415	down
MEDL02641HN	Moracin M	Others	1.33725e+06	408007	628767	1.06023e+06	349484	526873	950919	653672	569508	1.6356e+06	1.37781e+06	762136	1.05924e+06	1.10578e+06	709644	838663	1.44127e+06	2.12273e+06	1.3572	0.017427	0.0831543	0.586698	-0.769309	down
MW0112167N	2-Hydroxy-4-methoxyacetophenone 5-sulfate	Others	682634	207280	615047	198635	84640.4	204106	309115	147818	263486	1.77838e+06	3.38893e+06	343057	805203	544469	555011	929718	2.06613e+06	1.07891e+06	1.72917	0.0174006	0.0831543	0.236102	-2.08252	down
MEDN1840*054	Pinolenic acid	FA	231034	193619	96749	176930	128765	217409	144138	167105	295898	208130	209596	34825.9	27228.7	35038.7	29934.1	3944.4	113623	166471	1.30213	0.0177351	0.0837926	1.99284	0.994822	up
MEDN0378*054	FFA(18:3)	FA	231034	193619	96749	176930	128765	217409	144138	167105	295898	208130	209596	34825.9	27228.7	35038.7	29934.1	3944.4	113623	166471	1.30213	0.0177351	0.0837926	1.99284	0.994822	up
MEDN2416	FFA(16:3)	FA	4.04799e+06	4.60408e+06	2.01929e+06	3.28676e+06	2.01388e+06	5.58255e+06	1.83782e+06	1.45657e+06	3.4931e+06	1.54883e+06	3.11338e+06	455187	39188.9	531831	2.60995e+06	1.19924e+06	1.57846e+06	2.87255e+06	1.14139	0.0178352	0.0839334	2.03189	1.02282	up
MEDP1794	Oxidopamine	Alcohol and amines	48794.5	100283	82376.9	101187	64084.8	55003	170241	49218.5	78450.5	53138.9	55035.2	69243.4	71187.3	33527.9	28238.7	5339.62	5339.62	59639.8	1.23933	0.0180815	0.0848591	1.96916	0.977578	up
MEDN1910	Cys-Pro	Amino acid and Its metabolites	1.20845e+07	1.19973e+07	1.18235e+07	1.21178e+07	1.2985e+07	1.08069e+07	1.17976e+07	1.27863e+07	1.2292e+07	1.33045e+07	1.24036e+07	1.31886e+07	1.27877e+07	1.30454e+07	1.23763e+07	1.22015e+07	1.25625e+07	1.27518e+07	1.2962	0.0182462	0.0853982	0.948255	-0.0766523	down
MADN0594*345	Tyr-Ile	Amino acid and Its metabolites	11974	16563.2	14850	42698.6	11888.1	31535	50085	836.8	39855.3	12601.8	836.8	9726.68	836.8	15269.4	836.8	6328.01	10553.5	11820.3	1.10934	0.0184683	0.0854096	3.20136	1.67869	up
MADN0446*345	Leu-Tyr	Amino acid and Its metabolites	11974	16563.2	14850	42698.6	11888.1	31535	50085	836.8	39855.3	12601.8	836.8	9726.68	836.8	15269.4	836.8	6328.01	10553.5	11820.3	1.10934	0.0184683	0.0854096	3.20136	1.67869	up
MADN0451*345	Ile-Tyr	Amino acid and Its metabolites	11974	16563.2	14850	42698.6	11888.1	31535	50085	836.8	39855.3	12601.8	836.8	9726.68	836.8	15269.4	836.8	6328.01	10553.5	11820.3	1.10934	0.0184683	0.0854096	3.20136	1.67869	up
MADN1149	2,3-dimethylmaleic-anhydride	Organic acid and Its derivatives	374008	353588	271541	315397	131919	330407	346918	439859	253743	337534	282782	109969	174841	113069	167145	148776	194529	321284	1.24037	0.0185592	0.0854096	1.52297	0.606885	up
MEDN0536N	estrone 3-sulfate	Hormones and hormone related compounds	93767.1	46267.5	369116	2229.66	2229.66	57061.2	65595.3	4.45494e+06	136166	253283	662911	3.48857e+06	3.3327e+06	3.34027e+06	6.00837e+06	6.97099e+06	493306	9.41836e+06	1.67973	0.0186867	0.0854096	0.153888	-2.70005	down
MEDN1150	Indole-3-carboxylic acid	Heterocyclic compounds	135453	288545	148963	302359	248649	402789	246687	249775	529059	131990	220199	105823	205821	95041.3	100313	250389	213384	114381	1.37779	0.0186805	0.0854096	1.7757	0.828384	up
MEDN1708	2-Hydroxyhippuric acid	Organic acid and Its derivatives	34123	2898.38	30159.3	2898.38	2898.38	2898.38	49947.2	37762.2	2898.38	26503.9	28864.8	106265	70871.8	61602.1	85359.4	117816	2898.38	28247.4	1.28369	0.0185859	0.0854096	0.315054	-1.66633	down
MEDN1916	L-Cysteinesulfinic acid	Amino acid and Its metabolites	36910.9	33245.4	41175.9	34853.4	41079.5	32467.9	33649.6	31644.4	35954.6	37161.7	46393	33323.8	43559.6	41439.6	46694.9	34977.1	43441.4	41044.1	1.29885	0.0188349	0.0854096	0.872149	-0.197353	down
MEDP3054	Hydroxyprolyl-Glutamine	Amino acid and Its metabolites	917082	796688	387381	504151	475576	614132	941308	668445	769434	706826	460780	247183	205289	391285	189836	215951	829633	450035	1.3477	0.0188469	0.0854096	1.64309	0.716409	up
MW0112793HN	3-deoxy-D-arabino-heptulosonate-7-phosphate	Organic acid and Its derivatives	708513	284753	930977	336619	276926	900519	630580	411779	599536	254496	344128	195528	408237	91975.2	141308	196042	527153	524028	1.27935	0.0187319	0.0854096	1.89355	0.921095	up
MW0128833HN	[5-(7-hydroxy-4-oxo-4H-chromen-2-yl)-2-methoxyphenyl]oxidanesulfonic acid	Organic acid and Its derivatives	140541	156225	74106.2	120888	112372	144538	215129	155155	234134	337753	563430	116354	151820	186973	289428	235830	465834	622912	1.4181	0.0188278	0.0854096	0.455534	-1.13437	down
MW0141988HN	2,3-Bis-(O-phytanyl)-sn-glycero-1-phospho-L-serine	GL	904175	1.02607e+06	1.19936e+06	1.03839e+06	1.13841e+06	827276	951983	925554	900531	768463	809696	870601	872419	639148	838942	796316	1.01666e+06	990938	1.28278	0.0184451	0.0854096	1.17211	0.229105	up
MEDN1709	2-Octanamidoacetic acid	Amino acid and Its metabolites	9922.01	12220.7	9070.1	21186.8	46228.8	50444.8	9463.51	19154.6	10365.3	5471.99	5927.17	6450.65	790.102	8480.14	790.102	790.102	5477.84	11368.9	1.60445	0.0190822	0.0855701	4.12885	2.04574	up
MEDP0707	2-Pentadecanone	Aldehyde,Ketones,Esters	595022	717292	536100	551747	934303	971765	719510	1.34094e+06	517732	486691	534161	508887	530272	538059	474006	526991	375535	506895	1.50371	0.0189442	0.0855701	1.53619	0.619353	up
MEDP1144	L-Isoleucine	Amino acid and Its metabolites	1.99214e+06	2.39784e+06	1.72506e+06	2.57852e+06	2.02896e+06	2.41178e+06	2.20096e+06	2.34219e+06	2.10352e+06	2.23315e+06	3.03922e+06	3.27471e+06	3.17663e+06	4.27353e+06	2.59147e+06	2.4223e+06	2.28351e+06	2.40165e+06	1.35752	0.0190355	0.0855701	0.769802	-0.377441	down
MW0149761HN	Gln-Lys-Phe-Arg	Amino acid and Its metabolites	900264	1.04135e+06	931111	1.40966e+06	877181	1.26519e+06	1.85479e+06	1.65495e+06	1.60048e+06	1.41852e+06	2.33737e+06	1.2563e+06	1.74114e+06	2.21853e+06	1.30953e+06	1.47245e+06	2.56839e+06	2.91569e+06	1.30454	0.0190474	0.0855701	0.669163	-0.579571	down
MEDP2245	2-Amino-4-methylphenol	Benzene and substituted derivatives	369220	404699	428833	463594	510686	525486	448206	472836	454513	499807	494231	528853	499829	528110	564083	467345	487606	468875	1.2433	0.019348	0.0865355	0.898503	-0.154404	down
MEDP0453	Indole	Heterocyclic compounds	1.80736e+07	2.12154e+07	1.67271e+07	2.1224e+07	1.64294e+07	1.60296e+07	1.84422e+07	2.42674e+07	1.77437e+07	2.07222e+07	1.98497e+07	2.50991e+07	2.35655e+07	2.97831e+07	2.34935e+07	2.37831e+07	1.76906e+07	2.10727e+07	1.27765	0.0195893	0.0873868	0.82977	-0.269217	down
MEDP1246*147	2,4-diacetamino-2,4,6-triphenoxy-D-mannopyranose	Carbohydrates and Its metabolites	129381	171049	113922	118829	109216	154078	175549	148604	110382	147346	126325	78777.5	119569	95571.8	105811	63233.5	113889	98299.2	1.29208	0.0198734	0.08774	1.29741	0.375635	up
MEDP2437*147	Asp-Leu	Amino acid and Its metabolites	129381	171049	113922	118829	109216	154078	175549	148604	110382	147346	126325	78777.5	119569	95571.8	105811	63233.5	113889	98299.2	1.29208	0.0198734	0.08774	1.29741	0.375635	up
MEDP1935*147	Ile-Asp	Amino acid and Its metabolites	129381	171049	113922	118829	109216	154078	175549	148604	110382	147346	126325	78777.5	119569	95571.8	105811	63233.5	113889	98299.2	1.29208	0.0198734	0.08774	1.29741	0.375635	up
MEDP2438*147	Asp-Ile	Amino acid and Its metabolites	129381	171049	113922	118829	109216	154078	175549	148604	110382	147346	126325	78777.5	119569	95571.8	105811	63233.5	113889	98299.2	1.29208	0.0198734	0.08774	1.29741	0.375635	up
MEDN0473	Dl-3,4-Dihydroxymandelic Acid	Organic acid and Its derivatives	66264.6	27516.4	41077.4	104919	37938.3	36938.7	44495.6	46108.8	44216	27522.8	29851.8	26626.5	33094.1	43658.4	25260.5	14889.5	23357	22338.2	1.57975	0.0199976	0.0880613	1.82269	0.866073	up
MW0009246N	O-Desmethylnaproxen	Benzene and substituted derivatives	595764	421858	447216	501531	211648	765088	570741	524950	425669	634750	793328	445597	1.78453e+06	377567	1.46867e+06	1.51633e+06	809893	1.01162e+06	1.33262	0.0201398	0.0884601	0.504899	-0.985933	down
MEDP1742	Ala-Phe	Amino acid and Its metabolites	670792	546665	351384	413209	354566	400266	363301	432782	431578	386252	343153	251061	312011	351760	279275	219621	372476	450948	1.32954	0.0202862	0.0888754	1.33641	0.418366	up
MADN2433	Val-Ile	Amino acid and Its metabolites	113666	71068.9	90393	59741.5	63702.8	72151.7	68100	75875.6	59976.6	88116.4	88141.7	103779	109550	164191	113898	82293.9	72164.5	102439	1.4088	0.0206782	0.0903617	0.729716	-0.454593	down
MADN0122*303	5-Hydroxyhexanoic Acid	Organic acid and Its derivatives	935717	853286	981782	778252	603699	620774	794736	621669	874608	1.45306e+06	1.41719e+06	1.40289e+06	850600	974194	604847	698748	1.69287e+06	1.30911e+06	1.26491	0.0208848	0.0904166	0.679052	-0.558406	down
MADN0076*303	2-Hydroxyisocaproic Acid	Organic acid and Its derivatives	935717	853286	981782	778252	603699	620774	794736	621669	874608	1.45306e+06	1.41719e+06	1.40289e+06	850600	974194	604847	698748	1.69287e+06	1.30911e+06	1.26491	0.0208848	0.0904166	0.679052	-0.558406	down
MADN0147	Oxaloacetic acid	Organic acid and Its derivatives	4.39282e+06	3.80695e+06	3.64193e+06	4.03985e+06	3.61429e+06	4.68986e+06	4.13924e+06	3.26236e+06	4.13267e+06	3.85542e+06	3.78134e+06	3.31345e+06	3.8072e+06	2.72346e+06	3.38444e+06	3.55486e+06	3.30937e+06	3.65507e+06	1.22982	0.0210603	0.0904166	1.13814	0.186674	up
MEDN4195	[3-(7-Hydroxy-4-oxochromen-2-yl)phenyl] hydrogen sulate	Organic acid and Its derivatives	1119.93	16957.7	7516.35	1119.93	1119.93	1119.93	1119.93	1119.93	1119.93	1119.93	30901.6	1119.93	16309.5	35119.9	24218.1	17402.7	44950	1119.93	1.24019	0.0209479	0.0904166	0.187584	-2.41439	down
MEDP1410	Carnitine C11:DC	FA	13793.2	12470.2	24046.6	40400.9	13548.2	50002.5	29619.6	33449.9	40982.5	22173.8	25246.9	776.556	776.556	776.556	22478.6	776.556	15329.8	29045.7	1.29372	0.0209846	0.0904166	2.20064	1.13793	up
MEDP4126	2-Aminobenzamide	Benzene and substituted derivatives	9.56966e+06	9.98041e+06	1.04513e+07	1.03036e+07	9.76516e+06	1.11704e+07	1.0358e+07	1.07144e+07	1.06717e+07	1.04425e+07	1.14187e+07	1.27853e+07	1.18643e+07	1.23586e+07	1.09958e+07	1.04594e+07	1.02249e+07	1.06957e+07	1.2866	0.0210468	0.0904166	0.91841	-0.122789	down
MW0012568HN	16-phenoxy tetranor Prostaglandin E2	Hormones and hormone related compounds	4.68835e+06	3.25739e+06	6.0678e+06	2.39684e+07	3.86223e+06	6.02857e+06	8.10475e+06	1.40696e+07	1.01328e+07	901637	612969	527402	4.65919e+06	404862	1.29696e+06	2.82269e+06	8.14991e+06	3.17698e+06	1.6279	0.0210313	0.0904166	3.55524	1.82995	up
MADN0870	Ubiquinone-2	CoEnzyme and vitamins	51591.2	38918.4	38869.9	49154.2	31795.6	44969.3	40907.8	44545.5	34982	62056.4	46288.1	1102.46	1102.46	1102.46	15885.4	10890.9	1102.46	36778.3	1.39481	0.021167	0.0904215	2.13111	1.09161	up
MEDP2353	Glu-Cit	Amino acid and Its metabolites	196055	63539.6	189830	123846	78445.7	196008	153961	159245	96166.2	45388.5	106347	89369.8	91783.7	48415.4	133146	81125.1	128553	57535.4	1.21246	0.0211362	0.0904215	1.60823	0.685476	up
MEDP1869*251	His-Leu	Amino acid and Its metabolites	197422	126119	140059	187708	89232.9	123953	137290	91416.4	169997	120610	116266	86990.2	109660	85332.9	109552	92059.3	122740	83082.3	1.2969	0.0214214	0.0908287	1.36371	0.447539	up
MEDP2585*251	Ile-His	Amino acid and Its metabolites	197422	126119	140059	187708	89232.9	123953	137290	91416.4	169997	120610	116266	86990.2	109660	85332.9	109552	92059.3	122740	83082.3	1.2969	0.0214214	0.0908287	1.36371	0.447539	up
MEDP1304	Piperidone	Heterocyclic compounds	208406	142559	67383.6	77909.5	192322	249672	141800	477491	59253.7	74549.7	72495.1	52623.4	69202.3	49346.7	45993.8	45156.7	56392.3	39028.3	1.67601	0.0213553	0.0908287	3.20292	1.67939	up
MADN1745	Canrenone	Hormones and hormone related compounds	214662	490942	177983	302105	196995	422444	480238	403094	300744	204664	813381	572810	504938	500107	1.08495e+06	1.34286e+06	514507	488665	1.35099	0.0214894	0.090892	0.495979	-1.01165	down
MW0055200P	N-(2R-Hydroxyhexadecanoyl)-2S-amino-9-methyl-4E,8E-octadecadiene-1,3R-diol	SP	1.15533e+07	1.17342e+07	1.17155e+07	1.25717e+07	1.29355e+07	1.23995e+07	1.20558e+07	1.27444e+07	1.24125e+07	1.11281e+07	1.08235e+07	1.21362e+07	1.2574e+07	1.10629e+07	1.26269e+07	1.06361e+07	1.05635e+07	1.11334e+07	1.31801	0.0215555	0.0909474	1.07244	0.100891	up
MW0160065P	Demethylcotinine	Aldehyde,Ketones,Esters	257421	227378	182892	218290	15598.2	174547	209605	110496	372996	539462	646746	335221	135858	306275	196287	275430	401050	393577	1.10073	0.0220126	0.0924207	0.547763	-0.868376	down
MEDN1213	2-(4-hydroxyphenyl) propionate	Benzene and substituted derivatives	408663	418090	329208	294468	276660	286944	319823	262640	253612	561078	457246	1.55691e+06	613334	542235	507441	562324	520931	469577	1.77352	0.0221911	0.0924898	0.492155	-1.02281	down
MEDN1942	Val-Thr	Amino acid and Its metabolites	3.80134e+07	3.80841e+07	3.64471e+07	3.77683e+07	3.95943e+07	3.32946e+07	3.66314e+07	4.07205e+07	3.73757e+07	4.04838e+07	3.86581e+07	4.18457e+07	3.97837e+07	4.11329e+07	3.90217e+07	3.79274e+07	3.92987e+07	3.87967e+07	1.25449	0.0221716	0.0924898	0.946717	-0.0789951	down
MEDP1434	Carnitine C4:DC	FA	170818	268196	228100	306339	196187	235651	316682	297045	206206	216105	174223	190454	154119	108625	57941.1	128694	294570	228088	1.24511	0.0221653	0.0924898	1.43302	0.519061	up
MADN0476HN	1-Palmitoyl-2-linoleoyl-sn-glycero-3-phosphate	GP	1.30922e+06	1.5843e+06	1.43766e+06	1.30622e+06	1.38432e+06	1.54893e+06	1.69394e+06	1.37551e+06	1.26886e+06	1.2728e+06	1.33249e+06	768732	800851	1.56991e+06	1.48268e+06	1.21855e+06	666507	877929	1.28686	0.022315	0.0925631	1.29213	0.369751	up
MEDP0456	Piperidine	Heterocyclic compounds	1.66257e+06	1.97817e+06	1.32921e+06	2.12987e+06	1.57374e+06	1.87259e+06	1.75768e+06	1.78859e+06	1.46211e+06	1.8666e+06	2.43082e+06	2.65637e+06	2.41871e+06	3.74684e+06	2.13146e+06	2.01317e+06	1.66928e+06	1.97066e+06	1.34993	0.0223167	0.0925631	0.744097	-0.426438	down
MEDP3880*080	Cathine	Benzene and substituted derivatives	35990.4	34297.3	27539.4	39845.7	40161.1	50150.5	82311.9	39919.3	19636.4	22697.9	15834.4	12081.6	30038.2	19945.3	23988.7	29099.1	37191.1	25679.6	1.43034	0.0226411	0.092785	1.70788	0.772209	up
MEDP3878*080	(-)-Norephedrine	Benzene and substituted derivatives	35990.4	34297.3	27539.4	39845.7	40161.1	50150.5	82311.9	39919.3	19636.4	22697.9	15834.4	12081.6	30038.2	19945.3	23988.7	29099.1	37191.1	25679.6	1.43034	0.0226411	0.092785	1.70788	0.772209	up
MEDP3879*080	N-Methyltyramine	Benzene and substituted derivatives	35990.4	34297.3	27539.4	39845.7	40161.1	50150.5	82311.9	39919.3	19636.4	22697.9	15834.4	12081.6	30038.2	19945.3	23988.7	29099.1	37191.1	25679.6	1.43034	0.0226411	0.092785	1.70788	0.772209	up
MEDP2785*265	LPC(0:0/12:0)	GP	49534.9	27185.7	28871.5	49040.8	48706.9	39409.1	46445.5	37368.9	50332.7	47672.2	43207.2	85056.6	68856.2	81674.6	57961.3	26092.6	59606.3	80977.1	1.13649	0.0224477	0.092785	0.683893	-0.548158	down
MW0009415HN	Phenylacetic acid	Benzene and substituted derivatives	7.01836e+07	7.1056e+07	7.04165e+07	7.15371e+07	7.82894e+07	7.10896e+07	7.09147e+07	7.48318e+07	7.23344e+07	7.509e+07	7.57834e+07	7.03296e+07	7.39428e+07	7.98034e+07	7.69921e+07	7.57066e+07	7.3913e+07	7.7479e+07	1.25487	0.0225562	0.092785	0.958196	-0.0616073	down
MEDN0124N	Protocatechuic acid	Phenolic acids	6.53756e+06	692039	905210	872198	1.39264e+06	411982	4.09564e+06	1.19453e+06	1.05972e+06	5.18047e+06	4.26464e+06	3.96186e+06	2.55565e+06	4.71404e+06	3.55175e+06	3.19307e+06	4.13728e+06	3.21114e+06	1.57832	0.0229061	0.0936472	0.493574	-1.01866	down
MEDP1402	Carnitine C14:1-OH	FA	27697.9	20726.8	15002.7	55328.3	29159	57734.1	24860.7	54245.2	20579.4	21542.4	27652.1	8547.74	1686.07	1686.07	9223.83	1686.07	28906.9	38459.5	1.33166	0.0230223	0.0938982	2.19049	1.13126	up
MW0154804N	2-(6-hydroxy-1,3-benzothiazol-2-yl)-1,3-thiazol-4(5H)-one	Benzene and substituted derivatives	89867.7	31628.6	51545	43004.1	25114.5	70893.7	85366.3	71043.3	56918.4	94020.6	109982	79216.1	88524.9	229077	344420	178970	82069	88030.4	1.58036	0.023354	0.0950248	0.405916	-1.30075	down
MEDP1321*286	LPC(0:0/22:5)	GP	2.00111e+06	1.51268e+06	1.35581e+06	2.3821e+06	3.50226e+06	1.66984e+06	2.80767e+06	2.37426e+06	2.89898e+06	2.70246e+06	2.60646e+06	2.81468e+06	3.3521e+06	3.51034e+06	1.73386e+06	4.40154e+06	4.42933e+06	3.36216e+06	1.21172	0.0241914	0.0972767	0.709188	-0.49576	down
MEDP1322*286	LPC(22:5/0:0)	GP	2.00111e+06	1.51268e+06	1.35581e+06	2.3821e+06	3.50226e+06	1.66984e+06	2.80767e+06	2.37426e+06	2.89898e+06	2.70246e+06	2.60646e+06	2.81468e+06	3.3521e+06	3.51034e+06	1.73386e+06	4.40154e+06	4.42933e+06	3.36216e+06	1.21172	0.0241914	0.0972767	0.709188	-0.49576	down
MADN0327HN	3-(Methylthio)propionic acid	Organic acid and Its derivatives	412560	396931	459405	533627	328533	554995	401810	320112	521356	354716	294458	463187	296042	434219	307970	315721	340862	322209	1.28196	0.0240296	0.0972767	1.25562	0.328404	up
MEDN4211	24-Ethylcholesta-4,6-dien-3-one	Others	27610	33036.6	20482	41645.9	31723.6	96238.9	50075.7	21754.5	22067.8	8513.61	13838.3	19748.2	527.767	11872.2	36573.2	10518.3	32625.2	2638.84	1.34722	0.0241905	0.0972767	2.51824	1.33241	up
MW0060240HN	PE-NMe2(15:0/22:6(4Z,7Z,10Z,13Z,16Z,19Z))	GP	597363	594760	447605	521259	517988	575754	548151	498415	481103	464050	492986	440907	403235	317281	431892	466955	522860	570085	1.22083	0.0241613	0.0972767	1.16353	0.218507	up
MEDP2371	Lys-Ile	Amino acid and Its metabolites	674127	787233	482197	684140	424473	600920	841812	558611	599912	606397	432427	212563	218319	343492	175690	180803	818554	608702	1.35635	0.0243205	0.0975668	1.57173	0.652352	up
MEDN1659	N-Acetyl-D-Tryptophan	Amino acid and Its metabolites	64674.2	48977.4	42901.3	45164.6	40973.5	29177.7	49576.8	68496.2	32458.6	55877.5	48749.8	78127	49581.7	92458.9	64895.1	57778.4	53078	66927.6	1.27275	0.024853	0.0994702	0.744352	-0.425943	down
MW0145280P	Arg-Asn-Leu-Phe-Gly	Amino acid and Its metabolites	80726.2	27870.9	51672.1	68978.8	28987.4	63569.5	49441.6	46616.6	67385	61415.5	114348	59577.3	194023	268606	265043	283975	41058.2	51972.9	1.34062	0.0253557	0.10101	0.36212	-1.46546	down
MEDN0209	Tryptamine	Tryptamines,Cholines,Pigments	146949	182642	131395	179265	138023	119341	145933	213586	137058	195350	164025	221357	184630	301141	194307	204305	150183	176593	1.28377	0.0257213	0.101791	0.778057	-0.362053	down
MEDN1921	(2R)-1-O-beta-D-Galactopyranosylglycerol	Carbohydrates and Its metabolites	816.945	816.945	816.945	816.945	816.945	816.945	8786.13	5654.97	816.945	816.945	816.945	30563	32550.1	31928.4	17616.6	35406.7	816.945	816.945	1.08758	0.0256905	0.101791	0.133215	-2.90818	down
MEDP4176	Dyphylline	Heterocyclic compounds	1.06576e+06	1.24516e+06	1.88081e+06	1.18322e+06	2.20009e+06	2.44949e+06	2.01519e+06	1.06484e+06	1.24826e+06	714440	990852	919001	922087	1.00729e+06	1.44821e+06	1.08203e+06	1.70618e+06	847879	1.3091	0.02573	0.101791	1.48919	0.574532	up
MW0150781HN	Palmitic acid	FA	6.97088e+06	6.40159e+06	6.49239e+06	6.53055e+06	4.35976e+06	6.34042e+06	7.25479e+06	6.37348e+06	7.06785e+06	6.32217e+06	5.64845e+06	3.05235e+06	3.61652e+06	4.3817e+06	5.54154e+06	5.10748e+06	6.89994e+06	5.9153e+06	1.17343	0.0264582	0.104431	1.24322	0.314084	up
MEDN1478*053	Glu-Gln	Amino acid and Its metabolites	178937	219035	254644	228364	184355	203239	167359	235461	116632	124768	139212	224911	178403	123148	158029	164905	157773	123951	1.2182	0.0267309	0.104987	1.28165	0.357999	up
MEDN1940*053	γ-Glu-Gln	Amino acid and Its metabolites	178937	219035	254644	228364	184355	203239	167359	235461	116632	124768	139212	224911	178403	123148	158029	164905	157773	123951	1.2182	0.0267309	0.104987	1.28165	0.357999	up
MW0128600N	[2-ethyl-5-(3,5,7-trihydroxy-3,4-dihydro-2H-1-benzopyran-2-yl)phenyl]oxidanesulfonic acid	Organic acid and Its derivatives	601725	934678	471560	452436	322860	2.02031e+06	1.22471e+06	677741	900341	343867	506146	140016	146163	233177	479984	358935	698284	384200	1.4314	0.026783	0.104987	2.31142	1.20878	up
MEDP4162	2-Aminohexadecanoic acid	Organic acid and Its derivatives	537897	497953	669588	527853	628857	565008	568344	470866	605907	627104	845697	534294	680910	800056	857059	520838	612933	662428	1.26307	0.0270149	0.105598	0.825926	-0.275916	down
MW0141123HN	1,2-Dioleoyl-sn-glycero-3-phospho-(1'-myo-inositol)	GP	23369.9	14783	24366.6	20423.9	23174	20981.8	28839	15323.4	27362.7	15439.5	15996.5	11329.4	24671.2	11248.1	12634.9	17308.4	17872.4	22857	1.19042	0.0271359	0.105645	1.32986	0.411274	up
MEDP1663*243	N,N-Dimethylarginine	Amino acid and Its metabolites	2.91308e+06	3.841e+06	2.71472e+06	2.86736e+06	3.16095e+06	3.36442e+06	3.21803e+06	2.7612e+06	1.98719e+06	2.08183e+06	2.26564e+06	4.2951e+06	1.87379e+06	1.8348e+06	2.2071e+06	1.97074e+06	1.34207e+06	1.49068e+06	1.38494	0.0272479	0.105756	1.38562	0.470528	up
MEDP1060	Hydroxyquinoline	Heterocyclic compounds	3.46455e+07	3.88677e+07	2.86585e+07	3.83188e+07	2.84143e+07	2.92797e+07	3.22635e+07	4.52358e+07	3.09226e+07	3.77622e+07	3.58102e+07	4.45938e+07	4.26072e+07	5.55418e+07	4.29031e+07	4.32384e+07	2.94507e+07	4.15852e+07	1.20679	0.027288	0.105756	0.820917	-0.284692	down
MEDP2068	Hexaethylene-glycol	Alcohol and amines	65360.3	613515	713230	309089	522511	492690	167715	365649	641475	579287	623953	558673	694293	666250	551765	701818	627320	689643	1.12956	0.0273553	0.105778	0.683512	-0.548962	down
MW0157508N	Thienodolin	Heterocyclic compounds	92158.8	39366.7	52071.8	49392.1	26671.9	75915.8	78947.6	56397.3	52353.2	80780.6	92841.5	79359.5	84904.8	285835	347051	175233	96317	95965.4	1.57121	0.0275283	0.106207	0.391004	-1.35475	down
MW0151214N	HoPhe-HoPhe-OH	Amino acid and Its metabolites	127402	110871	104440	102730	88255.2	136319	125572	115423	107185	118847	104837	67833.2	103229	52547.6	83439.8	75413	104850	110376	1.18653	0.0282606	0.108787	1.23963	0.309909	up
MEDN2396	LPA(16:1)	GP	17846.4	30411.1	28553.7	31430.1	24966.5	32844.1	40998.9	49035.4	46777	27829.7	64458.1	31974	44033.2	49837.1	55067.8	61702.7	64043.6	33142.7	1.16954	0.0283613	0.10893	0.700928	-0.512661	down
MEDN3897	8-Amino-7-oxononanoic acid	Organic acid and Its derivatives	111067	72165.7	30316.6	41835.8	110219	142404	71201.5	271696	22573.8	29925.7	50424.6	32034.7	34013.5	29739.6	18782.1	21835.8	21034.5	19953.7	1.55188	0.02852	0.109295	3.38894	1.76083	up
MW0149598N	GlcNAc1-3Gal1-4GlcNAcSp	Carbohydrates and Its metabolites	174472	194750	144386	248547	139370	163305	171662	239741	159048	210737	173353	230431	264663	340926	280784	241452	167699	212185	1.19281	0.0289709	0.110775	0.77055	-0.37604	down
MW0139667P	Schisandrin	Heterocyclic compounds	497922	523221	499108	471646	670569	942294	1.02731e+06	362609	422737	237249	391929	400650	296818	352532	470706	433644	618817	271037	1.34382	0.0290428	0.110803	1.55969	0.641263	up
MADN0111	3-(3-Hydroxyphenyl)Propionate Acid	Organic acid and Its derivatives	31668	21611.7	15968.3	17086.8	12004.8	16463.7	32160.7	17509	1398.4	41782.1	58723.2	351431	118854	83537.6	77214.6	108217	46232.6	49982.3	1.72731	0.0291159	0.110835	0.177218	-2.4964	down
MEDP1685	Phytosphingosine	SP	740558	583448	710977	747045	1.03025e+06	892258	538618	716924	753028	987339	810861	891468	1.01724e+06	988405	773580	764411	845924	916504	1.23568	0.029342	0.111447	0.839586	-0.25225	down
MEDP1526	Carnitine C15	FA	123284	120005	98297.7	91625	94318.1	91450.9	110715	114038	102626	110119	65180.9	52874.6	63144	46672.9	27215.1	42276.4	125572	119774	1.30547	0.029572	0.111579	1.44963	0.535686	up
MEDP2425	Pro-Leu	Amino acid and Its metabolites	65075.8	55404.7	78120.1	49299.7	43607.7	40460.4	50430.7	56195.4	56812.6	28147.5	51522	51620.2	47344.2	45369.1	51227	36076.5	48556.5	24287.9	1.14548	0.0294727	0.111579	1.28962	0.366941	up
MEDP2667	3-Aminophenol	Benzene and substituted derivatives	14855.3	1667.83	26820.2	1667.83	16998.4	1667.83	1667.83	1667.83	1667.83	23649	30700.8	25575	17941.4	1667.83	20217.2	37058.6	1667.83	19652.5	1.19337	0.0295297	0.111579	0.385566	-1.37495	down
MEDN0280	Taurine	Organic acid and Its derivatives	124679	133837	103463	121624	96551.2	75063.6	60845.6	125616	54662.2	85214.7	55954.6	59257.6	64216	71850.5	77468.7	71445.4	92945.9	75791.6	1.18016	0.0296718	0.111709	1.37025	0.454437	up
MW0123400N	1-[(2-Chloro-1,3-thiazol-5-yl)methyl]-2-methyl-3-nitroguanidine	Heterocyclic compounds	98957.7	121141	115740	147203	179940	190943	151501	142617	310302	124217	115713	27318.8	135950	99656.9	40229.1	154262	126302	82741.3	1.18941	0.0299875	0.11265	1.60896	0.686126	up
MEDP2847	LPC(O-22:2)	GP	29219.6	69225.5	87839.7	86002.4	72440.3	90230.7	72800.2	3176.61	112112	102624	105248	101692	58952.1	120980	97838.2	98389.6	253704	152323	1.0318	0.0307198	0.115149	0.570686	-0.80923	down
MEDN0057	N-Acetyl-L-Tyrosine	Amino acid and Its metabolites	168373	160037	161778	174142	208227	187946	193412	204701	136561	180474	169070	384174	207775	327026	318586	211613	210617	196870	1.27775	0.0310284	0.115188	0.723041	-0.467851	down
MEDN0471	3-Methoxy-4-hydroxyphenylglycol sulfate	Benzene and substituted derivatives	219213	110945	113525	183284	59997.8	139779	209620	175847	205203	226997	210381	173967	584912	122051	376543	711820	249385	325170	1.34828	0.0309257	0.115188	0.475447	-1.07264	down
MW0143181HN	4,4'-Biphenyldithiol	Benzene and substituted derivatives	14196.4	57703.2	194394	31903.8	65214.7	61276.9	41967.6	30116.8	123310	22353.2	22831.4	8740.05	23560.5	1071	7934.72	9439.12	42044.4	36187.9	1.38518	0.0309232	0.115188	3.56038	1.83203	up
MW0148638P	DMABA-d6 NHS ester	Aldehyde,Ketones,Esters	2.81637e+06	1.34617e+06	1.30848e+06	1.41356e+06	861721	1.32233e+06	2.21821e+06	1.35405e+06	1.59515e+06	1.59743e+06	1.48345e+06	120577	206815	306874	249714	219106	1.81491e+06	1.53202e+06	1.32358	0.0310665	0.115188	1.89035	0.918656	up
MW0168453HN	17-Octadecynoic acid	FA	58481.6	73748.4	1313.09	53758.6	32865	95852.4	1313.09	33748.9	186647	12210.4	30070.9	8597.52	17340	1313.09	6565.47	1313.09	1313.09	12125.7	1.07968	0.031023	0.115188	5.9189	2.56533	up
MADN0158	3-(3-Hydroxyphenyl)-3-hydroxypropanoic acid	Organic acid and Its derivatives	67342.2	60353.9	118175	47772.1	107892	119415	65549.5	145284	59978.5	62561.9	84571.6	296484	296158	298365	90356.3	127539	157406	150136	1.26051	0.0320317	0.117614	0.506379	-0.981712	down
MEDP1741	Agmatine	Alcohol and amines	966478	970432	955944	993394	988170	983685	1.02191e+06	1.04683e+06	972127	933497	894360	882651	914814	966585	934422	996927	1.03007e+06	945847	1.2457	0.0319051	0.117614	1.04704	0.0663169	up
MW0103633HN	Nicotinate mononucleotide	Nucleotide and Its metabolites	491421	365496	410895	452365	378511	517823	485779	397948	439963	360306	432543	382753	401019	351415	333648	389966	417604	418210	1.1869	0.0320639	0.117614	1.12982	0.176091	up
MW0109634N	Ser-Ser	Amino acid and Its metabolites	6.47478e+06	5.92358e+06	6.89306e+06	6.91132e+06	6.32658e+06	7.98887e+06	6.40272e+06	5.35776e+06	5.58006e+06	4.76185e+06	5.89557e+06	5.03627e+06	6.28129e+06	6.40296e+06	4.64758e+06	5.02196e+06	6.08529e+06	6.20748e+06	1.2089	0.0319416	0.117614	1.14935	0.200822	up
MW0156650N	Ser-Arg-Phe-Lys	Amino acid and Its metabolites	80776.2	21572.7	29853.1	100745	29405.2	47828.4	59819.2	69282.1	46988	42082.9	34029.1	13520.4	35147.8	18965.6	17688.9	46509.5	34768.2	32837.3	1.21827	0.0319307	0.117614	1.76472	0.819443	up
MEDN4138	2-Aminophenyl sulfate	Organic acid and Its derivatives	532559	178827	298007	381461	158753	203892	286135	515804	344415	393296	427375	506158	1.07918e+06	564519	429600	909207	329838	382898	1.34359	0.0328451	0.119718	0.577422	-0.792301	down
MEDP2820	Carnitine C12:1-OH	FA	19746.2	22903.2	19925.7	33723.9	25140.7	19980.7	20167.2	38395.1	22723.8	1752.33	15459.1	14210.2	21441.6	9005.75	1752.33	17906	22138.1	32897.1	1.12519	0.0327237	0.119718	1.6308	0.705583	up
MEDP4242	acetic acid [(1R,4bR,5R,8R,10S,10aS,12aS)-1-(3-furanyl)-8,10-dihydroxy-4b,7,7,10a,12a-pentamethyl-3-oxo-1,5,6,6a,8,9,10,10b,11,12-decahydronaphtho[2,1-f][2]benzopyran-5-yl] ester	Heterocyclic compounds	12466.5	140177	225737	219093	12466.5	217492	103562	12466.5	271723	134398	211341	95197.6	245661	321833	280748	218597	357405	299915	1.11789	0.0328473	0.119718	0.561261	-0.833256	down
MADN2434	Val-Leu	Amino acid and Its metabolites	115355	84743.4	101390	68479.8	67482	62785.5	69733.4	80552.9	51510.9	76254.5	104002	126552	103173	195260	112903	69727.3	90477.2	127636	1.28767	0.0331016	0.119741	0.697857	-0.518997	down
MEDN0741	Methanesulfonic acid	Organic acid and Its derivatives	254116	244394	124283	163922	105896	215907	186842	203626	155740	177388	170658	130786	147926	95831.7	116649	133981	132651	136387	1.15011	0.0330496	0.119741	1.33203	0.41363	up
MEDN1093	2-Isopropylmalate	Organic acid and Its derivatives	222988	224833	188921	195155	193302	179029	215544	225840	177875	192627	172143	356497	468887	345167	278669	216617	358500	207823	1.22425	0.0331334	0.119741	0.70217	-0.510107	down
MW0112306N	3'-(2''-Galloylglucosyl)-phloroacetophenone	Aldehyde,Ketones,Esters	67115.9	67628	49968.5	76753	62629	50477.9	70599.8	98675.8	59122.6	78691.3	68061.7	97688.1	92390.9	121704	78327.3	83227.5	60432.7	85085.6	1.1937	0.0330956	0.119741	0.78757	-0.344521	down
MEDP2478*244	N-acetyl-D-phenylalanine	Amino acid and Its metabolites	187693	136536	160666	175096	135609	153458	168796	188212	160383	181345	158415	202189	187804	172702	181659	183243	240552	171719	1.17449	0.0334187	0.120189	0.873079	-0.195816	down
MEDP1916*244	N-Acetyl-L-phenylalanine	Amino acid and Its metabolites	187693	136536	160666	175096	135609	153458	168796	188212	160383	181345	158415	202189	187804	172702	181659	183243	240552	171719	1.17449	0.0334187	0.120189	0.873079	-0.195816	down
MEDL02551P	20-Hydroxyecdysone	Aldehyde,Ketones,Esters	25150	128667	81525.4	19905.9	46370.6	49480.3	1455.27	75021.2	30801.6	23783.8	1.37178e+06	516596	2.98037e+06	884053	1.07733e+06	3.82888e+06	102337	57760.1	1.58628	0.0334678	0.120189	0.0422744	-4.56407	down
MW0061089HN	Petroselinic acid	FA	833882	1.29158e+06	631693	1.276e+06	699873	1.18226e+06	927009	605940	1.02855e+06	970349	795958	617023	579082	863577	342966	271269	588245	908001	1.17035	0.0337061	0.120792	1.42792	0.513913	up
MEDP1032	Salicylaldehyde	Benzene and substituted derivatives	1.41542e+07	3.77706e+06	4.98546e+06	7.47071e+06	3.1928e+06	3.24321e+06	1.17607e+07	6.84107e+06	7.62649e+06	1.15079e+07	1.59622e+07	5.75582e+06	1.2017e+07	5.33823e+06	9.87733e+06	1.18875e+07	1.5012e+07	1.2462e+07	1.20741	0.0339106	0.121271	0.631655	-0.662792	down
MEDN1156*204	FFA(20:4)	FA	482985	587385	395011	523740	266210	743669	443832	306418	720320	391790	550620	225744	144151	160553	165737	160772	504286	499248	1.23076	0.0342427	0.121299	1.59462	0.673214	up
MEDN0398*204	AA	FA	482985	587385	395011	523740	266210	743669	443832	306418	720320	391790	550620	225744	144151	160553	165737	160772	504286	499248	1.23076	0.0342427	0.121299	1.59462	0.673214	up
MW0010618N	Lyoniresinol 9'-sulfate	Lignans and Coumarins	24771.3	73274.4	21690.7	32742	17299.5	16306.2	55046.9	34360.4	2671.03	200578	238541	52303.4	32881.9	24074.5	58300.5	18314.1	267756	146921	1.21369	0.0342725	0.121299	0.267549	-1.90213	down
MW0131241N	3-(3-hydroxy-4-methoxyphenyl)propanoic acid	Organic acid and Its derivatives	552623	511214	329999	514587	207636	334454	1.89343e+06	306970	622469	662710	686992	892465	2.75094e+06	931146	1.97808e+06	2.47358e+06	1.11704e+06	648985	1.43057	0.0342198	0.121299	0.434311	-1.2032	down
MW0141088P	1,2-Bis(4-hydroxyphenyl)-2-propanol	Heterocyclic compounds	1.29939e+06	157239	198799	1.22216e+06	82573.8	260090	2.51442e+06	918042	306963	100844	140312	26888.6	74616.8	65776.7	71730.8	55722.8	123231	129125	1.69958	0.0340985	0.121299	8.8293	3.1423	up
MW0129941N	1-O-trans-Cinnamoyl-beta-D-glucopyranose	Benzene and substituted derivatives	548182	83905.2	76568.3	547771	55272.9	94801.7	1.06695e+06	394318	117534	49075.3	56794.8	12790.2	24708.4	46444.5	33237.6	28091.8	57470.7	55790.3	1.72377	0.0344919	0.121824	8.1923	3.03427	up
MW0060163HN	PE-NMe2(14:0/18:1(9Z))	GP	2.06286e+07	1.99445e+07	1.62915e+07	2.03363e+07	1.32762e+07	1.65463e+07	3.705e+07	3.41297e+07	2.2677e+07	2.01321e+07	1.52907e+07	6.67873e+06	1.1621e+07	1.29587e+07	1.8951e+07	1.51617e+07	1.86887e+07	1.63741e+07	1.21852	0.0345712	0.121853	1.47862	0.564251	up
MW0155568N	Picrocrocin	Aldehyde,Ketones,Esters	117946	91097.6	52331.9	118813	65089.3	135409	249710	107678	119583	48417.1	74455.8	49616.4	65534.3	70070.2	47481.2	92187.3	83524.7	89181.2	1.3365	0.0347352	0.121929	1.70461	0.769445	up
MW0169458P	Melatonin	Hormones and hormone related compounds	250057	166819	170708	169772	106217	158267	255041	189638	196422	192637	187513	45740.8	67959.7	51870.4	42919.7	24122.5	212518	187385	1.26239	0.0347069	0.121929	1.64214	0.715578	up
MEDP2528	Cycloleucine	Amino acid and Its metabolites	1.56708e+07	1.8434e+07	2.16133e+07	2.41753e+07	1.10642e+07	1.21725e+07	2.13371e+07	1.53698e+07	1.85997e+07	1.35335e+07	1.84137e+07	5.40932e+07	6.71576e+07	5.20532e+07	4.68749e+07	5.46109e+07	1.20284e+07	1.1164e+07	1.05157	0.0348631	0.122128	0.480214	-1.05825	down
MEDN2326	5-Hydroxyisourate	Organic acid and Its derivatives	50509.6	95059.4	66479.2	66160.5	77920.8	69213.9	157790	88569.9	81970.1	30097.5	79233.1	87522.8	47292.8	41893.3	18087.7	50659.7	59805.2	72526.6	1.20938	0.035493	0.123116	1.54721	0.629666	up
MEDP0654	2-Phenylacetamide	Benzene and substituted derivatives	3331.21	3331.21	3331.21	3331.21	3331.21	39675.6	3331.21	49449.7	33872.4	3331.21	3331.21	54755	25863.8	75165.7	49376.1	64146.6	51879.7	36551.8	1.10323	0.0352447	0.123116	0.392383	-1.34966	down
MEDP4124	5,6,7,8-Tetrahydroquinolin-2(1H)-one	Aldehyde,Ketones,Esters	8.7638e+06	9.89571e+06	7.74853e+06	9.25873e+06	7.31171e+06	7.00453e+06	8.37718e+06	1.15567e+07	7.79269e+06	9.54456e+06	8.87026e+06	1.17374e+07	1.06519e+07	1.38834e+07	1.10963e+07	1.12074e+07	7.21964e+06	9.93544e+06	1.15451	0.0355764	0.123116	0.825412	-0.276813	down
MW0013000HN	1-Stearoyl-2-linoleoyl-sn-glycero-3-phosphate	GP	7.91933e+06	5.32404e+06	4.84806e+06	6.02684e+06	3.15197e+06	5.26836e+06	9.22133e+06	8.90439e+06	6.18364e+06	5.91167e+06	3.86564e+06	2.25179e+06	4.03557e+06	3.19913e+06	4.38692e+06	5.00992e+06	5.16256e+06	6.33881e+06	1.13076	0.0354872	0.123116	1.41547	0.501278	up
MW0144821HN	Z-Ala-asp-OH	Amino acid and Its metabolites	273697	287651	200021	382922	233615	329786	338629	323824	250306	231222	285894	118584	187518	272351	227332	179836	261143	293225	1.1636	0.0354253	0.123116	1.27385	0.349199	up
MW0146189P	Asp-Lys-Leu-Ala-Val	Amino acid and Its metabolites	1.47677e+06	558879	537131	1.50339e+06	323460	834463	1.55459e+06	1.59331e+06	1.48367e+06	703387	622121	398538	593948	439328	275524	569763	943161	1.14005e+06	1.05937	0.0355303	0.123116	1.73514	0.795048	up
MW0143014N	3-Ketosucrose	Carbohydrates and Its metabolites	661472	713835	1.05713e+06	767049	937843	897376	609511	640053	723746	689719	707128	662322	479811	692163	673937	567780	662273	665585	1.18111	0.0356606	0.123159	1.20813	0.272773	up
MW0109431N	Propylene glycol diacetate	Aldehyde,Ketones,Esters	86419.2	164976	87283.6	189559	114435	225115	141786	147074	320527	84496.4	127930	79571.2	136561	60225.2	50029.6	142122	126194	85182.9	1.25101	0.0357604	0.123255	1.65545	0.72722	up
MADN0724	L-Citrulline	Amino acid and Its metabolites	5.7209e+06	7.30594e+06	8.51554e+06	5.58597e+06	3.2241e+06	5.37261e+06	7.74562e+06	7.14909e+06	4.97544e+06	6.07651e+06	9.51475e+06	6.30668e+06	8.61161e+06	7.05492e+06	7.54579e+06	9.51232e+06	9.73068e+06	6.44786e+06	1.14096	0.0364669	0.125143	0.785231	-0.348811	down
MADN1017	Uridine	Nucleotide and Its metabolites	3.03302e+06	3.65466e+06	2.7365e+06	5.14441e+06	2.93849e+06	4.18823e+06	4.30368e+06	4.7547e+06	3.52466e+06	2.87163e+06	3.64187e+06	1.57644e+06	2.882e+06	3.24995e+06	3.42723e+06	2.11831e+06	3.40935e+06	3.56702e+06	1.16623	0.0366735	0.125143	1.28173	0.358094	up
MEDN2298	Elenaic acid	Organic acid and Its derivatives	177300	356070	172246	197317	339508	356153	309776	331440	214664	342678	523219	307494	305822	423247	366585	263799	404417	295671	1.15563	0.0365481	0.125143	0.75921	-0.39743	down
MW0145557P	Arg-Val-Asn-His-Val	Amino acid and Its metabolites	677172	287507	172431	620658	164616	287772	336139	676039	492474	338841	1.15229e+06	421745	1.48527e+06	1.61727e+06	2.47586e+06	2.2958e+06	281790	270842	1.1503	0.0366113	0.125143	0.359276	-1.47684	down
MW0143720N	6-(2-Chloroallylthio)purine	Heterocyclic compounds	2.36414e+06	2.89893e+06	2.44569e+06	3.97862e+06	4.16387e+06	4.54084e+06	3.57615e+06	3.5828e+06	6.65485e+06	2.42871e+06	3.8297e+06	726466	3.00741e+06	2.13129e+06	464676	3.67251e+06	3.5773e+06	2.14511e+06	1.09316	0.037386	0.126816	1.556	0.637845	up
MEDN1854	9,10-dihydroxystearic acid	FA	182842	157663	112283	127478	186202	307716	261448	236517	174479	143020	69301.1	166849	149718	105252	120360	167324	190159	124435	1.16226	0.0377564	0.127671	1.41265	0.498406	up
MEDP1023	Trp-Glu	Amino acid and Its metabolites	181001	128872	159807	194045	184576	242386	316840	138429	138525	170739	128228	112117	84353	138364	118773	119967	178247	161500	1.2721	0.0378616	0.127671	1.3895	0.47457	up
MW0124489P	Isopentenyladenine	Nucleotide and Its metabolites	362441	237579	264098	287096	319223	377058	346922	351229	103380	292059	355290	421767	598905	332590	321622	359529	428536	386596	1.03553	0.0378143	0.127671	0.757537	-0.400611	down
MEDP2739	Tripropylamine	Alcohol and amines	323878	346628	282034	373857	290131	338346	309313	447463	314406	364836	364947	428159	413600	568094	456964	438304	260168	400882	1.12218	0.0382124	0.128273	0.818749	-0.288507	down
MW0112916P	3-Phosphoglyceric acid	GP	633201	630641	694526	702930	619459	615176	639360	622261	692360	586856	634945	560447	556560	559849	698073	611474	630583	613351	1.17495	0.0382649	0.128273	1.07296	0.101594	up
MW0143240N	4-Acetamido-4'-isothiocyanostilbene-2,2'-disulphonic acid	Organic acid and Its derivatives	55188	47029.4	42251	52728.5	28691.2	78324.7	52280.5	33953.4	57932.7	55746.4	53630.8	91317.2	89959.2	67670.3	55336.4	100626	53214.6	49302.4	1.1876	0.0381856	0.128273	0.726941	-0.460091	down
MEDP4246	2-(4,6-Bis(2,4-dimethylphenyl)-1,3,5-triazin-2-yl)-5-(octyloxy)phenol	Benzene and substituted derivatives	858132	1.21961e+06	1.06373e+06	1.52619e+06	1.09744e+06	1.6096e+06	1.56435e+06	2.07418e+06	1.25801e+06	1.69801e+06	1.89431e+06	1.45916e+06	1.49041e+06	3.74769e+06	1.14728e+06	1.82574e+06	2.69631e+06	2.54829e+06	1.20907	0.0387214	0.12955	0.663052	-0.592806	down
MADN1787	N4-Acetylcytidine	Nucleotide and Its metabolites	39916.4	30349.4	24656.2	35775.1	20189.8	24453.2	44428.9	26798.1	20990.6	45766.8	49124.2	41098.5	40067.9	36995	24381.6	29615.6	36367.9	41587.1	1.13038	0.0392568	0.131085	0.775519	-0.366766	down
MEDN2351	2-Phospho-D-glyceric acid	Organic acid and Its derivatives	47785.2	60706.8	93895.9	38894.2	41698.6	135420	64259.7	34767	41003.3	31758	14900.5	2980.09	31839.6	34284.7	60302.1	50843.5	36841.3	36767.6	1.13438	0.0394405	0.131188	1.85823	0.893929	up
MEDP0875	FFA(19:1)	FA	1.54125e+06	1.38444e+06	1.96098e+06	1.92734e+06	2.33063e+06	1.66159e+06	3.17423e+06	2.44378e+06	2.01639e+06	1.97379e+06	2.68745e+06	2.48756e+06	2.00217e+06	2.00348e+06	3.35347e+06	2.7809e+06	3.19282e+06	3.13502e+06	1.16719	0.0394	0.131188	0.780831	-0.356917	down
MW0137608N	Casticin	Flavonoids	585541	426050	271470	178562	193789	171595	492885	329986	139886	1.84887e+06	2.04538e+06	362133	114177	681621	302262	140996	2.72329e+06	2.09286e+06	1.03771	0.0397572	0.131985	0.270547	-1.88605	down
MADN0037	Pyrroloquinoline Quinone	Organic acid and Its derivatives	3.38532e+06	2.79138e+06	3.0134e+06	2.92093e+06	2.86219e+06	3.56036e+06	3.21442e+06	2.6492e+06	3.09774e+06	2.68855e+06	3.00223e+06	2.46316e+06	3.12892e+06	2.7195e+06	2.61625e+06	2.73735e+06	2.92256e+06	2.80063e+06	1.13457	0.0398944	0.132184	1.09633	0.132678	up
MW0148752HN	dTDP-4-oxo-2-deoxy-alpha-D-pentos-2-ene	Nucleotide and Its metabolites	2.35926e+06	1.71589e+06	1.83207e+06	1.88102e+06	2.00396e+06	2.39878e+06	1.85308e+06	1.80299e+06	1.74431e+06	1.57933e+06	1.64319e+06	1.65461e+06	1.71718e+06	1.57534e+06	1.80533e+06	1.7707e+06	1.8246e+06	2.02053e+06	1.18632	0.0401713	0.132844	1.12831	0.17417	up
MEDN1484	Ethionamide	Heterocyclic compounds	1.85306e+07	2.45761e+07	1.96929e+07	2.36004e+07	2.54364e+07	3.21128e+07	2.80756e+07	2.76208e+07	2.44176e+07	2.778e+07	2.91771e+07	2.89554e+07	2.99438e+07	2.88282e+07	3.01937e+07	2.54872e+07	2.86372e+07	2.64415e+07	1.14013	0.0404356	0.133461	0.877152	-0.189101	down
MEDP2367	Ser-Pro	Amino acid and Its metabolites	1.34022e+06	2.44823e+06	1.39741e+06	1.72639e+06	1.76708e+06	1.93234e+06	1.76295e+06	1.30012e+06	963670	1.08758e+06	1.03034e+06	2.20698e+06	1.16041e+06	1.01986e+06	1.37761e+06	993947	874686	900041	1.2738	0.0408569	0.134592	1.37431	0.458709	up
MEDP3837	(S)-4-Fluorophenylglycine	Amino acid and Its metabolites	3.18925e+07	3.19371e+07	3.21294e+07	3.1577e+07	3.21319e+07	3.2884e+07	3.1298e+07	3.2857e+07	3.25139e+07	3.16793e+07	3.08493e+07	3.17858e+07	3.16726e+07	2.98187e+07	3.21613e+07	3.08395e+07	3.07342e+07	3.27051e+07	1.13048	0.0411762	0.135384	1.02471	0.0352194	up
MW0000347HN	Naltrindole	Heterocyclic compounds	82217.3	62025	139308	62250.7	32202.4	63304.2	95919.5	92470.5	65107.5	59912.7	56488.4	25597.5	48363.1	29936.7	59590.5	66467.7	71841.3	43132.3	1.09593	0.0412849	0.135481	1.50609	0.590808	up
MEDP1333*280	LPC(0:0/20:4)	GP	2.6395e+06	2.39322e+06	2.79813e+06	3.42165e+06	3.43984e+06	3.50997e+06	4.41393e+06	4.28249e+06	3.34393e+06	3.42899e+06	4.29587e+06	3.25423e+06	4.204e+06	4.32209e+06	3.1409e+06	4.3171e+06	6.54625e+06	6.16377e+06	1.16007	0.0415647	0.136138	0.762294	-0.39158	down
MW0150078P	Glu-Lys-Leu-Thr-His	Amino acid and Its metabolites	243557	353134	428151	587347	376425	623978	570756	580606	395363	332353	737106	370975	919410	748320	748565	562417	814543	545524	1	0.0418211	0.136717	0.719703	-0.474526	down
MW0005990HN	Aloin	Benzene and substituted derivatives	37630.5	31413.5	23091.1	13580.9	11326.4	1011.39	32225.8	29172	13557.1	220455	236934	32554	9881.84	20408.8	13593.6	13210.9	260042	222468	1.06966	0.041934	0.136825	0.187469	-2.41527	down
MEDP1090P	Firefly luciferin	Heterocyclic compounds	2.63222e+07	2.52953e+07	2.43928e+07	2.55939e+07	2.58029e+07	2.81413e+07	2.45442e+07	2.68201e+07	2.60839e+07	2.58399e+07	2.676e+07	2.63233e+07	2.6514e+07	2.77039e+07	2.78628e+07	2.67375e+07	2.64328e+07	2.96647e+07	1.14143	0.042085	0.137056	0.955534	-0.0656207	down
MW0106932P	Glu-Val	Amino acid and Its metabolites	546995	469350	425987	257142	304612	459035	372573	420321	589251	800577	800829	459850	429753	547944	330129	532939	602162	620899	1.17261	0.0423141	0.137541	0.750284	-0.414492	down
MW0154984P	Penitrem E	Heterocyclic compounds	1.60826e+06	1.47532e+06	1.78921e+06	2.92886e+06	1.36296e+06	2.30436e+06	2.05072e+06	1.58704e+06	2.50126e+06	1.35993e+06	2.00102e+06	2.76494e+06	3.74032e+06	2.82281e+06	3.00975e+06	1.87663e+06	2.83145e+06	3.34763e+06	1.03943	0.0429098	0.139213	0.741249	-0.431969	down
MADN2351	Thr-Glu	Amino acid and Its metabolites	14672.8	951	14174.4	8735.94	951	11839.5	16721.5	36587.5	7918.55	17556.7	22654.5	17785.9	42355.7	9238	24408.7	21267.7	23774.8	24869.3	1.15723	0.0436051	0.141201	0.551966	-0.857348	down
MEDP3446*155	7alpha-Hydroxycholesterol	Hormones and hormone related compounds	2.12726e+06	1.88983e+06	1.62795e+06	1.83466e+06	1.59532e+06	1.46444e+06	2.44278e+06	2.76106e+06	1.70634e+06	1.54092e+06	1.49983e+06	1.4627e+06	1.63296e+06	1.40681e+06	1.88735e+06	1.46461e+06	1.90012e+06	1.45763e+06	1.21228	0.0439127	0.141305	1.22429	0.291941	up
MEDP2841	LPC(O-18:0)	GP	588902	813914	865814	1.23419e+06	772013	976217	1.35376e+06	1.86313e+06	848803	1.3597e+06	1.56042e+06	1.05513e+06	1.13926e+06	2.03373e+06	866593	1.20569e+06	2.24123e+06	2.62588e+06	1.15633	0.0440357	0.141305	0.661342	-0.596532	down
MEDP4123	2-Aminopropiophenone	Aldehyde,Ketones,Esters	496363	586028	509367	609381	447192	347774	484098	664000	417201	605695	538660	667780	640201	799533	633118	606131	400419	622419	1.06805	0.0441321	0.141305	0.827247	-0.27361	down
MW0109096P	Phe-Asp	Amino acid and Its metabolites	2.75961e+06	2.23964e+06	1.17055e+06	2.1041e+06	1.26136e+06	2.03817e+06	2.47127e+06	1.83653e+06	2.22348e+06	2.31935e+06	1.69424e+06	688126	925002	1.28137e+06	879332	783923	2.23115e+06	1.87918e+06	1.16811	0.0438886	0.141305	1.42763	0.51362	up
pmp000383N	Liquiritin	Flavonoids	378959	474997	297669	117532	97140.3	120986	527088	466228	48202.9	2.22139e+06	3.19569e+06	476697	163064	203400	326346	176631	3.31215e+06	2.15486e+06	1.16605	0.043909	0.141305	0.206767	-2.27392	down
MADN1495	N-Myristoylglycine	Amino acid and Its metabolites	18145	26941.5	9817.01	38622.5	22024.7	24673.9	54966.3	19116.2	42910.7	16150	18182.3	15617.7	1516.58	27261.9	24003.5	15097	25056.7	1516.58	1.05833	0.0443131	0.141391	1.78126	0.832898	up
MW0112237HN	2-Nonadecanone	Aldehyde,Ketones,Esters	1.18674e+06	939636	473455	1.13226e+06	1.17684e+06	3.12892e+06	354976	1.53673e+06	2.62186e+06	704126	1.50254e+06	848906	256305	581028	248284	237699	285232	968937	1.20301	0.0443239	0.141391	2.22817	1.15586	up
MW0139726N	biochanin A 7-O-beta-D-glucoside	Flavonoids	1.15168e+06	129293	163525	680954	44257.3	179218	1.07683e+06	718089	97821.8	195776	127405	55820.6	91130.8	71302.9	142523	106182	180794	117776	1.15114	0.0444533	0.14154	3.89605	1.96201	up
MW0150620N	Goniothalenol	Aldehyde,Ketones,Esters	281666	306879	188535	295816	120845	194683	1.12219e+06	174667	372321	350982	393972	471728	1.62678e+06	519752	1.02998e+06	1.47313e+06	679006	360837	1.3844	0.0446125	0.141783	0.442735	-1.17548	down
MEDN1438N	(±)8(9)-DiHET	FA	246208	88256.9	165917	179493	11653.5	318618	233726	11653.5	94918	11653.5	11653.5	11653.5	136237	11653.5	173666	11653.5	11653.5	133567	1.09455	0.0457554	0.144079	2.63044	1.3953	up
MEDN1814	Dihydrodaidzein	Benzene and substituted derivatives	1859	1859	1859	1859	10174.6	21182.8	26568	24096.7	1859	21018	76230.5	1859	1859	12655.2	33390.5	43688.1	58676.3	28140.4	1.01025	0.0457357	0.144079	0.32905	-1.60362	down
MW0125865P	N-NITROSOMORPHOLINE	Heterocyclic compounds	248016	228597	196951	187334	164235	123229	207471	234950	171924	206549	190282	241887	271750	353743	232150	269683	204693	210988	1.14384	0.0456749	0.144079	0.807942	-0.307677	down
MADN2378	Ser-Val	Amino acid and Its metabolites	1.60352e+06	1.44448e+06	1.98928e+06	1.42456e+06	1.23264e+06	1.12262e+06	1.28793e+06	3.92172e+06	1.17418e+06	1.73464e+06	1.46345e+06	4.57713e+06	3.94525e+06	4.65311e+06	1.95122e+06	1.85153e+06	2.01654e+06	3.23976e+06	1.24578	0.0458499	0.144112	0.597694	-0.74252	down
MEDN1106	Flavanone	Benzene and substituted derivatives	5.31212e+07	4.7295e+07	4.35771e+07	3.91227e+07	5.22121e+07	5.88701e+07	6.02741e+07	6.155e+07	6.02854e+07	6.78478e+07	5.97248e+07	5.97344e+07	6.53282e+07	4.95359e+07	7.09429e+07	5.96326e+07	5.74793e+07	5.43783e+07	1.12715	0.0463104	0.145293	0.874594	-0.193315	down
MEDP2320	N(6),N(6)-Dimethyl-L-lysine	Amino acid and Its metabolites	257111	204020	294992	273819	117577	176000	311514	271267	321496	409073	402468	239756	368338	207028	289509	371392	301330	281377	1.06108	0.0464619	0.145501	0.776163	-0.365569	down
MEDTN03187HN	p-Cresol sulfate	Organic acid and Its derivatives	9.51129e+08	9.05337e+08	9.23239e+08	9.04757e+08	7.00547e+08	9.50851e+08	9.458e+08	9.34412e+08	9.42476e+08	9.18415e+08	8.60275e+08	4.85463e+08	5.62261e+08	6.66655e+08	8.17492e+08	7.79245e+08	1.00939e+09	8.14437e+08	1.11483	0.0466885	0.145944	1.18007	0.238869	up
MADN4125	Alanylcysteine	Amino acid and Its metabolites	20002.8	19521.9	11569.8	1071.6	1071.6	12475.6	15149.4	26222.8	6224.94	38420.2	59939.2	5358	6251.27	30368.8	28534.2	8003.85	103899	82582.1	1.09643	0.0469065	0.146358	0.311844	-1.6811	down
MEDN1317*026	3,3-Dimethylglutaric acid	Organic acid and Its derivatives	193417	246738	342300	196015	121844	339747	261611	167726	284627	197530	284275	433470	394896	459401	406465	322245	214148	245268	1.09268	0.0480831	0.148945	0.728277	-0.45744	down
MEDN0530*026	Pimelic acid	Organic acid and Its derivatives	193417	246738	342300	196015	121844	339747	261611	167726	284627	197530	284275	433470	394896	459401	406465	322245	214148	245268	1.09268	0.0480831	0.148945	0.728277	-0.45744	down
MEDN1703*026	3-Methyladipic acid	Organic acid and Its derivatives	193417	246738	342300	196015	121844	339747	261611	167726	284627	197530	284275	433470	394896	459401	406465	322245	214148	245268	1.09268	0.0480831	0.148945	0.728277	-0.45744	down
MEDP0510	Carnitine C2:0	FA	7.35374e+06	9.7318e+06	8.07454e+06	1.00345e+07	9.03569e+06	1.10532e+07	1.00122e+07	6.93188e+06	8.64205e+06	7.04959e+06	7.74378e+06	5.72178e+06	4.39253e+06	5.64787e+06	2.87497e+06	3.95891e+06	1.17405e+07	1.02433e+07	1.22979	0.0478405	0.148945	1.36206	0.445786	up
MEDP2597*158	Glu-Phe	Amino acid and Its metabolites	859995	844849	598991	830464	554361	844466	966923	733509	731945	850015	704913	365285	448096	575323	481231	419449	897846	705925	1.17404	0.0484162	0.149436	1.27852	0.354479	up
MEDP1667*158	Phe-Glu	Amino acid and Its metabolites	859995	844849	598991	830464	554361	844466	966923	733509	731945	850015	704913	365285	448096	575323	481231	419449	897846	705925	1.17404	0.0484162	0.149436	1.27852	0.354479	up
MEDP4136	N,N,N',N'-Tetramethyl-P-phenylenediamine	Benzene and substituted derivatives	314638	370440	293806	366948	401419	521646	420188	460113	257039	423332	438298	632543	474646	653987	473775	413979	397807	349606	1.08097	0.049617	0.152326	0.799967	-0.321988	down
MW0000104N	7-Ethyl-10-(4-N-aminopentanoic acid)-1-piperidino)carbonyloxycamptothecin	Alkaloids	129391	283683	287102	386663	500639	985426	659534	381389	445372	200833	254800	233464	182513	219076	342927	263619	384655	223603	1.16325	0.0496193	0.152326	1.76067	0.816121	up
MADN0079	3-Hydroxy-3-Methyl Butyric Acid	Organic acid and Its derivatives	1.03959e+06	2.23413e+06	847751	889833	1.35368e+06	1.73355e+06	1.43924e+06	950736	1.71568e+06	1.26621e+06	1.16936e+06	783858	571636	763343	444872	1.04987e+06	1.32974e+06	1.15612e+06	1.07706	0.0497862	0.152565	1.4299	0.51591	up
MEDN0147	5-Methylcytosine	Nucleotide and Its metabolites	79094.7	41348.9	38138.9	48697.1	50837.4	39393.3	71640.8	47661.4	63185.5	73092.2	31847.5	28895.2	29076.4	34231.7	49685.3	30086.2	39625.4	32289.8	1.23104	0.0499078	0.15258	1.37602	0.460506	up
MW0131362P	3-(4-Hydroxyphenyl)chroman-7-ol	Benzene and substituted derivatives	165178	271475	159088	69918.2	37785.4	68086.1	280285	241554	29417.4	1.08231e+06	1.41915e+06	203646	83500.3	93032.7	130659	96259.4	1.64792e+06	1.06142e+06	1.089	0.0499729	0.15258	0.227365	-2.13692	down
